# Supplementary material for: Synthesis and structural study of tris­(2,6-di­amino­pyridinium) bis­(oxalato)dioxidovanadate(V) 2.5-hydrate
Source: Acta Crystallogr E Crystallogr Commun. 2019 Apr 25;75(Pt 5):680–4. doi: 10.1107/S2056989019005267 (PMC6505605; doi:10.1107/S2056989019005267)
Supplement: Supplementary file 1 [file e-75-00680-sup1.cif]

##############################################################################
#                                                                            #
# This CIF contains the data in a paper accepted for publication in          #
# Acta Crystallographica Section E. It conforms to the requirements of       #
# Notes for Authors for Acta Crystallographica Section E, and has been       #
# peer reviewed under the auspices of the IUCr Commission on Journals.       #
#                                                                            #
# Full details of the Crystallographic Information File format               #
# are given in the paper "The Crystallographic Information File (CIF):       #
# a New Standard Archive File for Crystallography" by S. R. Hall, F. H.      #
# Allen and I. D. Brown [Acta Cryst. (1991), A47, 655-685].                  #
#                                                                            #
# The current version of the core CIF dictionary is obtainable from          #
# ftp://ftp.iucr.org/pub/cif_core.dic.                                       #
#                                                                            #
# Software is freely available for graphical display of the structure(s)     #
# in this CIF. For information consult the CIF software page                 #
# http://www.iucr.org/resources/cif/software.                                #
#                                                                            #
# This file may be used for bona fide research purposes within the           #
# scientific community so long as proper attribution is given to the journal # 
# article from which it was obtained.                                        #
#                                                                            #
##############################################################################
data_I
_audit_creation_method     'SHELXL-2018/3'
_chemical_name_systematic
;
Tris(2,6-diaminopyridinium) bis(oxalato)dioxidovanadate(V) 2.5-hydrate
;
_chemical_name_common     ?
_chemical_formula_moiety     '6(C5 H8 N3 +), 2(C4 O10 V 3-), 5(H2 O)'
_chemical_formula_sum     'C38 H58 N18 O25 V2'
_chemical_formula_iupac     '(C5 H8 N3)3 [V O2 (C2 O4)2], 2.5H2 O'
_chemical_formula_weight     1268.90
_chemical_melting_point     ?
_space_group_crystal_system     monoclinic
_space_group_name_H-M_alt     'C 2/c'
_space_group_name_Hall     '-C 2yc'
loop_
    _space_group_symop_operation_xyz
    'x, y, z'
    '-x, y, -z+1/2'
    'x+1/2, y+1/2, z'
    '-x+1/2, y+1/2, -z+1/2'
    '-x, -y, -z'
    'x, -y, z-1/2'
    '-x+1/2, -y+1/2, -z'
    'x+1/2, -y+1/2, z-1/2'
_cell_length_a     38.972(2)
_cell_length_b     7.5746(4)
_cell_length_c     20.8208(12)
_cell_angle_alpha     90
_cell_angle_beta     116.551(2)
_cell_angle_gamma     90
_cell_volume     5498.0(5)
_cell_formula_units_Z     4
_cell_measurement_reflns_used     33946
_cell_measurement_theta_min     2.187
_cell_measurement_theta_max     30.586
_cell_measurement_temperature     100(2)
_exptl_crystal_description     Prism
_exptl_crystal_colour     Orange-brown
_exptl_crystal_size_max     0.541
_exptl_crystal_size_mid     0.307
_exptl_crystal_size_min     0.276
_exptl_crystal_density_diffrn     1.533
_exptl_crystal_density_meas     ?
_exptl_crystal_density_method     ?
_exptl_crystal_F_000     2632
_exptl_absorpt_coefficient_mu     0.439
_exptl_absorpt_correction_type     numerical
_exptl_absorpt_process_details
;
(SADABS; Sheldrick, 1996)
;
_exptl_absorpt_correction_T_min     0.87714
_exptl_absorpt_correction_T_max     0.92924
_diffrn_ambient_temperature     100(2)
_diffrn_source     'fine-focus sealed tube'
_diffrn_radiation_type     MoK\a
_diffrn_radiation_wavelength     0.71073
_diffrn_measurement_device_type     'Bruker Venture'
_diffrn_measurement_method     '\w scans'
_diffrn_detector_area_resol_mean     ?
_diffrn_reflns_number     32414
_diffrn_reflns_av_R_equivalents     0.0165
_diffrn_reflns_av_unetI/netI     0.0170
_diffrn_reflns_theta_min     2.187
_diffrn_reflns_theta_max     30.586
_diffrn_reflns_theta_full     25.242
_diffrn_measured_fraction_theta_max     0.996
_diffrn_measured_fraction_theta_full     0.999
_diffrn_reflns_limit_h_min     -55
_diffrn_reflns_limit_h_max     54
_diffrn_reflns_limit_k_min     -8
_diffrn_reflns_limit_k_max     10
_diffrn_reflns_limit_l_min     -29
_diffrn_reflns_limit_l_max     23
_refine_special_details     ?
_reflns_number_total     8409
_reflns_number_gt     7884
_reflns_threshold_expression     'I > 2\s(I)'
_refine_ls_structure_factor_coef     Fsqd
_refine_ls_matrix_type     full
_refine_ls_R_factor_all     0.0341
_refine_ls_R_factor_gt     0.0315
_refine_ls_wR_factor_gt     0.0851
_refine_ls_wR_factor_ref     0.0868
_refine_ls_goodness_of_fit_ref     1.100
_refine_ls_restrained_S_all     1.100
_refine_ls_number_reflns     8409
_refine_ls_number_parameters     491
_refine_ls_number_restraints     0
_refine_ls_hydrogen_treatment     refall
_refine_ls_weighting_scheme     calc
_refine_ls_weighting_details
              'w=1/[\s^2^(Fo^2^)+(0.0395P)^2^+5.9089P] where P=(Fo^2^+2Fc^2^)/3'
_atom_sites_solution_hydrogens     difmap
_atom_sites_solution_primary     direct
_atom_sites_solution_secondary     difmap
_refine_ls_shift/su_max     0.001
_refine_ls_shift/su_mean     0.000
_refine_diff_density_max     0.436
_refine_diff_density_min     -0.662
_refine_ls_extinction_method     none
_refine_ls_extinction_coef     .
loop_
    _atom_type_symbol
    _atom_type_description
    _atom_type_scat_dispersion_real
    _atom_type_scat_dispersion_imag
    _atom_type_scat_source
    'C' 'C' 0.0033 0.0016
                         'International Tables Vol C Tables 4.2.6.8 and 6.1.1.4'
    'H' 'H' 0.0000 0.0000
                         'International Tables Vol C Tables 4.2.6.8 and 6.1.1.4'
    'N' 'N' 0.0061 0.0033
                         'International Tables Vol C Tables 4.2.6.8 and 6.1.1.4'
    'O' 'O' 0.0106 0.0060
                         'International Tables Vol C Tables 4.2.6.8 and 6.1.1.4'
    'V' 'V' 0.3005 0.5294
                         'International Tables Vol C Tables 4.2.6.8 and 6.1.1.4'
_computing_data_collection
;
APEX2 (Bruker, 2012)
;
_computing_cell_refinement
;
SAINT (Bruker, 2012)
;
_computing_data_reduction
;
SAINT (Bruker, 2012)
;
_computing_structure_solution
;
SHELXS97 (Sheldrick, 2008)
;
_computing_structure_refinement
;
SHELXL2018 (Sheldrick, 2015b)
;
_computing_molecular_graphics
;
DIAMOND (Brandenburg, 2006)
;
_computing_publication_material
;
publCIF (Westrip, 2010)
;
loop_
    _atom_site_type_symbol
    _atom_site_label
    _atom_site_fract_x
    _atom_site_fract_y
    _atom_site_fract_z
    _atom_site_U_iso_or_equiv
    _atom_site_adp_type
    _atom_site_calc_flag
    _atom_site_occupancy
    _atom_site_disorder_assembly
    _atom_site_disorder_group
    V V1 0.41895(2) 0.51731(2) 0.53978(2) 0.01188(5) Uani d 1 . .
    O O1 0.44546(2) 0.56998(11) 0.49956(4) 0.01743(15) Uani d 1 . .
    O O2 0.43619(2) 0.32872(11) 0.57872(4) 0.01834(16) Uani d 1 . .
    O O3 0.37302(2) 0.40795(10) 0.45955(4) 0.01608(15) Uani d 1 . .
    O O4 0.38117(2) 0.73971(10) 0.49208(4) 0.01663(15) Uani d 1 . .
    C C1 0.34163(3) 0.49862(15) 0.42904(6) 0.01604(19) Uani d 1 . .
    C C2 0.34638(3) 0.69347(15) 0.45406(6) 0.01666(19) Uani d 1 . .
    O O5 0.31838(3) 0.78943(13) 0.43753(5) 0.0290(2) Uani d 1 . .
    O O6 0.31082(3) 0.44355(13) 0.38420(5) 0.0270(2) Uani d 1 . .
    O O7 0.38034(2) 0.52494(10) 0.59251(4) 0.01578(15) Uani d 1 . .
    O O8 0.44487(2) 0.68508(11) 0.62182(4) 0.01635(15) Uani d 1 . .
    C C3 0.38693(3) 0.65717(14) 0.63407(6) 0.01499(18) Uani d 1 . .
    C C4 0.42578(3) 0.74855(15) 0.65372(6) 0.01634(19) Uani d 1 . .
    O O9 0.43714(3) 0.86623(13) 0.69874(5) 0.02635(19) Uani d 1 . .
    O O10 0.36600(3) 0.71404(12) 0.65962(5) 0.02217(17) Uani d 1 . .
    C C5 0.32523(4) 0.12402(15) 0.56396(6) 0.0204(2) Uani d 1 . .
    N N5 0.35544(4) 0.08838(15) 0.55082(8) 0.0301(3) Uani d 1 . .
    H H5A 0.3711(6) 0.166(3) 0.5552(11) 0.040(5) Uiso d 1 . .
    H H5B 0.3527(6) -0.006(3) 0.5255(12) 0.042(6) Uiso d 1 . .
    N N8 0.32350(3) 0.28965(13) 0.58800(5) 0.01779(18) Uani d 1 . .
    H H8A 0.3427(6) 0.372(3) 0.5924(10) 0.037(5) Uiso d 1 . .
    C C6 0.29533(3) 0.34407(16) 0.60538(6) 0.0195(2) Uani d 1 . .
    N N6 0.29672(3) 0.51242(15) 0.62589(7) 0.0259(2) Uani d 1 . .
    H H6A 0.2794(6) 0.543(3) 0.6385(11) 0.038(5) Uiso d 1 . .
    H H6B 0.3165(6) 0.570(3) 0.6337(10) 0.035(5) Uiso d 1 . .
    C C7 0.26704(4) 0.22302(18) 0.59948(7) 0.0242(2) Uani d 1 . .
    H H7 0.2459(5) 0.258(3) 0.6093(10) 0.035(5) Uiso d 1 . .
    C C8 0.26825(4) 0.05496(18) 0.57483(7) 0.0251(2) Uani d 1 . .
    H H8 0.2490(6) -0.027(3) 0.5720(10) 0.033(5) Uiso d 1 . .
    C C9 0.29675(4) 0.00273(16) 0.55638(7) 0.0239(2) Uani d 1 . .
    H H9 0.2974(6) -0.114(3) 0.5399(10) 0.038(5) Uiso d 1 . .
    C C10 0.41609(3) 0.75481(16) 0.25317(6) 0.0181(2) Uani d 1 . .
    N N10 0.44513(3) 0.76369(16) 0.23561(6) 0.0228(2) Uani d 1 . .
    H H10A 0.4591(6) 0.670(3) 0.2394(11) 0.044(6) Uiso d 1 . .
    H H10B 0.4489(5) 0.854(3) 0.2183(10) 0.033(5) Uiso d 1 . .
    N N13 0.39527(3) 0.90492(14) 0.24518(5) 0.01700(18) Uani d 1 . .
    H H13A 0.4021(5) 1.004(3) 0.2302(10) 0.032(5) Uiso d 1 . .
    C C11 0.36515(3) 0.91707(16) 0.26207(6) 0.0181(2) Uani d 1 . .
    N N11 0.34804(3) 1.07389(16) 0.25299(6) 0.0241(2) Uani d 1 . .
    H H11A 0.3536(6) 1.152(3) 0.2307(11) 0.043(5) Uiso d 1 . .
    H H11B 0.3295(5) 1.088(3) 0.2644(10) 0.031(5) Uiso d 1 . .
    C C12 0.35486(4) 0.76673(18) 0.28837(6) 0.0222(2) Uani d 1 . .
    H H12 0.3329(5) 0.778(3) 0.2984(10) 0.031(5) Uiso d 1 . .
    C C13 0.37542(4) 0.61321(17) 0.29592(7) 0.0247(2) Uani d 1 . .
    H H13 0.3675(6) 0.501(3) 0.3123(10) 0.033(5) Uiso d 1 . .
    C C14 0.40600(4) 0.60402(17) 0.27926(7) 0.0230(2) Uani d 1 . .
    H H14 0.4198(6) 0.504(3) 0.2841(11) 0.039(6) Uiso d 1 . .
    C C15 0.47700(3) -0.13176(15) 0.41695(6) 0.01577(19) Uani d 1 . .
    N N15 0.49100(3) -0.29671(15) 0.42598(6) 0.0222(2) Uani d 1 . .
    H H15A 0.4848(5) -0.371(3) 0.4494(10) 0.029(4) Uiso d 1 . .
    H H15B 0.5133(6) -0.312(3) 0.4253(10) 0.033(5) Uiso d 1 . .
    N N18 0.44624(3) -0.10508(12) 0.43083(5) 0.01337(16) Uani d 1 . .
    H H18A 0.4831(5) 0.275(2) 0.3702(9) 0.028(4) Uiso d 1 . .
    C C16 0.42852(3) 0.05396(14) 0.42368(6) 0.01396(18) Uani d 1 . .
    N N16 0.39901(3) 0.06024(13) 0.43990(6) 0.01817(18) Uani d 1 . .
    H H16A 0.3916(5) -0.032(2) 0.4570(9) 0.022(4) Uiso d 1 . .
    H H16B 0.3889(5) 0.159(3) 0.4397(9) 0.027(4) Uiso d 1 . .
    C C17 0.44205(4) 0.19760(15) 0.39958(6) 0.0192(2) Uani d 1 . .
    H H17 0.4304(5) 0.315(2) 0.3964(9) 0.026(4) Uiso d 1 . .
    C C18 0.47321(4) 0.17289(17) 0.38535(7) 0.0218(2) Uani d 1 . .
    H H18 0.4387(5) -0.200(3) 0.4490(9) 0.028(4) Uiso d 1 . .
    C C19 0.49093(3) 0.01017(17) 0.39314(6) 0.0202(2) Uani d 1 . .
    H H19 0.5114(5) -0.010(2) 0.3839(10) 0.026(4) Uiso d 1 . .
    O OW1 0.25449(3) 0.86277(12) 0.32000(5) 0.02255(17) Uani d 1 . .
    H H1A 0.2743(6) 0.806(3) 0.3570(11) 0.039(5) Uiso d 1 . .
    H H1B 0.2432(7) 0.786(3) 0.2835(13) 0.054(6) Uiso d 1 . .
    O OW2 0.28869(3) 0.15066(13) 0.29340(5) 0.02227(17) Uani d 1 . .
    H H2A 0.2759(7) 0.064(3) 0.3002(12) 0.052(6) Uiso d 1 . .
    H H2B 0.2985(7) 0.225(3) 0.3309(13) 0.057(7) Uiso d 1 . .
    O OW3 0.500000 0.48083(18) 0.250000 0.0223(2) Uani d 1 . .
    H H3A 0.5113(6) 0.419(3) 0.2838(10) 0.044(6) Uiso d 1 . .
loop_
    _atom_site_aniso_label
    _atom_site_aniso_U_11
    _atom_site_aniso_U_22
    _atom_site_aniso_U_33
    _atom_site_aniso_U_12
    _atom_site_aniso_U_13
    _atom_site_aniso_U_23
    V1 0.01305(8) 0.01016(8) 0.01423(9) 0.00085(6) 0.00771(6) 0.00032(6)
    O1 0.0194(4) 0.0173(4) 0.0194(4) -0.0009(3) 0.0121(3) 0.0003(3)
    O2 0.0219(4) 0.0154(4) 0.0212(4) 0.0052(3) 0.0126(3) 0.0044(3)
    O3 0.0171(3) 0.0111(3) 0.0201(4) -0.0003(3) 0.0083(3) -0.0033(3)
    O4 0.0184(4) 0.0104(3) 0.0186(4) -0.0001(3) 0.0060(3) 0.0006(3)
    C1 0.0170(5) 0.0147(5) 0.0177(5) -0.0008(4) 0.0088(4) -0.0034(4)
    C2 0.0189(5) 0.0145(5) 0.0152(4) 0.0020(4) 0.0063(4) -0.0009(4)
    O5 0.0224(4) 0.0239(4) 0.0311(5) 0.0097(4) 0.0034(4) -0.0065(4)
    O6 0.0189(4) 0.0260(5) 0.0302(5) -0.0039(3) 0.0058(4) -0.0105(4)
    O7 0.0175(3) 0.0138(3) 0.0197(4) -0.0014(3) 0.0116(3) -0.0020(3)
    O8 0.0138(3) 0.0182(4) 0.0174(3) -0.0010(3) 0.0073(3) -0.0033(3)
    C3 0.0168(4) 0.0135(4) 0.0160(4) 0.0020(4) 0.0086(4) 0.0014(4)
    C4 0.0153(4) 0.0162(5) 0.0168(5) 0.0012(4) 0.0066(4) -0.0015(4)
    O9 0.0224(4) 0.0266(5) 0.0296(5) -0.0040(3) 0.0112(4) -0.0147(4)
    O10 0.0234(4) 0.0207(4) 0.0292(4) 0.0016(3) 0.0178(4) -0.0043(3)
    C5 0.0312(6) 0.0143(5) 0.0213(5) -0.0028(4) 0.0167(5) -0.0010(4)
    N5 0.0476(7) 0.0148(5) 0.0475(7) -0.0058(5) 0.0387(6) -0.0068(5)
    N8 0.0220(4) 0.0140(4) 0.0212(4) -0.0025(3) 0.0131(4) -0.0017(3)
    C6 0.0192(5) 0.0202(5) 0.0204(5) -0.0005(4) 0.0102(4) -0.0010(4)
    N6 0.0229(5) 0.0215(5) 0.0385(6) -0.0020(4) 0.0183(5) -0.0083(4)
    C7 0.0215(5) 0.0259(6) 0.0286(6) -0.0036(5) 0.0142(5) -0.0015(5)
    C8 0.0267(6) 0.0227(6) 0.0269(6) -0.0074(5) 0.0130(5) 0.0010(5)
    C9 0.0345(6) 0.0154(5) 0.0260(6) -0.0060(5) 0.0173(5) -0.0013(4)
    C10 0.0240(5) 0.0184(5) 0.0119(4) -0.0013(4) 0.0079(4) -0.0021(4)
    N10 0.0303(5) 0.0211(5) 0.0233(5) 0.0042(4) 0.0174(4) 0.0028(4)
    N13 0.0196(4) 0.0180(4) 0.0147(4) -0.0008(3) 0.0088(3) 0.0022(3)
    C11 0.0185(5) 0.0226(5) 0.0131(4) -0.0012(4) 0.0070(4) 0.0020(4)
    N11 0.0232(5) 0.0273(5) 0.0272(5) 0.0050(4) 0.0162(4) 0.0104(4)
    C12 0.0241(5) 0.0258(6) 0.0185(5) -0.0054(5) 0.0114(4) 0.0017(4)
    C13 0.0335(6) 0.0207(5) 0.0211(5) -0.0078(5) 0.0135(5) 0.0000(4)
    C14 0.0336(6) 0.0162(5) 0.0208(5) -0.0020(5) 0.0136(5) -0.0013(4)
    C15 0.0134(4) 0.0206(5) 0.0124(4) 0.0015(4) 0.0050(4) -0.0013(4)
    N15 0.0204(5) 0.0250(5) 0.0243(5) 0.0094(4) 0.0128(4) 0.0053(4)
    N18 0.0154(4) 0.0120(4) 0.0140(4) 0.0001(3) 0.0078(3) -0.0001(3)
    C16 0.0177(4) 0.0114(4) 0.0138(4) -0.0009(4) 0.0080(4) -0.0017(3)
    N16 0.0250(5) 0.0097(4) 0.0273(5) 0.0019(3) 0.0184(4) 0.0009(3)
    C17 0.0266(5) 0.0121(5) 0.0223(5) -0.0029(4) 0.0140(4) -0.0002(4)
    C18 0.0263(6) 0.0202(5) 0.0225(5) -0.0083(4) 0.0142(5) -0.0014(4)
    C19 0.0176(5) 0.0263(6) 0.0194(5) -0.0042(4) 0.0108(4) -0.0016(4)
    OW1 0.0192(4) 0.0214(4) 0.0242(4) 0.0024(3) 0.0072(3) -0.0005(3)
    OW2 0.0227(4) 0.0209(4) 0.0247(4) -0.0021(3) 0.0119(3) -0.0030(3)
    OW3 0.0222(6) 0.0201(6) 0.0200(6) 0.000 0.0052(5) 0.000
_geom_special_details
;
 All esds (except the esd in the dihedral angle between two l.s. planes)
 are estimated using the full covariance matrix.  The cell esds are taken
 into account individually in the estimation of esds in distances, angles
 and torsion angles; correlations between esds in cell parameters are only
 used when they are defined by crystal symmetry.  An approximate (isotropic)
 treatment of cell esds is used for estimating esds involving l.s. planes.
;
loop_
    _geom_bond_atom_site_label_1
    _geom_bond_atom_site_label_2
    _geom_bond_site_symmetry_2
    _geom_bond_distance
    _geom_bond_publ_flag
    V1 O2 . 1.6317(8) ?
    V1 O1 . 1.6433(8) ?
    V1 O3 . 2.0020(8) ?
    V1 O8 . 2.0026(8) ?
    V1 O4 . 2.1644(8) ?
    V1 O7 . 2.2248(8) ?
    O3 C1 . 1.2948(13) ?
    O4 C2 . 1.2761(14) ?
    C1 O6 . 1.2189(14) ?
    C1 C2 . 1.5485(15) ?
    C2 O5 . 1.2254(14) ?
    O7 C3 . 1.2725(13) ?
    O8 C4 . 1.2914(13) ?
    C3 O10 . 1.2335(13) ?
    C3 C4 . 1.5442(15) ?
    C4 O9 . 1.2240(14) ?
    C5 N5 . 1.3498(17) ?
    C5 N8 . 1.3635(15) ?
    C5 C9 . 1.3944(17) ?
    N5 H5A . 0.82(2) ?
    N5 H5B . 0.87(2) ?
    N8 C6 . 1.3643(15) ?
    N8 H8A . 0.95(2) ?
    C6 N6 . 1.3382(16) ?
    C6 C7 . 1.3966(17) ?
    N6 H6A . 0.86(2) ?
    N6 H6B . 0.84(2) ?
    C7 C8 . 1.3811(19) ?
    C7 H7 . 0.969(19) ?
    C8 C9 . 1.3855(19) ?
    C8 H8 . 0.955(19) ?
    C9 H9 . 0.95(2) ?
    C10 N10 . 1.3375(16) ?
    C10 N13 . 1.3632(15) ?
    C10 C14 . 1.3946(17) ?
    N10 H10A . 0.88(2) ?
    N10 H10B . 0.82(2) ?
    N13 C11 . 1.3706(14) ?
    N13 H13A . 0.90(2) ?
    C11 N11 . 1.3337(16) ?
    C11 C12 . 1.3978(16) ?
    N11 H11A . 0.84(2) ?
    N11 H11B . 0.861(19) ?
    C12 C13 . 1.3807(19) ?
    C12 H12 . 0.970(18) ?
    C13 C14 . 1.3841(19) ?
    C13 H13 . 1.012(19) ?
    C14 H14 . 0.91(2) ?
    C15 N15 . 1.3425(15) ?
    C15 N18 . 1.3679(13) ?
    C15 C19 . 1.3916(16) ?
    N15 H15A . 0.85(2) ?
    N15 H15B . 0.882(19) ?
    N18 C16 . 1.3632(14) ?
    N18 H18 . 0.917(19) ?
    C16 N16 . 1.3364(14) ?
    C16 C17 . 1.3965(15) ?
    N16 H16A . 0.887(18) ?
    N16 H16B . 0.843(19) ?
    C17 C18 . 1.3855(17) ?
    C17 H17 . 0.987(18) ?
    C18 C19 . 1.3863(18) ?
    C18 H18A . 0.979(18) ?
    C19 H19 . 0.915(18) ?
    OW1 H1A . 0.92(2) ?
    OW1 H1B . 0.90(2) ?
    OW2 H2A . 0.87(2) ?
    OW2 H2B . 0.90(3) ?
    OW3 H3A . 0.79(2) ?
    OW3 H3A 2_655 0.79(2) ?
loop_
    _geom_angle_atom_site_label_1
    _geom_angle_atom_site_label_2
    _geom_angle_atom_site_label_3
    _geom_angle_site_symmetry_1
    _geom_angle_site_symmetry_3
    _geom_angle
    _geom_angle_publ_flag
    O2 V1 O1 . . 104.64(4) ?
    O2 V1 O3 . . 93.92(4) ?
    O1 V1 O3 . . 101.92(4) ?
    O2 V1 O8 . . 101.13(4) ?
    O1 V1 O8 . . 95.07(4) ?
    O3 V1 O8 . . 153.67(3) ?
    O2 V1 O4 . . 162.54(4) ?
    O1 V1 O4 . . 91.77(4) ?
    O3 V1 O4 . . 76.58(3) ?
    O8 V1 O4 . . 82.98(3) ?
    O2 V1 O7 . . 89.80(4) ?
    O1 V1 O7 . . 164.36(4) ?
    O3 V1 O7 . . 82.69(3) ?
    O8 V1 O7 . . 75.94(3) ?
    O4 V1 O7 . . 74.62(3) ?
    C1 O3 V1 . . 119.09(7) ?
    C2 O4 V1 . . 112.79(7) ?
    O6 C1 O3 . . 125.84(11) ?
    O6 C1 C2 . . 120.83(10) ?
    O3 C1 C2 . . 113.33(9) ?
    O5 C2 O4 . . 125.27(11) ?
    O5 C2 C1 . . 120.89(10) ?
    O4 C2 C1 . . 113.84(9) ?
    C3 O7 V1 . . 112.38(7) ?
    C4 O8 V1 . . 119.21(7) ?
    O10 C3 O7 . . 126.65(11) ?
    O10 C3 C4 . . 119.21(10) ?
    O7 C3 C4 . . 114.13(9) ?
    O9 C4 O8 . . 124.79(11) ?
    O9 C4 C3 . . 120.37(10) ?
    O8 C4 C3 . . 114.77(9) ?
    N5 C5 N8 . . 116.69(11) ?
    N5 C5 C9 . . 124.59(12) ?
    N8 C5 C9 . . 118.71(11) ?
    C5 N5 H5A . . 120.6(15) ?
    C5 N5 H5B . . 114.1(14) ?
    H5A N5 H5B . . 123(2) ?
    C5 N8 C6 . . 123.57(10) ?
    C5 N8 H8A . . 118.5(12) ?
    C6 N8 H8A . . 118.0(12) ?
    N6 C6 N8 . . 116.75(11) ?
    N6 C6 C7 . . 124.85(12) ?
    N8 C6 C7 . . 118.40(11) ?
    C6 N6 H6A . . 115.6(14) ?
    C6 N6 H6B . . 117.4(14) ?
    H6A N6 H6B . . 125.6(19) ?
    C8 C7 C6 . . 118.76(12) ?
    C8 C7 H7 . . 120.2(12) ?
    C6 C7 H7 . . 120.9(12) ?
    C7 C8 C9 . . 122.06(12) ?
    C7 C8 H8 . . 117.8(12) ?
    C9 C8 H8 . . 120.1(12) ?
    C8 C9 C5 . . 118.48(12) ?
    C8 C9 H9 . . 121.2(12) ?
    C5 C9 H9 . . 120.3(12) ?
    N10 C10 N13 . . 117.06(11) ?
    N10 C10 C14 . . 124.60(12) ?
    N13 C10 C14 . . 118.33(11) ?
    C10 N10 H10A . . 120.1(14) ?
    C10 N10 H10B . . 120.3(14) ?
    H10A N10 H10B . . 119.4(19) ?
    C10 N13 C11 . . 123.78(10) ?
    C10 N13 H13A . . 119.3(12) ?
    C11 N13 H13A . . 116.9(12) ?
    N11 C11 N13 . . 117.04(11) ?
    N11 C11 C12 . . 124.63(11) ?
    N13 C11 C12 . . 118.32(11) ?
    C11 N11 H11A . . 118.1(15) ?
    C11 N11 H11B . . 119.9(13) ?
    H11A N11 H11B . . 121.4(19) ?
    C13 C12 C11 . . 118.51(11) ?
    C13 C12 H12 . . 124.7(11) ?
    C11 C12 H12 . . 116.7(11) ?
    C12 C13 C14 . . 122.33(12) ?
    C12 C13 H13 . . 119.6(11) ?
    C14 C13 H13 . . 118.1(11) ?
    C13 C14 C10 . . 118.73(12) ?
    C13 C14 H14 . . 123.3(13) ?
    C10 C14 H14 . . 118.0(13) ?
    N15 C15 N18 . . 116.59(10) ?
    N15 C15 C19 . . 124.76(11) ?
    N18 C15 C19 . . 118.63(10) ?
    C15 N15 H15A . . 119.9(13) ?
    C15 N15 H15B . . 117.4(13) ?
    H15A N15 H15B . . 117.1(18) ?
    C16 N18 C15 . . 123.82(10) ?
    C16 N18 H18 . . 119.8(11) ?
    C15 N18 H18 . . 116.3(11) ?
    N16 C16 N18 . . 117.07(10) ?
    N16 C16 C17 . . 124.67(10) ?
    N18 C16 C17 . . 118.26(10) ?
    C16 N16 H16A . . 123.1(11) ?
    C16 N16 H16B . . 119.1(12) ?
    H16A N16 H16B . . 117.3(16) ?
    C18 C17 C16 . . 118.65(11) ?
    C18 C17 H17 . . 121.8(10) ?
    C16 C17 H17 . . 119.4(10) ?
    C17 C18 C19 . . 122.23(11) ?
    C17 C18 H18A . . 118.1(11) ?
    C19 C18 H18A . . 119.6(11) ?
    C18 C19 C15 . . 118.39(11) ?
    C18 C19 H19 . . 124.3(11) ?
    C15 C19 H19 . . 117.3(11) ?
    H1A OW1 H1B . . 108.3(19) ?
    H2A OW2 H2B . . 113(2) ?
    H3A OW3 H3A . 2_655 108(3) ?
loop_
    _geom_hbond_atom_site_label_D
    _geom_hbond_atom_site_label_H
    _geom_hbond_atom_site_label_A
    _geom_hbond_site_symmetry_A
    _geom_hbond_distance_DH
    _geom_hbond_distance_HA
    _geom_hbond_distance_DA
    _geom_hbond_angle_DHA
    _geom_hbond_publ_flag
    N5 H5B O4 1_545 0.87(2) 2.47(2) 3.2515(14) 150.0(19) yes
    N5 H5B O5 1_545 0.87(2) 2.31(2) 3.1196(16) 154.7(19) yes
    N8 H8A O7 . 0.95(2) 1.87(2) 2.8118(13) 174.1(18) yes
    N6 H6A OW1 7_566 0.86(2) 2.00(2) 2.8559(15) 171.0(19) yes
    N6 H6B O10 . 0.84(2) 2.07(2) 2.9018(15) 176.4(19) yes
    N10 H10A OW3 . 0.88(2) 2.08(2) 2.9463(15) 169(2) yes
    N10 H10B O9 6_575 0.82(2) 2.17(2) 2.8863(15) 146.8(18) yes
    N13 H13A O9 6_575 0.90(2) 2.01(2) 2.8309(13) 150.3(17) yes
    N13 H13A O10 6_575 0.90(2) 2.615(19) 3.3149(14) 135.2(16) yes
    N11 H11A O10 6_575 0.84(2) 2.02(2) 2.8401(14) 165(2) yes
    N11 H11B OW2 1_565 0.861(19) 2.00(2) 2.8522(14) 173.1(19) yes
    N15 H15A O1 1_545 0.85(2) 2.252(19) 2.9914(14) 145.5(17) yes
    N15 H15B O1 5_656 0.882(19) 2.570(19) 3.0641(13) 116.2(15) yes
    N15 H15B O2 5_656 0.882(19) 2.01(2) 2.8926(14) 175.9(19) yes
    N16 H16A O4 1_545 0.887(18) 1.990(18) 2.8695(13) 170.5(16) yes
    N16 H16B O3 . 0.843(19) 2.085(19) 2.9156(12) 168.5(17) yes
    N18 H18 O1 1_545 0.917(19) 1.993(19) 2.8541(12) 155.7(16) yes
    OW1 H1A O5 . 0.92(2) 1.79(2) 2.6550(13) 155.8(19) yes
    OW1 H1B OW2 4 0.90(2) 1.84(2) 2.7270(13) 169(2) yes
    OW2 H2A OW1 1_545 0.87(2) 1.87(3) 2.7384(14) 173(2) yes
    OW2 H2B O6 . 0.90(3) 1.93(3) 2.7896(13) 160(2) yes
    OW3 H3A O8 5_666 0.79(2) 2.10(2) 2.8621(10) 161(2) yes
_shelx_space_group_comment
;
The symmetry employed for this shelxl refinement is uniquely defined
by the following loop, which should always be used as a source of
symmetry information in preference to the above space-group names.
They are only intended as comments.
;
_shelx_estimated_absorpt_T_min     0.797
_shelx_estimated_absorpt_T_max     0.888
_shelx_hkl_file
;
  -4   0   0  208.26    4.50
  -6   0   0   65.80    1.73
  -8   0   0   29.80    1.12
  10   0   0    5.93    0.12
 -10   0   0    5.96    0.12
 -10   0   0    6.03    0.13
  10   0   0    5.97    0.12
  12   0   0    0.28    0.31
 -12   0   0    0.12    0.31
 -14   0   0   98.36    3.01
  14   0   0   93.52    2.91
 -16   0   0  157.19    4.40
  16   0   0  158.18    4.34
 -18   0   0    0.43    0.03
  18   0   0    0.45    0.02
 -18   0   0    0.46    0.03
 -20   0   0    0.29    0.02
 -20   0   0    0.20    0.03
  22   0   0    5.05    0.12
  22   0   0    5.22    0.12
 -22   0   0    5.14    0.12
 -22   0   0    5.02    0.12
  24   0   0    0.70    0.03
  24   0   0    0.62    0.03
 -24   0   0    0.61    0.04
 -24   0   0    0.66    0.04
  26   0   0    1.76    0.06
 -26   0   0    1.79    0.06
  26   0   0    1.71    0.06
 -26   0   0    1.76    0.06
  28   0   0    6.56    0.15
  28   0   0    6.77    0.16
 -28   0   0    6.38    0.16
 -28   0   0    6.67    0.16
 -30   0   0   18.09    0.38
  30   0   0   17.94    0.37
  30   0   0   17.85    0.37
  30   0   0   18.28    0.38
  32   0   0    1.62    0.06
  32   0   0    1.59    0.06
  32   0   0    1.65    0.06
 -32   0   0    1.67    0.07
  34   0   0   17.26    0.36
  34   0   0   16.97    0.36
  34   0   0   17.39    0.36
 -34   0   0   17.39    0.38
  36   0   0    1.83    0.07
 -36   0   0    1.66    0.08
  36   0   0    1.67    0.07
  36   0   0    1.57    0.07
  38   0   0   20.15    0.42
  38   0   0   21.12    0.46
 -38   0   0   19.34    0.44
  38   0   0   18.88    0.41
 -40   0   0    2.98    0.11
  40   0   0    2.92    0.09
  42   0   0   11.43    0.26
  42   0   0   11.32    0.26
 -42   0   0   11.33    0.28
  44   0   0    3.94    0.12
 -44   0   0    3.93    0.14
  44   0   0    3.85    0.12
  46   0   0    4.49    0.13
 -46   0   0    4.51    0.16
 -48   0   0    0.61    0.09
   1  -1   0   23.07    0.62
  -1   1   0   23.89    0.62
   3  -1   0    6.03    0.12
  -3  -1   0    6.05    0.12
  -3  -1   0    6.03    0.12
   3   1   0    6.00    0.12
  -3   1   0    5.84    0.12
   3   1   0    6.03    0.12
   5  -1   0   60.66    1.38
   5   1   0   60.09    1.78
  -5   1   0   61.14    1.41
   7  -1   0   11.19    0.22
  -7  -1   0   11.76    0.23
  -7  -1   0   11.87    0.23
  -7   1   0   11.60    0.22
  -7   1   0   11.30    0.22
   7   1   0   11.91    0.23
  -7   1   0   11.31    0.22
   7   1   0   11.45    0.23
  -9  -1   0    0.07    0.01
  -9  -1   0    0.06    0.01
  -9   1   0    0.05    0.01
   9   1   0    0.07    0.01
 -11  -1   0   34.87    0.70
  11  -1   0   36.08    0.69
 -11  -1   0   36.56    0.70
 -11   1   0   36.99    0.70
  13  -1   0    3.86    0.08
 -13  -1   0    4.00    0.09
  13  -1   0    3.89    0.08
  13  -1   0    4.00    0.09
 -13  -1   0    3.90    0.09
 -13   1   0    3.98    0.09
 -13   1   0    4.25    0.09
  13   1   0    3.80    0.09
 -15  -1   0   45.60    0.88
  15  -1   0   44.22    0.86
 -15  -1   0   45.51    0.88
  15  -1   0   44.90    0.87
 -15   1   0   43.43    0.87
  15   1   0   45.19    0.87
 -15   1   0   46.19    0.87
  15   1   0   44.81    0.88
 -17  -1   0    0.08    0.02
 -17  -1   0    0.08    0.01
  17  -1   0    0.12    0.01
  17  -1   0    0.13    0.02
  17   1   0    0.09    0.02
 -17   1   0    0.07    0.01
  17   1   0    0.12    0.02
 -17   1   0    0.11    0.02
  19  -1   0   22.05    0.43
 -19  -1   0   22.06    0.45
  19  -1   0   21.56    0.44
 -19  -1   0   22.44    0.45
  19  -1   0   21.73    0.43
 -19   1   0   22.71    0.44
  19   1   0   22.54    0.44
  19   1   0   21.61    0.45
 -19   1   0   22.19    0.44
  21  -1   0    8.44    0.18
  21  -1   0    8.72    0.18
 -21  -1   0    8.53    0.19
  21  -1   0    8.51    0.18
 -21  -1   0    8.44    0.19
  21   1   0    8.48    0.19
 -21   1   0    8.61    0.18
  21   1   0    8.58    0.19
 -21   1   0    8.54    0.19
 -23  -1   0   33.83    0.67
  23  -1   0   32.90    0.65
  23  -1   0   33.94    0.66
 -23  -1   0   33.45    0.67
 -23   1   0   33.94    0.66
 -23   1   0   33.86    0.66
  23   1   0   33.20    0.67
  23   1   0   33.38    0.66
  25  -1   0   71.97    1.41
 -25  -1   0   73.53    1.42
  25  -1   0   73.89    1.41
  25  -1   0   73.38    1.41
 -25  -1   0   73.18    1.43
  25   1   0   72.32    1.42
 -25   1   0   74.26    1.42
  25   1   0   72.09    1.42
 -25   1   0   73.99    1.42
 -27  -1   0    0.05    0.02
 -27  -1   0    0.08    0.02
  27  -1   0    0.10    0.02
  27  -1   0    0.16    0.02
  27  -1   0    0.13    0.02
 -27   1   0    0.10    0.02
  27   1   0    0.05    0.02
 -27   1   0    0.09    0.02
  27   1   0    0.08    0.02
 -29  -1   0   38.95    0.80
  29  -1   0   39.84    0.78
  29  -1   0   39.51    0.77
  29  -1   0   39.05    0.77
 -29   1   0   40.04    0.79
 -29   1   0   40.39    0.79
  29   1   0   39.65    0.79
  29   1   0   39.89    0.79
  31  -1   0    1.11    0.05
 -31  -1   0    1.08    0.06
  31  -1   0    1.04    0.05
  31  -1   0    1.09    0.04
  31   1   0    1.05    0.06
  31   1   0    1.07    0.06
 -31   1   0    1.06    0.05
 -31   1   0    1.09    0.07
 -33  -1   0    0.47    0.05
  33  -1   0    0.38    0.04
  33  -1   0    0.43    0.03
  33  -1   0    0.40    0.04
 -33   1   0    0.40    0.04
  33   1   0    0.45    0.04
  35  -1   0    3.13    0.09
 -35  -1   0    3.02    0.11
  35  -1   0    3.10    0.09
  35  -1   0    3.13    0.09
  35   1   0    3.00    0.10
 -35   1   0    3.22    0.10
 -37  -1   0    6.16    0.17
  37  -1   0    6.18    0.14
  37  -1   0    5.96    0.15
  37  -1   0    6.23    0.15
 -37   1   0    6.27    0.17
  37   1   0    6.41    0.16
 -39  -1   0    0.56    0.06
  39  -1   0    0.51    0.04
  39   1   0    0.48    0.05
 -39   1   0    0.49    0.08
 -41  -1   0    1.23    0.08
  41  -1   0    1.24    0.06
  41   1   0    1.25    0.08
 -41   1   0    1.17    0.08
 -43  -1   0    2.14    0.10
  43  -1   0    2.39    0.10
  43   1   0    2.34    0.09
 -43   1   0    2.19    0.10
  43   1   0    2.26    0.10
 -45  -1   0    1.65    0.10
 -45   1   0    1.57    0.10
  45   1   0    1.68    0.08
  45   1   0    1.64    0.10
 -47  -1   0    0.06    0.05
  47   1   0    0.11    0.05
 -47   1   0   -0.01    0.05
  47   1   0    0.05    0.06
 -49  -1   0    4.40    0.17
  49   1   0    4.75    0.17
 -49   1   0    4.57    0.17
   0   2   0    6.57    0.13
   0   2   0    6.91    0.14
   0   2   0    6.81    0.14
   2  -2   0    0.24    0.01
  -2  -2   0    0.24    0.01
  -2  -2   0    0.25    0.01
   2   2   0    0.25    0.01
  -2   2   0    0.25    0.01
   2   2   0    0.26    0.01
   2   2   0    0.23    0.02
  -4  -2   0   12.39    0.25
   4  -2   0   12.65    0.25
  -4  -2   0   12.36    0.25
  -4   2   0   12.69    0.25
   4   2   0   12.59    0.25
   4   2   0   12.44    0.25
  -6  -2   0   10.75    0.22
  -6  -2   0   10.66    0.22
   6  -2   0   10.70    0.21
   6   2   0   10.86    0.22
   6   2   0   10.71    0.22
  -6   2   0   10.45    0.21
   8  -2   0    1.75    0.04
  -8  -2   0    1.74    0.05
   8   2   0    1.77    0.05
   8   2   0    1.71    0.05
  -8   2   0    1.59    0.04
  10  -2   0   94.22    2.14
 -10   2   0   91.26    2.23
  10   2   0   87.72    2.92
  10   2   0   88.30    2.93
  12  -2   0   13.12    0.26
 -12  -2   0   13.51    0.27
 -12  -2   0   13.31    0.27
 -12   2   0   12.73    0.26
  12   2   0   13.36    0.27
  12   2   0   13.19    0.27
 -12   2   0   13.61    0.26
 -12   2   0   12.90    0.26
 -14  -2   0   13.72    0.28
 -14  -2   0   14.00    0.28
  14  -2   0   13.43    0.27
 -14   2   0   14.05    0.27
  14   2   0   13.79    0.29
 -14   2   0   13.69    0.27
  14   2   0   14.21    0.29
 -14   2   0   13.38    0.27
 -16  -2   0   18.55    0.37
 -16  -2   0   17.97    0.37
  16  -2   0   17.91    0.35
 -16   2   0   18.56    0.36
  16   2   0   17.98    0.37
  16   2   0   18.46    0.37
 -16   2   0   18.07    0.36
 -18  -2   0   22.36    0.45
  18  -2   0   22.04    0.43
 -18  -2   0   22.41    0.45
  18   2   0   22.30    0.45
  18   2   0   22.51    0.45
 -18   2   0   21.42    0.44
 -18   2   0   22.36    0.45
  20  -2   0    1.79    0.04
 -20  -2   0    1.77    0.06
 -20  -2   0    1.77    0.06
  20   2   0    1.75    0.06
 -20   2   0    1.77    0.05
 -20   2   0    1.83    0.05
  20   2   0    1.66    0.06
 -22  -2   0    0.26    0.03
  22  -2   0    0.33    0.02
 -22  -2   0    0.18    0.03
 -22   2   0    0.27    0.03
 -22   2   0    0.29    0.02
  22   2   0    0.21    0.03
  24  -2   0   22.98    0.45
 -24  -2   0   22.84    0.47
 -24  -2   0   23.10    0.48
  24   2   0   23.13    0.47
 -24   2   0   23.43    0.46
  24   2   0   23.34    0.48
 -24   2   0   23.38    0.46
 -26  -2   0   25.21    0.54
  26  -2   0   26.38    0.51
 -26  -2   0   26.31    0.54
  26   2   0   26.01    0.53
 -26   2   0   27.21    0.53
  26   2   0   26.44    0.54
 -26   2   0   26.41    0.53
 -28  -2   0    3.00    0.10
 -28   2   0    2.93    0.08
 -28   2   0    2.96    0.09
  28   2   0    2.76    0.09
  28   2   0    2.79    0.09
 -30  -2   0    0.22    0.03
  30  -2   0    0.27    0.03
 -30   2   0    0.27    0.03
  30   2   0    0.22    0.03
 -30   2   0    0.22    0.03
  32  -2   0    2.88    0.07
 -32  -2   0    2.87    0.10
 -32   2   0    2.91    0.09
  32   2   0    2.92    0.10
  34  -2   0    4.81    0.11
 -34  -2   0    4.19    0.15
 -34   2   0    4.75    0.13
  34   2   0    4.75    0.14
 -36  -2   0    1.62    0.08
 -36   2   0    1.68    0.08
  36   2   0    1.55    0.08
 -38  -2   0    3.53    0.12
  38   2   0    3.54    0.12
 -38   2   0    3.80    0.12
 -40  -2   0    0.89    0.07
  40   2   0    0.88    0.07
 -40   2   0    0.82    0.11
  40   2   0    0.91    0.07
 -42  -2   0    1.09    0.08
  42   2   0    1.18    0.08
 -42   2   0    1.13    0.08
  42   2   0    1.07    0.13
 -44  -2   0    2.26    0.11
 -44   2   0    2.47    0.11
  44   2   0    2.25    0.10
  44   2   0    2.36    0.11
 -46  -2   0    0.25    0.05
  46   2   0    0.13    0.05
 -46   2   0    0.19    0.05
  46   2   0    0.13    0.05
 -48  -2   0    2.91    0.14
  48   2   0    3.01    0.14
  48   2   0    3.24    0.13
 -48   2   0    3.06    0.13
   1   3   0   18.10    0.36
   1   3   0   18.24    0.36
  -1   3   0   18.01    0.36
  -1   3   0   18.19    0.35
  -1   3   0   18.57    0.36
  -3  -3   0    2.32    0.05
   3   3   0    2.41    0.06
   3   3   0    2.31    0.06
   3   3   0    2.52    0.07
  -3   3   0    2.46    0.06
   5  -3   0    0.36    0.02
  -5  -3   0    0.28    0.02
  -5  -3   0    0.24    0.02
  -5   3   0    0.30    0.02
   5   3   0    0.33    0.02
   5   3   0    0.35    0.02
  -7  -3   0   52.38    1.02
   7  -3   0   53.52    1.01
  -7  -3   0   53.10    1.02
   7   3   0   51.67    1.02
   7   3   0   52.73    1.02
  -9  -3   0    7.15    0.16
   9  -3   0    7.28    0.15
  -9  -3   0    7.23    0.16
   9   3   0    7.06    0.16
  -9   3   0    7.48    0.15
   9   3   0    7.41    0.16
 -11  -3   0    6.04    0.13
 -11  -3   0    5.99    0.13
  11  -3   0    6.04    0.13
  11   3   0    6.03    0.14
 -11   3   0    5.92    0.12
  11   3   0    6.04    0.14
  13  -3   0    5.57    0.11
 -13  -3   0    5.35    0.13
 -13  -3   0    5.38    0.13
 -13   3   0    5.34    0.11
  13   3   0    5.42    0.13
  13   3   0    5.47    0.13
 -15  -3   0    1.73    0.06
  15  -3   0    1.66    0.04
 -15  -3   0    1.74    0.06
 -15   3   0    1.64    0.04
  15   3   0    1.59    0.06
  15   3   0    1.71    0.06
 -17  -3   0    9.60    0.21
  17  -3   0    9.44    0.19
 -17  -3   0    9.33    0.21
 -17   3   0    9.34    0.19
 -17   3   0    9.41    0.19
  17   3   0    9.40    0.21
  17   3   0    9.43    0.21
 -17   3   0    9.68    0.19
 -19  -3   0   24.72    0.50
 -19  -3   0   24.75    0.50
 -19   3   0   25.33    0.49
  19   3   0   24.76    0.51
  19   3   0   25.51    0.50
 -19   3   0   23.50    0.49
  21  -3   0    3.62    0.08
 -21  -3   0    3.54    0.10
 -21  -3   0    3.60    0.10
  21   3   0    3.46    0.10
 -21   3   0    3.60    0.09
  21   3   0    3.48    0.10
 -21   3   0    3.63    0.08
 -23  -3   0    3.76    0.11
 -23  -3   0    3.67    0.11
  23   3   0    3.61    0.11
 -23   3   0    3.90    0.09
  23   3   0    3.79    0.11
 -23   3   0    3.90    0.09
 -25  -3   0   10.37    0.24
 -25   3   0   10.65    0.22
 -25   3   0   10.49    0.22
  25   3   0   10.45    0.24
 -27  -3   0    0.74    0.05
 -27   3   0    0.81    0.04
  27   3   0    0.76    0.05
 -29  -3   0    4.84    0.14
  29   3   0    4.78    0.14
 -29   3   0    4.98    0.12
 -31  -3   0   10.41    0.25
  31   3   0   10.20    0.25
 -31   3   0   10.38    0.23
 -33  -3   0    1.27    0.07
 -33   3   0    1.45    0.06
  33   3   0    1.24    0.08
 -35  -3   0    3.47    0.12
 -35   3   0    3.56    0.11
  35   3   0    3.42    0.12
 -37  -3   0   18.79    0.42
 -37   3   0   19.23    0.41
  37   3   0   19.27    0.43
  37   3   0   18.84    0.42
 -39  -3   0    2.08    0.10
 -39   3   0    2.15    0.09
  39   3   0    2.22    0.10
  39   3   0    2.19    0.10
 -41  -3   0    0.16    0.04
 -41   3   0    0.22    0.04
  41   3   0    0.26    0.05
  41   3   0    0.24    0.05
 -43  -3   0    0.48    0.06
  43   3   0    0.54    0.07
 -43   3   0    0.52    0.07
  43   3   0    0.61    0.08
 -45  -3   0    1.14    0.10
 -45   3   0    1.36    0.09
  45   3   0    1.29    0.10
  45   3   0    1.12    0.09
 -47  -3   0    1.57    0.12
  47   3   0    1.59    0.11
  47   3   0    1.50    0.12
 -47   3   0    1.53    0.11
   0   4   0   34.77    0.68
   0   4   0   34.86    0.68
   0   4   0   35.41    0.69
   2   4   0    2.62    0.07
  -2   4   0    2.71    0.06
   2   4   0    2.68    0.08
  -2   4   0    2.67    0.06
  -2   4   0    2.73    0.07
   2   4   0    2.58    0.07
   4   4   0    5.92    0.14
   4   4   0    6.02    0.13
   4   4   0    6.07    0.13
  -4   4   0    5.61    0.13
  -6  -4   0    1.24    0.04
  -6   4   0    1.20    0.04
   6   4   0    1.23    0.04
   6   4   0    1.19    0.04
   6   4   0    1.27    0.05
  -8  -4   0    4.95    0.11
   8   4   0    4.98    0.12
   8   4   0    5.13    0.12
   8   4   0    4.99    0.13
 -10  -4   0   23.76    0.48
  10  -4   0   24.55    0.48
 -10   4   0   23.92    0.48
  10   4   0   24.61    0.49
  10   4   0   25.42    0.49
 -12  -4   0   35.98    0.72
 -12  -4   0   37.45    0.72
  12  -4   0   36.76    0.71
  12   4   0   37.36    0.73
  12   4   0   36.66    0.73
 -12   4   0   36.12    0.71
  12   4   0   36.12    0.73
  14  -4   0   26.10    0.51
 -14  -4   0   26.34    0.52
 -14  -4   0   26.40    0.52
  14   4   0   25.64    0.52
 -14   4   0   25.36    0.50
  14   4   0   25.44    0.52
  14   4   0   25.84    0.53
 -16  -4   0    0.03    0.02
  16  -4   0    0.02    0.01
 -16  -4   0    0.02    0.01
  16   4   0    0.06    0.02
  16   4   0    0.03    0.02
 -16   4   0    0.05    0.01
  18  -4   0   11.47    0.23
 -18  -4   0   11.66    0.25
 -18  -4   0   11.59    0.25
 -18   4   0   11.30    0.23
  18   4   0   11.56    0.26
 -18   4   0   11.25    0.23
  18   4   0   11.27    0.25
  20  -4   0    9.45    0.19
 -20  -4   0    9.52    0.21
 -20  -4   0    9.43    0.21
 -20   4   0    9.13    0.19
 -20   4   0    8.96    0.19
  20   4   0    9.29    0.22
  20   4   0    9.13    0.21
 -22  -4   0    4.48    0.13
 -22  -4   0    4.80    0.13
  22   4   0    4.81    0.13
 -22   4   0    4.88    0.11
 -24  -4   0   20.26    0.42
  24   4   0   19.80    0.43
 -24   4   0   20.15    0.40
 -26  -4   0   49.57    0.99
  26   4   0   48.96    1.00
 -26   4   0   50.71    0.97
 -28  -4   0    0.79    0.06
 -28   4   0    0.74    0.04
  28   4   0    0.76    0.06
  28   4   0    0.71    0.06
 -30  -4   0    5.72    0.18
  30   4   0    5.97    0.17
 -30   4   0    5.88    0.14
 -32  -4   0   10.52    0.26
  32   4   0   10.76    0.26
 -32   4   0   10.82    0.24
  32   4   0   10.51    0.26
 -34  -4   0    0.29    0.04
 -34   4   0    0.29    0.04
  34   4   0    0.34    0.05
 -36  -4   0    1.85    0.09
  36   4   0    2.02    0.10
  36   4   0    1.85    0.09
 -36   4   0    2.00    0.08
 -38  -4   0    1.84    0.09
 -38   4   0    1.88    0.08
  38   4   0    1.93    0.10
  38   4   0    1.91    0.10
 -40  -4   0    0.10    0.04
  40   4   0    0.09    0.05
 -40   4   0    0.05    0.04
  40   4   0    0.03    0.04
 -42  -4   0    2.00    0.10
  42   4   0    1.76    0.11
 -42   4   0    1.88    0.09
  42   4   0    1.86    0.11
 -44  -4   0    1.20    0.10
  44   4   0    1.42    0.11
  44   4   0    1.40    0.10
 -44   4   0    1.28    0.09
 -46   4   0    3.36    0.14
  46   4   0    3.18    0.14
  46   4   0    3.32    0.15
   1   5   0   62.38    1.18
   1   5   0   61.12    1.18
  -1   5   0   62.45    1.18
  -1   5   0   59.28    1.18
  -1   5   0   59.63    1.19
   1   5   0   61.64    1.19
   3   5   0    6.07    0.14
  -3   5   0    6.06    0.13
   3   5   0    6.12    0.15
  -3   5   0    5.95    0.13
  -3   5   0    6.08    0.14
   3   5   0    6.40    0.14
   5   5   0   13.80    0.29
   5   5   0   13.89    0.30
  -5   5   0   13.74    0.28
  -5   5   0   14.29    0.28
   5   5   0   14.56    0.29
  -5   5   0   14.28    0.29
  -7  -5   0    0.46    0.02
   7   5   0    0.42    0.03
   7   5   0    0.42    0.04
  -7   5   0    0.40    0.03
   7   5   0    0.43    0.04
  -9  -5   0    4.08    0.10
   9   5   0    4.02    0.12
   9   5   0    4.14    0.11
  -9   5   0    4.01    0.10
   9   5   0    4.13    0.11
 -11  -5   0    2.56    0.07
  11   5   0    2.55    0.08
  11   5   0    2.49    0.09
 -11   5   0    2.49    0.07
  11   5   0    2.68    0.08
 -13  -5   0   25.87    0.52
  13   5   0   26.46    0.54
  13   5   0   26.37    0.54
  13   5   0   26.18    0.53
 -13   5   0   26.09    0.52
 -15  -5   0    1.90    0.06
  15   5   0    1.86    0.08
  15   5   0    1.85    0.07
 -15   5   0    1.89    0.05
  15   5   0    1.83    0.07
 -17  -5   0    3.00    0.09
  17   5   0    3.17    0.11
  17   5   0    2.91    0.10
  17   5   0    2.87    0.09
 -19  -5   0    0.03    0.02
 -19   5   0    0.05    0.01
  19   5   0    0.07    0.03
  19   5   0    0.04    0.02
 -21  -5   0    1.14    0.06
 -21   5   0    1.13    0.04
  21   5   0    1.09    0.06
  21   5   0    1.18    0.07
 -23  -5   0    0.02    0.02
  23   5   0   -0.01    0.03
  23   5   0    0.04    0.03
 -23   5   0    0.05    0.01
 -25  -5   0    5.10    0.14
  25   5   0    5.13    0.15
 -25   5   0    5.02    0.12
  25   5   0    5.19    0.16
 -27  -5   0    1.73    0.08
 -27   5   0    1.65    0.05
  27   5   0    1.43    0.10
  27   5   0    1.74    0.09
 -29  -5   0    0.11    0.03
  29   5   0    0.09    0.03
 -29   5   0    0.14    0.02
 -31  -5   0    8.76    0.22
  31   5   0    8.72    0.23
 -31   5   0    8.74    0.20
  31   5   0    8.89    0.24
 -33  -5   0    2.19    0.10
  33   5   0    2.12    0.11
 -33   5   0    2.03    0.07
  33   5   0    1.95    0.10
 -35  -5   0    1.39    0.08
 -35   5   0    1.31    0.06
  35   5   0    1.27    0.09
  35   5   0    1.36    0.09
 -37  -5   0    5.55    0.17
  37   5   0    5.54    0.18
  37   5   0    5.42    0.17
 -37   5   0    5.54    0.15
 -39  -5   0    1.07    0.09
  39   5   0    1.06    0.10
 -39   5   0    1.01    0.07
  39   5   0    1.00    0.09
 -41  -5   0    0.72    0.09
  41   5   0    0.67    0.09
  41   5   0    0.72    0.10
 -43  -5   0    3.24    0.15
  43   5   0    3.46    0.15
  43   5   0    3.46    0.16
   0   6   0    1.60    0.05
   0   6   0    1.57    0.06
   0   6   0    1.78    0.06
  -2   6   0    0.81    0.04
   2   6   0    0.80    0.05
   2   6   0    0.97    0.04
   2   6   0    0.87    0.04
  -2   6   0    0.88    0.05
  -2   6   0    0.75    0.04
  -4   6   0   22.89    0.47
   4   6   0   24.04    0.47
  -4   6   0   22.88    0.46
  -4   6   0   23.42    0.46
   4   6   0   22.87    0.48
   4   6   0   22.95    0.47
   6   6   0    0.64    0.04
   6   6   0    0.63    0.05
   6   6   0    0.67    0.05
  -6   6   0    0.60    0.03
  -6   6   0    0.69    0.03
  -6   6   0    0.63    0.04
   8   6   0   11.12    0.25
  -8   6   0   11.72    0.23
   8   6   0   11.00    0.26
   8   6   0   11.28    0.25
  -8   6   0   11.26    0.24
 -10   6   0    9.54    0.21
  10   6   0    9.71    0.22
  10   6   0    9.69    0.22
  10   6   0    9.70    0.23
 -12  -6   0    4.79    0.11
  12   6   0    4.59    0.13
  12   6   0    4.89    0.13
  12   6   0    4.70    0.14
 -12   6   0    4.69    0.11
 -14  -6   0    5.75    0.14
  14   6   0    5.82    0.15
 -14   6   0    5.93    0.13
  14   6   0    5.99    0.16
 -16  -6   0    1.99    0.07
  16   6   0    1.98    0.09
 -16   6   0    1.89    0.06
  16   6   0    2.03    0.08
 -18  -6   0    0.86    0.05
 -18   6   0    0.98    0.04
  18   6   0    0.87    0.06
  18   6   0    0.96    0.07
 -20  -6   0    0.12    0.02
  20   6   0    0.13    0.03
  20   6   0    0.11    0.04
 -20   6   0    0.18    0.02
 -22  -6   0   14.41    0.31
  22   6   0   13.97    0.32
  22   6   0   14.38    0.34
 -24  -6   0   12.07    0.27
  24   6   0   11.69    0.30
  24   6   0   11.80    0.28
  26   6   0    0.71    0.06
  26   6   0    0.72    0.07
 -28  -6   0    0.02    0.03
  28   6   0    0.02    0.03
  28   6   0    0.01    0.04
 -28   6   0    0.02    0.02
 -30  -6   0    1.38    0.08
  30   6   0    1.29    0.08
 -30   6   0    1.21    0.05
  30   6   0    1.27    0.09
 -32  -6   0    0.92    0.07
 -32   6   0    0.84    0.05
  32   6   0    0.70    0.08
  32   6   0    0.86    0.07
 -34  -6   0    2.16    0.10
  34   6   0    2.14    0.12
  34   6   0    2.03    0.11
 -36  -6   0    2.37    0.11
  36   6   0    2.19    0.11
  36   6   0    2.24    0.12
 -38  -6   0    0.37    0.06
  38   6   0    0.48    0.07
  38   6   0    0.28    0.06
 -40  -6   0    1.13    0.10
  40   6   0    1.20    0.11
  40   6   0    0.90    0.11
  -1   7   0    3.01    0.10
   1   7   0    2.78    0.09
   1   7   0    3.06    0.10
   1   7   0    2.97    0.09
  -1   7   0    2.97    0.09
  -1   7   0    2.98    0.08
  -3   7   0    2.79    0.09
  -3   7   0    2.64    0.08
  -3   7   0    2.58    0.08
   3   7   0    2.65    0.09
   3   7   0    2.58    0.08
   3   7   0    2.61    0.09
  -5   7   0   17.88    0.37
  -5   7   0   17.53    0.35
   5   7   0   17.52    0.37
   5   7   0   17.45    0.38
   5   7   0   16.98    0.37
  -5   7   0   17.39    0.36
  -7   7   0    5.30    0.12
  -7   7   0    5.28    0.13
  -7   7   0    5.41    0.12
   7   7   0    5.19    0.14
   7   7   0    5.23    0.15
   7   7   0    5.44    0.14
  -9   7   0    0.03    0.02
  -9   7   0    0.03    0.02
   9   7   0    0.03    0.02
   9   7   0   -0.02    0.03
  -9   7   0    0.03    0.01
  11   7   0    1.69    0.07
  11   7   0    1.71    0.08
 -11   7   0    1.59    0.06
  13   7   0    9.59    0.24
 -13   7   0    9.45    0.21
  13   7   0    9.50    0.23
 -15  -7   0    1.12    0.05
  15   7   0    1.00    0.07
  15   7   0    0.97    0.06
 -15   7   0    1.03    0.05
 -17  -7   0    5.14    0.13
  17   7   0    4.95    0.15
 -17   7   0    4.99    0.12
 -19  -7   0    0.48    0.04
  19   7   0    0.44    0.06
 -19   7   0    0.47    0.03
 -21  -7   0    0.21    0.03
 -21   7   0    0.28    0.03
  21   7   0    0.18    0.04
  21   7   0    0.22    0.04
 -23  -7   0    0.40    0.05
  23   7   0    0.44    0.07
  23   7   0    0.34    0.05
 -25  -7   0    5.91    0.16
  25   7   0    5.76    0.17
  25   7   0    5.76    0.18
 -27  -7   0    5.23    0.15
  27   7   0    5.22    0.16
  27   7   0    5.07    0.17
 -29  -7   0    0.57    0.06
  29   7   0    0.53    0.07
  29   7   0    0.52    0.08
 -31  -7   0    1.12    0.08
  31   7   0    1.20    0.09
  31   7   0    1.12    0.10
 -33  -7   0    1.99    0.10
  33   7   0    2.11    0.11
  33   7   0    2.15    0.13
 -35  -7   0    1.53    0.10
  35   7   0    1.53    0.11
  35   7   0    1.49    0.12
 -37  -7   0    0.42    0.06
  37   7   0    0.44    0.09
  37   7   0    0.28    0.07
   0   8   0    5.47    0.14
   0   8   0    5.04    0.14
   0   8   0    5.48    0.15
   2   8   0    0.07    0.03
  -2   8   0    0.08    0.03
   2   8   0    0.04    0.02
  -2   8   0    0.07    0.03
  -2   8   0    0.07    0.02
   2   8   0    0.04    0.03
  -4   8   0    0.49    0.04
   4   8   0    0.44    0.06
  -4   8   0    0.40    0.05
  -4   8   0    0.42    0.05
   4   8   0    0.44    0.04
   6   8   0    3.51    0.12
   6   8   0    3.49    0.11
  -6   8   0    3.52    0.09
  -6   8   0    3.48    0.10
  -6   8   0    3.50    0.11
   8   8   0    0.26    0.05
  -8   8   0    0.16    0.02
  -8   8   0    0.24    0.03
   8   8   0    0.32    0.05
  -8   8   0    0.20    0.03
  10   8   0    4.90    0.14
 -10   8   0    4.88    0.11
  10   8   0    4.41    0.15
 -10   8   0    4.84    0.13
  12   8   0    2.55    0.11
  12   8   0    2.58    0.10
 -12   8   0    2.56    0.08
 -14   8   0    1.31    0.06
  14   8   0    1.35    0.08
 -16   8   0    0.16    0.03
  16   8   0    0.12    0.04
  16   8   0    0.09    0.03
 -18   8   0    4.84    0.12
  18   8   0    4.66    0.15
  18   8   0    4.71    0.16
  20   8   0    2.90    0.11
  20   8   0    2.79    0.12
 -20   8   0    2.77    0.08
 -22  -8   0    1.53    0.07
  22   8   0    1.79    0.10
  22   8   0    1.69    0.10
 -24  -8   0   19.53    0.41
  24   8   0   19.10    0.45
  24   8   0   19.10    0.44
 -26  -8   0    1.51    0.08
  26   8   0    1.62    0.11
  26   8   0    1.56    0.10
 -28  -8   0    0.30    0.04
  28   8   0    0.31    0.06
  28   8   0    0.31    0.06
 -30  -8   0    2.42    0.10
  30   8   0    2.31    0.13
  30   8   0    2.03    0.12
 -32  -8   0    2.45    0.11
  32   8   0    2.23    0.14
  32   8   0    2.29    0.12
   1   9   0    0.76    0.07
   1   9   0    0.86    0.06
  -1   9   0    0.89    0.05
  -3   9   0    0.93    0.07
   3   9   0    0.82    0.07
   3   9   0    0.86    0.06
  -3   9   0    0.76    0.05
   5   9   0    5.94    0.17
  -5   9   0    5.52    0.14
   5   9   0    5.65    0.16
  -5   9   0    5.80    0.16
  -7   9   0    0.63    0.06
   7   9   0    0.61    0.07
   7   9   0    0.73    0.06
  -7   9   0    0.61    0.05
  -9   9   0    4.16    0.11
   9   9   0    3.73    0.15
   9   9   0    4.27    0.14
  -9   9   0    4.08    0.12
  11   9   0    1.34    0.09
 -11   9   0    1.47    0.07
  11   9   0    1.51    0.08
  13   9   0    3.50    0.12
 -13   9   0    3.53    0.11
  13   9   0    3.40    0.14
 -15   9   0    0.51    0.05
  15   9   0    0.72    0.07
  15   9   0    0.66    0.08
  17   9   0    4.55    0.16
  17   9   0    4.74    0.15
  19   9   0    5.14    0.18
  19   9   0    5.45    0.17
  21   9   0    3.15    0.14
  21   9   0    3.08    0.13
  23   9   0    4.17    0.17
  23   9   0    4.20    0.16
  25   9   0    4.87    0.17
  25   9   0    5.08    0.19
  27   9   0    0.37    0.08
  27   9   0    0.38    0.06
   0  10   0    3.18    0.11
   0  10   0    3.19    0.12
   2  10   0    0.51    0.07
  -2  10   0    0.49    0.07
  -2  10   0    0.65    0.09
  -4  10   0    1.71    0.09
   4  10   0    1.64    0.09
   4  10   0    1.79    0.10
   6  10   0    2.70    0.12
   6  10   0    2.40    0.10
  -6  10   0    2.56    0.10
   8  10   0    0.12    0.05
   8  10   0    0.00    0.04
  -8  10   0   -0.02    0.04
 -10  10   0    0.28    0.05
  10  10   0    0.35    0.06
  10  10   0    0.25    0.05
  12  10   0    0.64    0.08
  12  10   0    0.64    0.08
  14  10   0    0.55    0.07
  14  10   0    0.55    0.07
  16  10   0    0.07    0.05
  16  10   0    0.05    0.05
  18  10   0    0.01    0.06
  18  10   0   -0.05    0.05
 -50   0   1    0.03    0.06
 -48   0   1   -0.03    0.05
  46   0  -1    0.06    0.03
 -46   0   1    0.00    0.04
  44   0  -1    0.05    0.03
 -44   0   1    0.04    0.04
  44   0  -1    0.00    0.04
  42   0  -1    0.01    0.03
 -42   0   1    0.04    0.03
  42   0  -1   -0.01    0.03
  40   0  -1    0.02    0.03
  40   0  -1    0.04    0.03
 -40   0   1    0.04    0.03
  38   0  -1    0.10    0.03
  38   0  -1    0.17    0.03
 -38   0   1    0.10    0.03
  38   0  -1    0.15    0.03
  36   0  -1   -0.02    0.02
  36   0  -1    0.04    0.03
  36   0  -1    0.00    0.03
 -36   0   1   -0.01    0.03
  34   0  -1    0.03    0.02
  34   0  -1    0.02    0.03
  34   0  -1    0.04    0.03
 -34   0   1    0.02    0.03
 -32   0   1    0.05    0.02
  32   0  -1    0.02    0.02
  32   0  -1    0.05    0.03
  32   0  -1    0.00    0.02
 -30   0   1    0.10    0.03
 -30   0   1    0.08    0.03
 -28   0   1   -0.01    0.02
 -28   0   1    0.01    0.02
  28   0  -1   -0.01    0.01
  28   0  -1    0.01    0.02
 -26   0   1    0.01    0.01
  26   0  -1    0.02    0.02
  26   0  -1    0.00    0.01
 -26   0   1    0.02    0.02
  24   0  -1    0.00    0.01
 -24   0   1    0.00    0.02
  24   0  -1   -0.01    0.01
 -24   0   1   -0.01    0.01
  22   0  -1   -0.01    0.01
 -22   0   1   -0.02    0.01
  20   0  -1   -0.02    0.01
  20   0  -1    0.00    0.01
 -20   0   1   -0.02    0.01
 -20   0   1   -0.01    0.01
  18   0  -1   -0.01    0.01
 -18   0   1    0.01    0.01
 -18   0   1   -0.03    0.01
 -16   0   1    0.01    0.01
 -16   0   1    0.01    0.01
  16   0  -1    0.03    0.01
  16   0  -1    0.01    0.01
  14   0  -1   -0.01    0.01
  14   0  -1   -0.01    0.01
 -14   0   1   -0.01    0.01
  12   0  -1   -0.03    0.01
 -12   0   1   -0.02    0.01
 -12   0   1   -0.02    0.01
  12   0  -1   -0.03    0.01
 -10   0   1   -0.07    0.01
  10   0  -1   -0.08    0.01
 -10   0   1   -0.07    0.01
  10   0  -1   -0.08    0.01
   8   0  -1    0.00    0.01
  -8   0   1   -0.02    0.00
   8   0  -1   -0.02    0.00
  -8   0   1   -0.01    0.01
  -6   0   1    0.00    0.00
   6   0  -1    0.01    0.00
   6   0  -1    0.00    0.00
   4   0   1    0.01    0.00
  -4   0  -1    0.00    0.00
   4   0   1    0.00    0.00
   6   0   1   -0.04    0.00
  -6   0  -1   -0.05    0.00
   6   0   1   -0.04    0.00
  -6   0  -1   -0.04    0.00
   8   0   1   -0.01    0.01
   8   0   1   -0.01    0.01
  -8   0  -1    0.00    0.01
 -10   0  -1   -0.05    0.01
  10   0   1   -0.05    0.01
 -10   0  -1   -0.05    0.01
  12   0   1    0.00    0.01
 -12   0  -1    0.00    0.01
  12   0   1    0.00    0.01
 -14   0  -1   -0.03    0.01
  14   0   1   -0.02    0.01
  14   0   1   -0.01    0.01
 -14   0  -1   -0.03    0.01
  16   0   1   -0.01    0.01
 -16   0  -1    0.01    0.01
  16   0   1    0.01    0.01
 -16   0  -1   -0.02    0.01
  18   0   1   -0.01    0.01
  18   0   1    0.00    0.01
 -18   0  -1    0.00    0.01
 -18   0  -1    0.03    0.01
 -20   0  -1   -0.01    0.01
  20   0   1   -0.01    0.01
 -20   0  -1    0.00    0.01
  20   0   1   -0.01    0.01
  22   0   1    0.00    0.01
 -22   0  -1    0.00    0.01
 -22   0  -1    0.00    0.02
  22   0   1    0.01    0.01
  24   0   1    0.01    0.01
 -24   0  -1    0.01    0.01
  24   0   1   -0.01    0.02
  24   0   1    0.00    0.01
 -24   0  -1    0.00    0.02
  26   0   1    0.01    0.02
  26   0   1    0.01    0.01
 -26   0  -1    0.01    0.02
  26   0   1    0.00    0.02
 -26   0  -1    0.01    0.02
  28   0   1    0.05    0.02
 -28   0  -1    0.04    0.02
  28   0   1    0.04    0.02
  28   0   1    0.08    0.02
 -28   0  -1    0.04    0.02
 -30   0  -1    0.15    0.03
  30   0   1    0.13    0.03
  30   0   1    0.13    0.03
  30   0   1    0.13    0.02
 -32   0  -1   -0.03    0.02
  32   0   1    0.01    0.02
  32   0   1    0.02    0.02
  32   0   1    0.03    0.02
  34   0   1    0.04    0.03
 -34   0  -1   -0.01    0.02
  34   0   1    0.01    0.02
  34   0   1    0.02    0.03
  36   0   1    0.06    0.02
 -36   0  -1    0.02    0.03
  36   0   1    0.09    0.03
  36   0   1    0.06    0.03
 -38   0  -1    0.15    0.03
  38   0   1    0.11    0.03
  40   0   1    0.05    0.03
 -40   0  -1    0.04    0.04
 -42   0  -1   -0.01    0.04
  42   0   1    0.07    0.03
 -44   0  -1    0.05    0.05
  44   0   1    0.09    0.04
 -46   0  -1    0.04    0.05
 -48   0  -1    0.06    0.05
 -49  -1   1    4.84    0.17
  49   1  -1    4.90    0.15
 -49   1   1    4.79    0.17
 -47  -1   1    0.01    0.04
  47   1  -1    0.03    0.04
 -47   1   1    0.11    0.05
  47   1  -1    0.01    0.05
 -45  -1   1    0.88    0.08
 -45   1   1    0.83    0.08
  45   1  -1    0.80    0.07
  45   1  -1    0.92    0.07
  43  -1  -1    1.40    0.07
  43  -1  -1    1.27    0.06
 -43  -1   1    1.26    0.08
  43   1  -1    1.36    0.08
  43   1  -1    1.34    0.07
 -43   1   1    1.30    0.08
  41  -1  -1    0.11    0.02
 -41  -1   1    0.14    0.04
  41  -1  -1    0.14    0.03
  41   1  -1    0.19    0.04
  41   1  -1    0.09    0.03
 -41   1   1    0.12    0.04
 -39  -1   1    0.27    0.04
  39  -1  -1    0.30    0.03
  39  -1  -1    0.32    0.04
  39   1  -1    0.27    0.04
 -39   1   1    0.21    0.04
  39   1  -1    0.35    0.05
  37  -1  -1    2.15    0.07
  37  -1  -1    2.23    0.07
  37  -1  -1    2.09    0.07
  37   1  -1    2.19    0.08
 -37   1   1    2.22    0.09
  35  -1  -1    4.07    0.10
  35  -1  -1    4.21    0.10
  35  -1  -1    4.07    0.10
 -35  -1   1    4.14    0.13
 -35   1   1    4.27    0.12
  35   1  -1    4.33    0.12
  33  -1  -1    0.39    0.04
  33  -1  -1    0.38    0.03
 -33  -1   1    0.38    0.05
  33  -1  -1    0.37    0.03
  33   1  -1    0.28    0.04
 -33   1   1    0.42    0.04
  33   1  -1    0.37    0.04
  31  -1  -1    1.66    0.05
  31  -1  -1    1.66    0.05
  31  -1  -1    1.63    0.05
 -31  -1   1    1.60    0.07
  31   1  -1    1.64    0.07
 -31   1   1    1.56    0.07
 -31   1   1    1.70    0.07
  31   1  -1    1.60    0.07
  29  -1  -1    8.20    0.18
  29  -1  -1    8.53    0.18
  29  -1  -1    8.46    0.18
 -29  -1   1    8.60    0.22
 -29  -1   1    8.47    0.20
 -29   1   1    8.34    0.19
 -29   1   1    8.41    0.19
  29   1  -1    8.46    0.19
  29   1  -1    8.28    0.20
  27  -1  -1   16.03    0.33
 -27  -1   1   16.17    0.34
  27  -1  -1   16.27    0.33
  27  -1  -1   16.10    0.33
 -27  -1   1   16.86    0.35
 -27   1   1   16.23    0.34
 -27   1   1   16.25    0.34
  27   1  -1   16.33    0.34
  27   1  -1   16.29    0.34
  25  -1  -1    1.27    0.04
  25  -1  -1    1.13    0.05
 -25  -1   1    1.31    0.05
  25  -1  -1    1.33    0.04
 -25  -1   1    1.26    0.06
  25   1  -1    1.23    0.05
  25   1  -1    1.24    0.05
 -25   1   1    1.26    0.05
 -25   1   1    1.31    0.05
 -23  -1   1    0.42    0.04
 -23  -1   1    0.46    0.03
  23  -1  -1    0.50    0.02
  23  -1  -1    0.44    0.02
  23  -1  -1    0.45    0.02
 -23   1   1    0.43    0.03
  23   1  -1    0.44    0.03
  23   1  -1    0.42    0.03
 -23   1   1    0.45    0.03
 -21  -1   1    3.52    0.09
  21  -1  -1    3.48    0.08
 -21  -1   1    3.46    0.09
  21  -1  -1    3.53    0.08
  21  -1  -1    3.48    0.08
  21   1  -1    3.59    0.09
  21   1  -1    3.56    0.09
 -21   1   1    3.58    0.09
 -21   1   1    3.52    0.09
 -19  -1   1    3.84    0.10
  19  -1  -1    3.96    0.09
  19  -1  -1    3.92    0.09
  19  -1  -1    3.90    0.09
 -19  -1   1    3.87    0.10
 -19   1   1    3.90    0.09
  19   1  -1    3.89    0.10
  19   1  -1    3.95    0.10
 -19   1   1    3.97    0.09
  17  -1  -1    0.10    0.01
 -17  -1   1    0.10    0.02
  17  -1  -1    0.14    0.01
 -17  -1   1    0.10    0.02
  17  -1  -1    0.09    0.01
  17   1  -1    0.08    0.01
 -17   1   1    0.10    0.02
  17   1  -1    0.08    0.01
 -17   1   1    0.11    0.01
 -15  -1   1    7.43    0.16
 -15  -1   1    7.36    0.16
  15  -1  -1    7.31    0.15
  15  -1  -1    7.23    0.15
  15  -1  -1    7.25    0.15
  15   1  -1    7.22    0.16
  15   1  -1    7.20    0.16
 -15   1   1    7.30    0.15
 -15   1   1    7.45    0.15
 -13  -1   1    3.42    0.08
  13  -1  -1    3.44    0.07
  13  -1  -1    3.43    0.07
  13  -1  -1    3.37    0.07
  13   1  -1    3.35    0.08
 -13   1   1    3.39    0.08
  13   1  -1    3.38    0.08
 -13   1   1    3.41    0.07
 -11  -1   1    3.44    0.08
 -11  -1   1    3.03    0.08
  11   1  -1    3.52    0.08
 -11   1   1    3.36    0.07
  11   1  -1    3.17    0.08
 -11   1   1    3.43    0.07
  -9  -1   1   10.38    0.21
  -9  -1   1   10.64    0.21
  -9   1   1   10.54    0.20
   9   1  -1   10.46    0.21
  -9   1   1   10.21    0.20
   9   1  -1   10.65    0.21
  -7  -1   1   11.30    0.22
   7   1  -1   11.14    0.23
   7   1  -1   11.32    0.23
  -5  -1   1    3.31    0.07
   5   1  -1    3.39    0.07
   5   1  -1    3.33    0.07
   3   1  -1   92.84    2.21
  -1  -1   1    3.33    0.07
  -1  -1   1    3.34    0.07
   1   1  -1    3.23    0.07
   1   1  -1    3.32    0.07
   1  -1   1    4.82    0.10
   1  -1   1    5.10    0.10
  -1  -1  -1    5.14    0.10
  -1   1  -1    4.88    0.10
   1   1   1    5.18    0.10
  -1   1  -1    5.03    0.10
  -3  -1  -1   19.48    0.37
   3   1   1   19.00    0.37
   3   1   1   19.27    0.37
  -5  -1  -1    0.46    0.02
  -5  -1  -1    0.44    0.02
   5  -1   1    0.46    0.01
   5  -1   1    0.44    0.01
   5  -1   1    0.44    0.01
   5   1   1    0.41    0.02
  -5   1  -1    0.46    0.01
   5   1   1    0.44    0.02
   7  -1   1    0.39    0.01
   7  -1   1    0.38    0.01
   7  -1   1    0.37    0.01
  -7  -1  -1    0.39    0.02
  -7   1  -1    0.37    0.01
  -7   1  -1    0.41    0.02
   7   1   1    0.35    0.02
  -7   1  -1    0.37    0.02
   9  -1   1   11.71    0.23
  -9  -1  -1   11.75    0.23
   9  -1   1   11.36    0.23
   9  -1   1   11.43    0.22
  -9  -1  -1   11.15    0.23
   9   1   1   11.12    0.23
  -9   1  -1   11.16    0.23
   9   1   1   11.55    0.23
  -9   1  -1   11.85    0.23
  -9   1  -1   11.32    0.23
 -11  -1  -1   10.71    0.24
  11  -1   1   11.46    0.23
  11  -1   1   11.45    0.23
  11  -1   1   11.56    0.23
 -11  -1  -1   11.87    0.24
 -11   1  -1   11.49    0.23
  11   1   1   11.43    0.24
  11   1   1   11.34    0.24
 -11   1  -1   11.79    0.23
  13  -1   1    1.16    0.03
  13  -1   1    1.10    0.03
  13  -1   1    1.16    0.03
 -13  -1  -1    1.02    0.04
 -13  -1  -1    1.06    0.04
  13   1   1    1.04    0.04
 -13   1  -1    1.12    0.03
  13   1   1    1.05    0.04
 -13   1  -1    1.07    0.03
 -15  -1  -1   37.03    0.74
  15  -1   1   37.23    0.73
 -15  -1  -1   38.24    0.74
  15  -1   1   37.72    0.72
  15  -1   1   38.01    0.73
  15   1   1   36.87    0.74
  15   1   1   37.88    0.73
 -15   1  -1   37.78    0.73
  17  -1   1    4.79    0.10
  17  -1   1    4.56    0.11
 -17  -1  -1    4.71    0.11
 -17  -1  -1    4.76    0.11
  17  -1   1    4.78    0.10
 -17   1  -1    4.71    0.11
 -17   1  -1    4.87    0.11
  17   1   1    4.63    0.11
  17   1   1    4.80    0.11
  19  -1   1    0.35    0.02
  19  -1   1    0.38    0.02
 -19  -1  -1    0.31    0.03
  19  -1   1    0.33    0.02
 -19  -1  -1    0.31    0.03
  19   1   1    0.35    0.03
 -19   1  -1    0.31    0.02
 -19   1  -1    0.34    0.03
  19   1   1    0.31    0.03
  21  -1   1   27.09    0.53
 -21  -1  -1   27.00    0.54
  21  -1   1   26.48    0.53
  21  -1   1   27.14    0.53
 -21  -1  -1   26.56    0.54
  21   1   1   26.87    0.54
 -21   1  -1   27.54    0.54
  21   1   1   26.80    0.54
 -21   1  -1   26.87    0.54
  23  -1   1    0.73    0.03
 -23  -1  -1    0.61    0.04
  23  -1   1    0.81    0.03
 -23  -1  -1    0.61    0.05
  23  -1   1    0.67    0.03
  23   1   1    0.69    0.04
 -23   1  -1    0.69    0.04
 -23   1  -1    0.71    0.04
  23   1   1    0.66    0.04
 -25  -1  -1    0.96    0.05
  25  -1   1    1.05    0.04
 -25  -1  -1    0.90    0.05
  25  -1   1    1.08    0.04
  25  -1   1    1.09    0.04
  25   1   1    1.07    0.05
 -25   1  -1    1.02    0.05
  25   1   1    0.98    0.05
 -25   1  -1    1.14    0.05
 -27  -1  -1    3.66    0.11
  27  -1   1    3.70    0.09
  27  -1   1    3.75    0.09
  27  -1   1    3.50    0.09
 -27  -1  -1    3.68    0.11
  27   1   1    3.67    0.11
  27   1   1    3.70    0.10
 -27   1  -1    3.61    0.10
 -27   1  -1    3.75    0.10
 -29  -1  -1    4.46    0.13
  29  -1   1    4.37    0.11
  29  -1   1    4.41    0.10
  29  -1   1    4.34    0.11
 -29   1  -1    4.32    0.12
  29   1   1    4.19    0.12
  29   1   1    4.25    0.12
  31  -1   1   12.88    0.27
 -31  -1  -1   12.87    0.30
  31  -1   1   13.07    0.28
  31  -1   1   13.09    0.27
  31   1   1   13.59    0.30
 -31   1  -1   13.09    0.29
  31   1   1   12.89    0.29
  33  -1   1    0.09    0.02
  33  -1   1    0.10    0.03
  33  -1   1    0.13    0.02
 -33  -1  -1    0.13    0.03
 -33   1  -1    0.09    0.03
  33   1   1    0.13    0.03
  35  -1   1    0.36    0.04
  35  -1   1    0.36    0.04
  35  -1   1    0.36    0.03
  35   1   1    0.40    0.05
 -35   1  -1    0.44    0.05
 -37  -1  -1    0.38    0.06
  37  -1   1    0.57    0.04
 -37   1  -1    0.52    0.06
  37   1   1    0.49    0.05
  39  -1   1    0.87    0.05
 -39  -1  -1    0.82    0.07
 -39   1  -1    0.85    0.07
  39   1   1    0.74    0.06
  41  -1   1    0.33    0.05
 -41  -1  -1    0.34    0.05
 -41   1  -1    0.34    0.05
  41   1   1    0.41    0.06
 -43  -1  -1    0.01    0.04
  43   1   1    0.10    0.04
 -43   1  -1    0.11    0.05
 -45  -1  -1    2.07    0.11
  45   1   1    1.88    0.10
 -45   1  -1    1.97    0.11
 -47  -1  -1    0.04    0.05
  47   1   1    0.10    0.05
 -47   1  -1    0.09    0.05
 -48  -2   1    0.23    0.06
  48   2  -1    0.21    0.06
 -48   2   1    0.30    0.06
  48   2  -1    0.19    0.05
 -46  -2   1    0.30    0.06
 -46   2   1    0.35    0.06
  46   2  -1    0.33    0.05
  46   2  -1    0.38    0.06
 -44  -2   1    1.35    0.09
  44   2  -1    1.31    0.11
 -44   2   1    1.43    0.09
  44   2  -1    1.48    0.08
 -42  -2   1    0.40    0.05
  42   2  -1    0.50    0.07
 -42   2   1    0.49    0.06
  42   2  -1    0.35    0.05
 -40  -2   1    1.56    0.09
  40   2  -1    1.57    0.08
 -40   2   1    1.40    0.08
  40   2  -1    1.35    0.08
 -38  -2   1    2.93    0.11
 -38   2   1    3.24    0.11
  38   2  -1    3.07    0.11
  36  -2  -1   12.13    0.25
 -36  -2   1   12.27    0.29
  36   2  -1   12.36    0.28
 -36   2   1   12.64    0.28
  36   2  -1   12.33    0.29
 -34  -2   1    9.34    0.23
  34  -2  -1    9.70    0.20
 -34   2   1    9.77    0.22
  34   2  -1    9.38    0.23
 -32  -2   1    6.32    0.17
  32   2  -1    6.42    0.17
 -32   2   1    6.41    0.16
 -32   2   1    6.48    0.16
 -30  -2   1    0.12    0.03
 -30   2   1    0.18    0.03
  30   2  -1    0.10    0.03
 -30   2   1    0.16    0.02
 -28  -2   1    4.86    0.13
  28  -2  -1    4.80    0.10
 -28   2   1    4.92    0.12
  28   2  -1    4.60    0.13
  28   2  -1    4.84    0.13
 -28   2   1    4.71    0.12
 -26  -2   1    0.68    0.04
 -26  -2   1    0.58    0.05
 -26   2   1    0.59    0.04
  26   2  -1    0.67    0.04
 -26   2   1    0.58    0.03
  26   2  -1    0.57    0.04
 -24  -2   1    0.05    0.02
 -24  -2   1    0.02    0.02
  24   2  -1    0.02    0.02
  24   2  -1    0.03    0.02
 -24   2   1    0.05    0.02
 -24   2   1    0.10    0.02
 -22  -2   1   12.49    0.27
 -22  -2   1   12.42    0.27
  22   2  -1   12.37    0.27
 -22   2   1   12.78    0.26
 -22   2   1   12.71    0.26
  22   2  -1   12.49    0.27
 -20  -2   1    1.43    0.05
 -20  -2   1    1.41    0.05
  20   2  -1    1.49    0.05
  20   2  -1    1.39    0.05
 -20   2   1    1.30    0.05
 -20   2   1    1.50    0.04
 -18  -2   1   13.81    0.29
 -18  -2   1   14.16    0.29
  18   2  -1   13.68    0.29
 -18   2   1   14.15    0.28
 -18   2   1   14.06    0.28
  18   2  -1   13.99    0.29
 -16  -2   1   11.05    0.24
 -16  -2   1   11.45    0.24
  16   2  -1   11.10    0.24
  16   2  -1   11.08    0.24
 -16   2   1   11.28    0.22
 -16   2   1   10.99    0.22
 -14  -2   1    3.31    0.08
 -14  -2   1    3.23    0.08
  14   2  -1    3.30    0.08
 -14   2   1    3.26    0.07
 -14   2   1    3.28    0.07
 -12  -2   1    3.17    0.08
 -12  -2   1    3.20    0.08
  12   2  -1    3.20    0.08
 -10  -2   1    0.12    0.02
 -10  -2   1    0.11    0.02
  10   2  -1    0.13    0.02
   8  -2  -1   24.72    0.47
  -8  -2   1   23.78    0.47
  -8  -2   1   25.12    0.47
   8   2  -1   25.23    0.47
   8   2  -1   24.44    0.48
  -8   2   1   24.50    0.46
   8   2  -1   21.21    0.49
  -6  -2   1   14.43    0.29
  -6  -2   1   14.90    0.29
   6   2  -1   14.57    0.29
  -6   2   1   14.28    0.28
   6   2  -1   14.45    0.29
   6   2  -1   14.70    0.29
  -4  -2   1    7.70    0.16
  -4  -2   1    7.59    0.15
  -4   2   1    7.64    0.16
   4   2  -1    7.52    0.16
   4   2  -1    7.68    0.16
   4   2  -1    7.68    0.16
  -2  -2   1    8.96    0.18
  -2  -2   1    9.07    0.19
   2   2  -1    8.91    0.18
   2   2  -1    8.74    0.18
   2   2  -1    9.06    0.18
  -2   2   1    9.03    0.18
   0  -2   1    1.53    0.04
   0  -2   1    1.55    0.04
   0  -2  -1    1.49    0.03
   0   2  -1    1.48    0.04
   0   2  -1    1.48    0.04
   0   2   1    1.66    0.04
   2  -2   1   55.04    1.46
  -2   2  -1   57.98    1.44
   2   2   1   55.77    1.72
  -4  -2  -1   13.28    0.26
   4  -2   1   13.23    0.26
  -4   2  -1   12.82    0.26
   4   2   1   13.16    0.26
   4   2   1   12.82    0.26
  -6  -2  -1    7.11    0.14
   6  -2   1    7.03    0.14
   6   2   1    7.20    0.15
   6   2   1    6.67    0.15
  -6   2  -1    6.37    0.14
  -8  -2  -1   42.33    0.84
  -8  -2  -1   43.61    0.84
   8   2   1   44.47    0.84
   8   2   1   43.68    0.84
 -10  -2  -1   12.95    0.26
 -10  -2  -1   12.97    0.26
  10  -2   1   12.62    0.25
 -10   2  -1   12.60    0.25
 -10   2  -1   12.43    0.25
  10   2   1   12.95    0.26
  10   2   1   12.88    0.26
 -12  -2  -1    4.16    0.10
 -12  -2  -1    4.17    0.10
  12  -2   1    4.25    0.09
 -12   2  -1    4.19    0.09
 -12   2  -1    4.28    0.09
 -12   2  -1    4.04    0.09
  12   2   1    4.30    0.10
 -14  -2  -1   78.59    1.55
 -14  -2  -1   81.26    1.55
  14   2   1   80.55    1.55
 -14   2  -1   80.71    1.54
  16  -2   1   18.16    0.36
 -16  -2  -1   18.63    0.38
 -16  -2  -1   18.64    0.38
  16   2   1   18.49    0.38
 -16   2  -1   18.92    0.37
  16   2   1   18.31    0.38
 -18  -2  -1    0.56    0.04
 -18  -2  -1    0.47    0.03
  18  -2   1    0.56    0.02
 -18   2  -1    0.55    0.03
  18   2   1    0.50    0.03
  18   2   1    0.49    0.03
 -18   2  -1    0.59    0.03
  20  -2   1    0.39    0.02
 -20  -2  -1    0.30    0.03
 -20  -2  -1    0.35    0.03
  20   2   1    0.38    0.03
  20   2   1    0.33    0.03
 -20   2  -1    0.40    0.02
 -20   2  -1    0.37    0.03
 -22  -2  -1    4.42    0.12
  22  -2   1    4.74    0.10
 -22  -2  -1    4.52    0.12
 -22   2  -1    4.46    0.11
  22   2   1    4.49    0.12
 -22   2  -1    4.68    0.11
  22   2   1    4.52    0.12
 -24  -2  -1    0.17    0.03
  24  -2   1    0.22    0.03
 -24  -2  -1    0.19    0.03
  24   2   1    0.24    0.03
 -24   2  -1    0.19    0.02
  24   2   1    0.18    0.03
  26  -2   1    0.08    0.02
 -26  -2  -1    0.04    0.02
  26   2   1    0.01    0.02
 -26   2  -1    0.05    0.02
  26   2   1    0.02    0.02
 -28  -2  -1    3.56    0.11
  28  -2   1    3.50    0.09
  28   2   1    3.40    0.11
 -28   2  -1    3.61    0.10
  30  -2   1    4.72    0.11
 -30  -2  -1    4.78    0.14
  30   2   1    4.88    0.14
 -30   2  -1    4.81    0.13
  32  -2   1    2.52    0.07
 -32  -2  -1    2.45    0.10
 -32   2  -1    2.59    0.09
  32   2   1    2.53    0.10
  34  -2   1    0.13    0.02
 -34  -2  -1    0.09    0.03
 -34   2  -1    0.17    0.03
  34   2   1    0.11    0.03
 -36  -2  -1    4.20    0.14
 -36   2  -1    4.12    0.13
 -38  -2  -1    0.76    0.07
 -38   2  -1    0.82    0.06
  38   2   1    0.87    0.07
 -40  -2  -1    0.49    0.07
 -40   2  -1    0.36    0.05
  40   2   1    0.44    0.06
 -42  -2  -1    0.91    0.08
  42   2   1    0.92    0.08
 -42   2  -1    0.85    0.08
  42   2   1    0.94    0.08
 -44  -2  -1    0.71    0.08
  44   2   1    0.63    0.08
  44   2   1    0.63    0.08
 -44   2  -1    0.61    0.08
 -46  -2  -1    0.03    0.05
  46   2   1   -0.06    0.06
 -46   2  -1    0.01    0.05
  46   2   1   -0.02    0.05
 -48   2  -1    0.01    0.06
  48   2   1   -0.04    0.06
  48   2   1    0.07    0.05
 -47  -3   1    0.41    0.06
 -47   3   1    0.55    0.06
  47   3  -1    0.51    0.06
  47   3  -1    0.43    0.07
 -45  -3   1    1.73    0.10
 -45   3   1    1.79    0.10
  45   3  -1    1.85    0.11
  45   3  -1    1.60    0.10
 -43  -3   1    0.33    0.05
  43   3  -1    0.33    0.05
  43   3  -1    0.30    0.05
 -43   3   1    0.29    0.05
 -41  -3   1    0.21    0.05
 -41   3   1    0.20    0.04
  41   3  -1    0.36    0.05
  41   3  -1    0.29    0.05
 -39  -3   1    0.82    0.07
 -39   3   1    0.84    0.06
  39   3  -1    0.75    0.07
  39   3  -1    0.62    0.09
 -37  -3   1   -0.02    0.03
 -37   3   1    0.06    0.03
  37   3  -1   -0.04    0.04
  37   3  -1   -0.01    0.03
 -35  -3   1    0.82    0.07
  35   3  -1    0.93    0.07
 -35   3   1    0.94    0.05
  35   3  -1    0.80    0.07
 -33  -3   1    1.42    0.11
  33   3  -1    1.79    0.08
 -33   3   1    1.74    0.07
 -33   3   1    1.66    0.07
  33   3  -1    1.85    0.08
 -31  -3   1    7.20    0.19
 -31   3   1    7.05    0.17
  31   3  -1    7.27    0.19
  31   3  -1    7.26    0.19
 -31   3   1    7.37    0.17
 -29  -3   1    9.65    0.23
  29   3  -1    9.98    0.23
 -29   3   1    9.90    0.22
 -29   3   1    9.81    0.21
 -27  -3   1    7.85    0.19
 -27   3   1    7.84    0.17
 -27   3   1    8.01    0.17
  27   3  -1    7.78    0.19
 -25  -3   1    8.64    0.20
 -25  -3   1    8.07    0.20
  25   3  -1    8.43    0.20
 -25   3   1    8.84    0.19
 -25   3   1    8.97    0.19
  25   3  -1    8.74    0.21
 -23  -3   1    1.65    0.06
 -23  -3   1    1.69    0.07
  23   3  -1    1.61    0.07
 -23   3   1    1.71    0.05
  23   3  -1    1.65    0.07
 -23   3   1    1.77    0.05
 -21  -3   1    1.12    0.05
 -21  -3   1    1.15    0.05
 -21   3   1    1.21    0.05
  21   3  -1    1.15    0.05
  21   3  -1    1.07    0.05
 -19  -3   1    0.55    0.04
 -19  -3   1    0.51    0.04
  19   3  -1    0.54    0.04
  19   3  -1    0.56    0.04
 -19   3   1    0.63    0.02
 -19   3   1    0.64    0.03
 -17  -3   1    3.98    0.10
 -17  -3   1    3.99    0.10
  17   3  -1    3.91    0.10
  17   3  -1    3.83    0.10
 -15  -3   1    0.96    0.04
 -15  -3   1    0.89    0.04
  15   3  -1    0.87    0.04
  15   3  -1    0.86    0.04
 -13  -3   1    5.98    0.13
  13  -3  -1    5.74    0.12
 -13  -3   1    5.84    0.13
  13   3  -1    6.02    0.14
 -13   3   1    5.65    0.12
  13   3  -1    5.76    0.14
  13   3  -1    5.73    0.14
 -11  -3   1    0.80    0.03
  11  -3  -1    0.89    0.03
 -11  -3   1    0.84    0.04
  11   3  -1    0.79    0.04
 -11   3   1    0.74    0.02
  11   3  -1    0.78    0.03
  -9  -3   1   24.37    0.50
  -9  -3   1   25.36    0.49
   9   3  -1   25.67    0.50
  -9   3   1   24.28    0.48
   9   3  -1   25.39    0.50
   9   3  -1   24.86    0.49
  -7  -3   1    0.18    0.02
  -7  -3   1    0.17    0.02
  -7   3   1    0.19    0.02
   7   3  -1    0.18    0.02
   7   3  -1    0.24    0.02
   7   3  -1    0.15    0.02
  -5   3   1  203.11    4.18
  -5   3   1  212.56    4.06
   5   3  -1  168.99    5.19
  -3  -3   1    2.70    0.06
   3   3  -1    2.75    0.06
   3   3  -1    2.71    0.07
  -3   3   1    2.73    0.07
   3   3  -1    2.66    0.07
  -1  -3   1   10.39    0.21
  -1   3   1   10.69    0.22
   1   3  -1   10.88    0.21
   1   3  -1   10.41    0.21
  -1   3   1   10.69    0.21
  -1   3   1   10.73    0.21
   1  -3   1   43.18    0.83
  -1   3  -1   42.40    0.83
   3  -3   1    1.65    0.05
  -3  -3  -1    1.68    0.04
   3   3   1    1.59    0.04
   3   3   1    1.61    0.05
  -3   3  -1    1.58    0.05
  -3   3  -1    1.59    0.04
   5  -3   1   27.54    0.53
  -5  -3  -1   26.47    0.52
   5   3   1   27.26    0.53
  -5   3  -1   26.57    0.52
   5   3   1   26.60    0.53
  -7  -3  -1   13.65    0.28
   7  -3   1   14.20    0.28
   7   3   1   14.36    0.29
   7   3   1   14.13    0.29
  -7   3  -1   13.69    0.28
  -9  -3  -1    4.55    0.11
   9  -3   1    4.71    0.10
  -9   3  -1    4.53    0.10
   9   3   1    4.59    0.11
   9   3   1    4.56    0.11
 -11  -3  -1   33.00    0.65
  11  -3   1   33.33    0.64
  11   3   1   33.09    0.66
  11   3   1   34.01    0.65
 -11   3  -1   32.43    0.64
  13  -3   1    6.24    0.13
 -13  -3  -1    6.23    0.14
 -13  -3  -1    6.24    0.14
  13   3   1    6.19    0.14
 -13   3  -1    6.18    0.13
  13   3   1    5.99    0.14
 -13   3  -1    6.04    0.13
 -15  -3  -1    1.93    0.06
 -15  -3  -1    2.05    0.06
  15  -3   1    2.09    0.05
 -15   3  -1    2.05    0.05
  15   3   1    2.03    0.07
  15   3   1    2.03    0.07
 -15   3  -1    1.98    0.05
 -17  -3  -1    5.06    0.12
  17  -3   1    5.06    0.11
 -17  -3  -1    5.01    0.12
  17   3   1    5.04    0.13
  17   3   1    4.88    0.12
 -17   3  -1    5.00    0.11
 -17   3  -1    4.72    0.11
 -19  -3  -1    1.77    0.06
 -19  -3  -1    1.88    0.07
  19  -3   1    1.89    0.05
  19   3   1    1.85    0.07
  19   3   1    1.86    0.07
 -19   3  -1    1.87    0.05
 -19   3  -1    1.79    0.05
 -21  -3  -1    1.30    0.06
 -21  -3  -1    1.23    0.06
  21  -3   1    1.34    0.04
 -21   3  -1    1.36    0.04
  21   3   1    1.23    0.06
  21   3   1    1.32    0.06
 -23  -3  -1   -0.02    0.02
  23  -3   1    0.02    0.01
 -23   3  -1    0.00    0.01
  23   3   1    0.02    0.02
  23   3   1    0.01    0.02
  25  -3   1    0.67    0.03
 -25  -3  -1    0.55    0.05
 -25   3  -1    0.61    0.03
  25   3   1    0.58    0.05
 -27  -3  -1    3.95    0.12
  27  -3   1    3.38    0.10
 -27   3  -1    4.15    0.10
  27   3   1    3.94    0.12
 -29  -3  -1    1.26    0.07
  29   3   1    1.32    0.07
 -29   3  -1    1.24    0.05
 -31  -3  -1    0.24    0.04
  31   3   1    0.23    0.04
 -31   3  -1    0.25    0.04
 -33  -3  -1   22.00    0.47
  33   3   1   21.06    0.48
 -33   3  -1   22.22    0.45
 -35  -3  -1    5.41    0.16
  35   3   1    5.62    0.16
 -35   3  -1    5.50    0.15
 -37  -3  -1    3.66    0.13
  37   3   1    3.62    0.13
 -37   3  -1    3.64    0.12
 -39  -3  -1    1.88    0.09
  39   3   1    1.81    0.10
  39   3   1    1.91    0.10
 -39   3  -1    1.61    0.10
 -41  -3  -1    1.41    0.09
  41   3   1    1.37    0.09
  41   3   1    1.42    0.09
 -41   3  -1    1.11    0.08
 -43  -3  -1    0.10    0.04
  43   3   1    0.07    0.05
  43   3   1    0.03    0.05
 -43   3  -1   -0.05    0.04
 -45  -3  -1    0.00    0.05
  45   3   1    0.05    0.06
  45   3   1    0.10    0.05
 -45   3  -1    0.00    0.05
  47   3   1    1.42    0.11
  47   3   1    1.57    0.12
 -47   3  -1    1.47    0.11
 -46  -4   1    0.11    0.06
 -46   4   1    0.08    0.05
  46   4  -1    0.13    0.06
  46   4  -1   -0.01    0.05
 -44  -4   1    0.20    0.05
  44   4  -1    0.24    0.05
  44   4  -1    0.25    0.06
 -44   4   1    0.28    0.05
 -42  -4   1    0.03    0.04
  42   4  -1    0.05    0.05
  42   4  -1    0.04    0.04
 -40  -4   1    0.47    0.07
  40   4  -1    0.52    0.08
 -40   4   1    0.40    0.06
  40   4  -1    0.56    0.07
 -38  -4   1    0.73    0.07
  38   4  -1    0.67    0.07
 -38   4   1    0.73    0.06
  38   4  -1    0.57    0.07
 -36  -4   1    0.52    0.06
  36   4  -1    0.65    0.07
  36   4  -1    0.57    0.06
 -36   4   1    0.64    0.05
 -34  -4   1    0.39    0.05
  34   4  -1    0.44    0.06
 -34   4   1    0.40    0.04
  34   4  -1    0.50    0.06
 -32  -4   1    0.36    0.04
  32   4  -1    0.31    0.05
  32   4  -1    0.31    0.04
 -32   4   1    0.26    0.03
 -30  -4   1   10.92    0.26
  30   4  -1   10.85    0.27
  30   4  -1   10.67    0.26
 -30   4   1   11.00    0.23
 -28  -4   1    0.32    0.04
  28   4  -1    0.18    0.03
 -28   4   1    0.20    0.02
  28   4  -1    0.22    0.04
 -26  -4   1    1.86    0.07
  26   4  -1    1.80    0.08
  26   4  -1    1.77    0.08
 -26   4   1    1.93    0.06
 -24  -4   1    0.00    0.02
  24   4  -1   -0.01    0.02
  24   4  -1   -0.02    0.02
 -24   4   1    0.01    0.02
 -24   4   1    0.02    0.01
 -22  -4   1    3.58    0.11
 -22  -4   1    3.74    0.11
  22   4  -1    3.71    0.11
 -22   4   1    3.67    0.09
  22   4  -1    3.60    0.11
 -20  -4   1    3.13    0.09
 -20  -4   1    2.92    0.09
  20   4  -1    3.09    0.09
  20   4  -1    3.03    0.10
  20   4  -1    2.93    0.09
 -18  -4   1    0.50    0.04
 -18  -4   1    0.54    0.04
  18   4  -1    0.51    0.04
  18   4  -1    0.53    0.04
  18   4  -1    0.57    0.04
 -18   4   1    0.55    0.02
 -16  -4   1    2.87    0.08
 -16  -4   1    2.79    0.08
  16   4  -1    2.94    0.09
  16   4  -1    2.96    0.09
 -16   4   1    2.78    0.07
  16   4  -1    2.87    0.09
 -14  -4   1   12.61    0.26
 -14  -4   1   12.58    0.26
  14   4  -1   12.23    0.27
  14   4  -1   12.36    0.27
 -14   4   1   12.23    0.25
  14   4  -1   12.09    0.26
 -12  -4   1    5.50    0.13
 -12  -4   1    5.34    0.12
  12   4  -1    5.35    0.13
  12   4  -1    5.41    0.13
  12   4  -1    5.29    0.14
 -12   4   1    5.31    0.12
 -10  -4   1    4.77    0.11
 -10  -4   1    4.64    0.11
 -10   4   1    4.50    0.10
  10   4  -1    4.69    0.11
  10   4  -1    4.56    0.11
  10   4  -1    4.36    0.12
  -8  -4   1   29.28    0.57
  -8  -4   1   29.52    0.57
   8   4  -1   29.86    0.58
  -8   4   1   29.07    0.57
   8   4  -1   29.01    0.59
   8   4  -1   28.95    0.58
  -6  -4   1   11.50    0.23
  -6  -4   1   11.42    0.23
   6   4  -1   11.28    0.24
   6   4  -1   11.43    0.24
  -6   4   1   11.08    0.24
   6   4  -1   11.23    0.24
  -4   4   1   14.26    0.29
   4   4  -1   14.21    0.29
   4   4  -1   14.59    0.30
   4   4  -1   14.27    0.29
  -4   4   1   14.49    0.28
  -2   4   1   12.24    0.23
   2   4  -1   11.13    0.23
   2   4  -1   11.67    0.25
  -2   4   1   11.68    0.24
  -2   4   1   11.89    0.23
   2   4  -1   10.59    0.24
   0   4   1    6.81    0.14
   0   4   1    6.45    0.14
   0   4  -1    6.43    0.14
   0   4  -1    6.67    0.15
   0   4   1    6.45    0.15
   0   4  -1    6.79    0.14
   2   4   1   12.16    0.25
  -2   4  -1   12.39    0.25
  -2   4  -1   12.06    0.24
   2   4   1   12.10    0.26
   2   4   1   12.21    0.26
   4  -4   1    0.17    0.02
  -4  -4  -1    0.12    0.02
   4   4   1    0.15    0.02
   4   4   1    0.14    0.02
  -4   4  -1    0.13    0.02
  -4   4  -1    0.17    0.02
   4   4   1    0.14    0.02
  -6  -4  -1    0.46    0.02
   6  -4   1    0.46    0.03
  -6   4  -1    0.49    0.02
   6   4   1    0.48    0.03
   6   4   1    0.49    0.03
   6   4   1    0.45    0.03
   8  -4   1    7.91    0.17
  -8  -4  -1    7.79    0.17
   8   4   1    7.74    0.17
   8   4   1    7.75    0.17
  -8   4  -1    7.54    0.16
 -10  -4  -1   67.42    1.30
  10  -4   1   65.31    1.31
  10   4   1   68.69    1.31
  10   4   1   68.02    1.31
  12  -4   1    0.97    0.06
 -12  -4  -1    1.12    0.04
 -12   4  -1    0.87    0.04
  12   4   1    1.15    0.05
  12   4   1    1.05    0.05
 -14  -4  -1    2.45    0.07
  14  -4   1    2.42    0.06
  14   4   1    2.36    0.08
 -14   4  -1    2.33    0.06
  14   4   1    2.47    0.08
  16  -4   1    0.03    0.01
 -16  -4  -1    0.01    0.01
 -16   4  -1    0.05    0.01
 -16   4  -1    0.03    0.01
  16   4   1    0.05    0.02
  16   4   1    0.03    0.02
 -18  -4  -1    0.79    0.04
  18  -4   1    0.86    0.04
  18   4   1    0.76    0.05
  18   4   1    0.77    0.05
 -18   4  -1    0.79    0.03
  20  -4   1    0.04    0.02
 -20  -4  -1    0.06    0.02
 -20   4  -1    0.03    0.01
  20   4   1   -0.01    0.02
 -20   4  -1    0.05    0.01
  20   4   1    0.03    0.03
  22  -4   1    1.16    0.04
 -22  -4  -1    1.16    0.06
  22   4   1    1.01    0.06
 -22   4  -1    1.15    0.04
 -24  -4  -1    0.67    0.05
  24  -4   1    0.69    0.03
 -24   4  -1    0.56    0.03
  24   4   1    0.56    0.05
 -26  -4  -1    1.33    0.07
 -26   4  -1    1.40    0.05
  26   4   1    1.35    0.07
 -28  -4  -1    0.44    0.05
 -28   4  -1    0.29    0.04
  28   4   1    0.32    0.05
 -30  -4  -1    2.11    0.09
 -30   4  -1    2.18    0.07
  30   4   1    2.28    0.09
 -32  -4  -1    0.26    0.04
 -32   4  -1    0.31    0.04
  32   4   1    0.24    0.04
 -34  -4  -1    1.12    0.07
  34   4   1    0.90    0.07
  34   4   1    1.12    0.08
 -34   4  -1    0.99    0.06
 -36  -4  -1    0.03    0.04
 -36   4  -1    0.02    0.03
  36   4   1    0.03    0.04
  36   4   1    0.08    0.04
 -38  -4  -1    3.29    0.13
 -38   4  -1    3.24    0.11
  38   4   1    3.21    0.13
  38   4   1    3.26    0.14
 -40  -4  -1    0.63    0.07
  40   4   1    0.51    0.08
  40   4   1    0.51    0.07
 -40   4  -1    0.36    0.06
 -42  -4  -1    0.07    0.05
  42   4   1    0.08    0.06
  42   4   1    0.01    0.05
 -42   4  -1    0.10    0.04
 -44  -4  -1    0.03    0.05
  44   4   1   -0.07    0.06
 -44   4  -1    0.04    0.05
  44   4   1    0.05    0.05
  45   5  -1    0.21    0.07
  45   5  -1    0.22    0.11
 -43  -5   1    0.12    0.05
  43   5  -1    0.00    0.06
  43   5  -1    0.09    0.05
 -41  -5   1    5.48    0.18
  41   5  -1    5.72    0.19
 -41   5   1    5.77    0.19
  41   5  -1    5.65    0.18
 -39  -5   1    1.58    0.10
  39   5  -1    1.77    0.11
 -39   5   1    1.74    0.08
  39   5  -1    1.53    0.10
 -37  -5   1    0.03    0.04
 -37   5   1    0.08    0.03
  37   5  -1    0.05    0.04
  37   5  -1    0.01    0.05
 -35  -5   1    3.80    0.13
  35   5  -1    3.77    0.14
  35   5  -1    3.48    0.13
 -35   5   1    3.58    0.10
 -33  -5   1    6.16    0.17
  33   5  -1    5.94    0.18
 -33   5   1    6.11    0.15
  33   5  -1    5.92    0.18
 -31  -5   1    0.04    0.03
  31   5  -1    0.03    0.03
 -31   5   1    0.03    0.02
  31   5  -1    0.03    0.04
 -29   5   1    2.78    0.08
  29   5  -1    2.73    0.11
  29   5  -1    2.76    0.11
 -27  -5   1    3.64    0.11
  27   5  -1    3.34    0.12
  27   5  -1    3.59    0.13
 -27   5   1    3.53    0.09
 -25  -5   1   14.11    0.31
  25   5  -1   14.05    0.32
  25   5  -1   14.03    0.33
 -25   5   1   14.23    0.28
 -23  -5   1   13.41    0.29
  23   5  -1   13.34    0.31
  23   5  -1   13.29    0.30
 -21  -5   1    2.96    0.09
 -21  -5   1    2.79    0.09
  21   5  -1    2.90    0.10
  21   5  -1    2.95    0.10
 -19  -5   1    0.99    0.05
 -19  -5   1    1.00    0.05
  19   5  -1    1.04    0.06
  19   5  -1    0.98    0.06
 -19   5   1    0.97    0.03
 -17  -5   1    1.32    0.06
 -17  -5   1    1.32    0.06
  17   5  -1    1.19    0.06
  17   5  -1    1.31    0.06
 -17   5   1    1.20    0.04
  17   5  -1    1.40    0.07
 -15  -5   1    1.92    0.06
  15   5  -1    1.95    0.07
  15   5  -1    1.93    0.07
  15   5  -1    2.01    0.08
 -13  -5   1    3.87    0.10
  13   5  -1    3.88    0.11
 -13   5   1    3.74    0.09
  13   5  -1    3.86    0.11
  13   5  -1    3.73    0.11
 -11  -5   1    5.55    0.13
  11   5  -1    5.83    0.15
  11   5  -1    5.68    0.14
 -11   5   1    5.54    0.13
  11   5  -1    5.61    0.14
  -9  -5   1    4.39    0.10
   9   5  -1    4.40    0.11
   9   5  -1    4.40    0.12
  -9   5   1    4.45    0.10
   9   5  -1    4.35    0.11
  -7   5   1    2.05    0.06
   7   5  -1    2.00    0.06
   7   5  -1    2.04    0.06
   7   5  -1    2.04    0.07
   5   5  -1    0.12    0.02
  -5   5   1    0.12    0.02
   5   5  -1    0.14    0.02
  -5   5   1    0.13    0.01
   3   5  -1   10.15    0.23
   3   5  -1   10.28    0.21
   3   5  -1   10.05    0.22
  -3   5   1   10.37    0.22
  -3   5   1   10.02    0.21
  -3   5   1   10.36    0.21
   1   5  -1    1.93    0.05
  -1   5   1    1.76    0.05
  -1   5   1    1.70    0.05
  -1   5   1    1.81    0.06
   1   5  -1    1.86    0.06
   1   5  -1    1.84    0.05
   1   5   1    0.70    0.03
  -1   5  -1    0.68    0.03
  -1   5  -1    0.73    0.03
   1   5   1    0.69    0.04
  -1   5  -1    0.63    0.04
   1   5   1    0.73    0.04
  -3   5  -1   19.54    0.40
   3   5   1   19.48    0.39
  -3   5  -1   19.61    0.38
   3   5   1   19.08    0.41
   3   5   1   19.79    0.39
   5   5   1    0.11    0.02
  -5   5  -1    0.07    0.02
  -5   5  -1    0.08    0.01
   5   5   1    0.05    0.02
   5   5   1    0.09    0.02
  -7  -5  -1    0.99    0.03
   7   5   1    1.01    0.05
   7   5   1    1.01    0.04
  -7   5  -1    1.02    0.03
  -7   5  -1    1.02    0.04
   7   5   1    0.98    0.05
  -9  -5  -1    9.22    0.20
   9   5   1    9.37    0.21
  -9   5  -1    9.24    0.20
   9   5   1    9.57    0.22
   9   5   1    9.35    0.21
 -11  -5  -1    6.74    0.15
  11  -5   1    6.81    0.15
  11   5   1    6.81    0.17
  11   5   1    6.55    0.16
  11   5   1    6.63    0.16
 -11   5  -1    6.58    0.15
 -13  -5  -1    6.13    0.14
  13  -5   1    5.97    0.14
  13   5   1    5.90    0.15
  13   5   1    5.96    0.15
  13   5   1    5.92    0.16
 -13   5  -1    5.83    0.13
  15  -5   1    0.10    0.02
 -15  -5  -1    0.05    0.02
  15   5   1    0.06    0.02
 -15   5  -1    0.08    0.01
  15   5   1    0.05    0.02
  15   5   1    0.07    0.03
 -17  -5  -1    2.88    0.09
  17  -5   1    2.90    0.08
 -17   5  -1    2.90    0.07
  17   5   1    2.90    0.10
  17   5   1    2.84    0.09
  19  -5   1    5.99    0.14
 -19  -5  -1    6.00    0.15
 -19   5  -1    6.05    0.13
  19   5   1    5.89    0.16
 -19   5  -1    5.98    0.13
  19   5   1    6.13    0.17
 -21  -5  -1    1.51    0.06
  21  -5   1    1.51    0.06
  21   5   1    1.49    0.07
 -21   5  -1    1.38    0.06
 -21   5  -1    1.50    0.04
  21   5   1    1.58    0.08
 -23  -5  -1    7.09    0.17
  23  -5   1    6.28    0.16
 -23   5  -1    7.17    0.15
  23   5   1    7.07    0.18
  23   5   1    7.29    0.19
 -23   5  -1    6.09    0.15
 -25  -5  -1    0.18    0.03
  25   5   1    0.16    0.04
 -25   5  -1    0.17    0.03
  25   5   1    0.15    0.04
 -27  -5  -1    0.73    0.06
  27   5   1    0.86    0.07
 -27   5  -1    0.78    0.04
  27   5   1    0.82    0.06
 -29  -5  -1    1.21    0.07
  29   5   1    1.20    0.08
  29   5   1    1.14    0.07
 -29   5  -1    1.13    0.05
 -31  -5  -1    2.62    0.10
  31   5   1    2.56    0.12
  31   5   1    2.30    0.10
 -31   5  -1    2.77    0.08
 -33  -5  -1    1.75    0.09
 -33   5  -1    1.69    0.07
  33   5   1    1.73    0.10
  33   5   1    1.70    0.09
 -35  -5  -1    3.85    0.13
  35   5   1    3.61    0.14
 -35   5  -1    3.67    0.11
  35   5   1    3.73    0.15
 -37  -5  -1    1.15    0.09
  37   5   1    1.22    0.09
  37   5   1    1.12    0.10
 -37   5  -1    1.31    0.07
 -39  -5  -1   -0.05    0.04
  39   5   1   -0.06    0.05
  39   5   1    0.08    0.05
 -39   5  -1    0.04    0.04
 -41  -5  -1    0.09    0.05
  41   5   1    0.09    0.06
  41   5   1    0.16    0.06
  43   5   1    0.26    0.07
  43   5   1    0.20    0.07
 -42  -6   1    2.55    0.14
  42   6  -1    2.84    0.15
 -40  -6   1    1.56    0.10
  40   6  -1    1.67    0.12
  40   6  -1    1.55    0.11
 -38  -6   1    0.88    0.08
  38   6  -1    0.64    0.10
  38   6  -1    0.94    0.09
 -36  -6   1    0.35    0.05
  36   6  -1    0.41    0.06
  36   6  -1    0.34    0.05
 -34  -6   1    0.45    0.05
  34   6  -1    0.50    0.06
  34   6  -1    0.37    0.05
 -32  -6   1    0.10    0.04
  32   6  -1    0.10    0.04
  32   6  -1    0.14    0.05
 -32   6   1    0.10    0.02
 -30  -6   1    0.19    0.04
  30   6  -1    0.16    0.05
  30   6  -1    0.22    0.04
 -28  -6   1    0.24    0.04
  28   6  -1    0.17    0.04
  28   6  -1    0.17    0.04
 -26  -6   1   10.56    0.25
  26   6  -1   10.27    0.26
  26   6  -1   10.67    0.27
 -24  -6   1    0.63    0.05
  24   6  -1    0.51    0.08
 -22  -6   1    3.32    0.10
  22   6  -1    3.16    0.11
  22   6  -1    3.23    0.12
 -20  -6   1    0.07    0.02
  20   6  -1    0.02    0.03
  20   6  -1    0.05    0.03
 -20   6   1    0.07    0.02
  18   6  -1   -0.04    0.02
 -18   6   1    0.00    0.01
  18   6  -1    0.01    0.03
 -16  -6   1    9.90    0.22
  16   6  -1    9.75    0.24
 -16   6   1    9.62    0.21
  16   6  -1    9.83    0.23
 -14  -6   1   10.61    0.23
  14   6  -1   10.62    0.24
 -14   6   1   10.32    0.22
  14   6  -1   10.56    0.25
 -12  -6   1   27.63    0.54
  12   6  -1   27.40    0.57
 -12   6   1   27.30    0.54
  12   6  -1   27.12    0.56
  12   6  -1   27.33    0.56
 -10   6   1    6.61    0.15
  10   6  -1    6.49    0.16
  10   6  -1    6.22    0.16
  10   6  -1    6.34    0.17
   8   6  -1   10.73    0.24
   8   6  -1   10.60    0.25
  -8   6   1   10.69    0.23
   8   6  -1   10.29    0.23
   6   6  -1    0.08    0.02
  -6   6   1    0.04    0.02
   6   6  -1    0.07    0.03
  -6   6   1    0.04    0.02
   6   6  -1    0.07    0.02
   4   6  -1   22.73    0.46
   4   6  -1   22.41    0.46
  -4   6   1   23.06    0.47
   4   6  -1   22.47    0.48
  -4   6   1   23.08    0.45
  -4   6   1   23.63    0.46
  -2   6   1   16.51    0.33
  -2   6   1   16.55    0.33
   2   6  -1   16.81    0.34
  -2   6   1   15.89    0.35
   2   6  -1   16.45    0.34
   2   6  -1   15.90    0.35
   0   6   1    8.60    0.19
   0   6  -1    8.91    0.19
   0   6  -1    8.48    0.19
   0   6   1    8.51    0.20
   0   6   1    9.09    0.19
   0   6  -1    8.66    0.20
   2   6   1   21.92    0.44
  -2   6  -1   21.73    0.45
  -2   6  -1   22.15    0.44
   2   6   1   21.83    0.44
  -2   6  -1   21.84    0.43
   2   6   1   21.53    0.46
  -4   6  -1   56.38    1.09
   4   6   1   56.14    1.10
  -4   6  -1   55.21    1.10
   4   6   1   55.85    1.11
   4   6   1   56.48    1.10
  -4   6  -1   57.70    1.09
  -6   6  -1    2.18    0.06
   6   6   1    2.05    0.08
   6   6   1    1.99    0.07
   6   6   1    2.13    0.07
  -6   6  -1    2.11    0.06
  -6   6  -1    2.16    0.07
   8   6   1    2.22    0.08
   8   6   1    2.20    0.08
  -8   6  -1    2.19    0.07
  -8   6  -1    2.15    0.06
   8   6   1    2.24    0.09
 -10  -6  -1    0.87    0.04
  10   6   1    0.85    0.06
  10   6   1    0.78    0.05
  10   6   1    0.84    0.05
 -10   6  -1    0.88    0.04
 -12  -6  -1    2.02    0.06
  12   6   1    1.95    0.08
 -12   6  -1    1.99    0.06
  12   6   1    1.98    0.09
  12   6   1    2.00    0.08
 -14  -6  -1    2.35    0.07
  14   6   1    2.30    0.09
 -14   6  -1    2.43    0.07
  14   6   1    2.38    0.09
 -16  -6  -1    2.05    0.07
  16   6   1    2.12    0.09
  16   6   1    1.99    0.08
 -16   6  -1    1.98    0.06
 -18  -6  -1    1.06    0.05
  18   6   1    0.98    0.07
  18   6   1    1.11    0.06
 -18   6  -1    1.13    0.04
 -20  -6  -1    1.73    0.07
  20   6   1    1.62    0.08
 -20   6  -1    1.66    0.05
  20   6   1    1.70    0.09
 -22  -6  -1    1.29    0.06
  22   6   1    1.35    0.10
 -22   6  -1    1.25    0.04
 -22   6  -1    1.25    0.04
 -24  -6  -1    2.71    0.09
 -24   6  -1    2.67    0.07
  24   6   1    2.71    0.11
  24   6   1    2.77    0.11
 -26  -6  -1    5.59    0.16
  26   6   1    5.42    0.17
 -26   6  -1    5.54    0.13
  26   6   1    5.47    0.16
 -28  -6  -1    3.84    0.12
 -28   6  -1    3.63    0.10
  28   6   1    3.81    0.13
  28   6   1    3.64    0.14
 -30  -6  -1    0.95    0.07
 -30   6  -1    0.94    0.05
  30   6   1    0.97    0.08
  30   6   1    0.81    0.08
 -32  -6  -1    0.49    0.06
  32   6   1    0.42    0.06
  32   6   1    0.56    0.07
 -32   6  -1    0.54    0.05
 -34  -6  -1    5.15    0.16
  34   6   1    5.27    0.17
  34   6   1    5.29    0.18
 -36  -6  -1    0.37    0.06
  36   6   1    0.48    0.07
  36   6   1    0.41    0.06
 -38  -6  -1    0.02    0.05
  38   6   1    0.09    0.06
  38   6   1    0.00    0.05
 -40  -6  -1    6.10    0.20
  40   6   1    6.27    0.22
 -37  -7   1    2.20    0.11
  37   7  -1    2.15    0.13
  37   7  -1    2.36    0.14
 -35  -7   1    0.27    0.05
  35   7  -1    0.31    0.07
  35   7  -1    0.35    0.06
 -33  -7   1    0.80    0.07
  33   7  -1    0.60    0.09
  33   7  -1    0.77    0.08
 -31  -7   1    0.87    0.07
  31   7  -1    0.82    0.09
  31   7  -1    0.97    0.08
 -29  -7   1    0.81    0.07
  29   7  -1    0.82    0.07
  29   7  -1    0.77    0.08
 -27  -7   1    2.05    0.08
  27   7  -1    1.97    0.11
  27   7  -1    1.92    0.10
  25   7  -1    1.53    0.09
  25   7  -1    1.60    0.09
 -23  -7   1    0.58    0.05
  23   7  -1    0.45    0.06
  23   7  -1    0.53    0.07
 -21  -7   1    1.16    0.06
  21   7  -1    1.17    0.07
  21   7  -1    1.13    0.08
 -21   7   1    1.16    0.04
 -19  -7   1    0.22    0.03
 -19   7   1    0.18    0.03
  19   7  -1    0.23    0.05
  19   7  -1    0.32    0.05
 -17  -7   1    0.52    0.04
  17   7  -1    0.56    0.08
 -17   7   1    0.43    0.03
  17   7  -1    0.45    0.06
  15   7  -1    2.63    0.10
  15   7  -1    2.82    0.11
 -15   7   1    2.58    0.08
  13   7  -1    0.00    0.02
  13   7  -1    0.03    0.03
 -13   7   1   -0.02    0.02
  11   7  -1    1.17    0.07
 -11   7   1    1.18    0.05
  11   7  -1    1.19    0.06
   9   7  -1    0.20    0.03
  -9   7   1    0.26    0.03
  -9   7   1    0.22    0.02
   9   7  -1    0.19    0.04
  -9   7   1    0.21    0.03
  -7   7   1    3.29    0.10
  -7   7   1    3.27    0.08
   7   7  -1    3.14    0.10
   7   7  -1    3.37    0.11
   7   7  -1    3.31    0.10
  -7   7   1    3.38    0.08
   5   7  -1   12.18    0.28
  -5   7   1   11.83    0.25
   5   7  -1   12.12    0.26
  -5   7   1   12.03    0.27
  -5   7   1   12.01    0.25
   5   7  -1   12.23    0.27
  -3   7   1    0.11    0.03
  -3   7   1    0.13    0.02
   3   7  -1    0.16    0.03
  -3   7   1    0.18    0.03
   3   7  -1    0.17    0.03
   3   7  -1    0.16    0.02
  -1   7   1   22.76    0.47
   1   7  -1   22.89    0.46
   1   7  -1   22.47    0.47
   1   7  -1   21.78    0.46
  -1   7   1   23.51    0.46
  -1   7   1   22.69    0.46
  -1   7  -1   10.61    0.24
  -1   7  -1   10.76    0.23
   1   7   1   10.36    0.23
   1   7   1   10.69    0.23
  -1   7  -1   10.91    0.23
   1   7   1   10.30    0.25
  -3   7  -1    2.63    0.07
  -3   7  -1    2.62    0.09
   3   7   1    2.61    0.08
   3   7   1    2.57    0.08
  -3   7  -1    2.67    0.08
   3   7   1    2.66    0.09
   5   7   1    0.06    0.02
  -5   7  -1    0.05    0.02
   5   7   1    0.00    0.03
  -5   7  -1    0.04    0.02
  -5   7  -1    0.07    0.02
   5   7   1    0.04    0.03
  -7   7  -1    0.82    0.04
   7   7   1    0.83    0.06
  -7   7  -1    0.87    0.05
  -7   7  -1    0.70    0.04
   7   7   1    0.89    0.06
   7   7   1    0.89    0.05
  -9   7  -1    2.46    0.08
   9   7   1    2.40    0.10
   9   7   1    2.48    0.09
  -9   7  -1    2.51    0.07
  -9   7  -1    2.58    0.07
  11   7   1    1.82    0.08
 -11   7  -1    1.70    0.06
 -11   7  -1    1.76    0.05
  11   7   1    1.80    0.09
 -13  -7  -1    2.87    0.08
  13   7   1    2.85    0.11
 -13   7  -1    2.88    0.08
  13   7   1    2.90    0.10
 -15  -7  -1    3.62    0.09
  15   7   1    3.38    0.12
  15   7   1    3.49    0.12
 -15   7  -1    3.52    0.09
 -17  -7  -1    0.25    0.03
 -17   7  -1    0.26    0.03
  17   7   1    0.28    0.05
  17   7   1    0.26    0.04
 -19  -7  -1    1.78    0.07
  19   7   1    1.73    0.08
  19   7   1    1.60    0.09
 -19   7  -1    1.71    0.06
 -21  -7  -1    8.80    0.21
 -21   7  -1    8.68    0.19
  21   7   1    8.76    0.23
  21   7   1    8.75    0.24
 -23  -7  -1    3.08    0.10
 -23   7  -1    2.83    0.08
  23   7   1    2.97    0.12
  23   7   1    3.00    0.11
 -25  -7  -1    1.71    0.08
  25   7   1    1.68    0.10
  25   7   1    1.59    0.09
 -27  -7  -1    8.60    0.21
  27   7   1    8.39    0.24
  27   7   1    8.32    0.23
 -29  -7  -1    7.07    0.19
  29   7   1    6.82    0.20
  29   7   1    6.92    0.21
 -31  -7  -1    0.61    0.07
  31   7   1    0.44    0.06
  31   7   1    0.43    0.07
 -33  -7  -1    3.38    0.13
  33   7   1    3.23    0.15
  33   7   1    3.25    0.14
 -35  -7  -1    3.22    0.13
  35   7   1    3.19    0.16
  35   7   1    3.33    0.15
 -37  -7  -1    2.60    0.12
  37   7   1    2.63    0.15
 -34  -8   1    0.31    0.05
  34   8  -1    0.32    0.08
 -32  -8   1    0.56    0.07
  32   8  -1    0.48    0.08
  32   8  -1    0.32    0.06
 -30  -8   1    0.10    0.04
  30   8  -1    0.20    0.05
  30   8  -1    0.19    0.06
 -28  -8   1    2.66    0.10
  28   8  -1    2.62    0.13
  28   8  -1    2.73    0.12
 -26  -8   1    6.93    0.18
  26   8  -1    6.82    0.21
  26   8  -1    6.88    0.20
 -24  -8   1    1.05    0.08
  24   8  -1    1.10    0.09
  24   8  -1    1.22    0.09
 -22  -8   1   13.01    0.28
  22   8  -1   12.59    0.32
  22   8  -1   12.88    0.31
 -20   8   1    1.66    0.06
  20   8  -1    1.80    0.09
  20   8  -1    1.72    0.10
  18   8  -1    2.07    0.10
 -18   8   1    2.09    0.07
  18   8  -1    2.06    0.09
 -16   8   1    0.85    0.05
  16   8  -1    0.72    0.07
  16   8  -1    0.84    0.07
  14   8  -1    0.35    0.05
  14   8  -1    0.34    0.05
 -14   8   1    0.31    0.04
  12   8  -1    9.19    0.22
  12   8  -1    9.00    0.24
 -12   8   1    9.12    0.21
  10   8  -1    0.24    0.04
 -10   8   1    0.31    0.03
 -10   8   1    0.26    0.04
  10   8  -1    0.27    0.05
  -8   8   1    2.00    0.08
   8   8  -1    2.08    0.09
  -8   8   1    2.02    0.07
   8   8  -1    2.21    0.08
  -8   8   1    2.04    0.06
  -6   8   1    0.07    0.02
  -6   8   1    0.06    0.03
   6   8  -1    0.04    0.03
   6   8  -1    0.04    0.02
  -6   8   1    0.11    0.03
   4   8  -1    2.10    0.09
  -4   8   1    2.01    0.07
  -4   8   1    2.13    0.07
   4   8  -1    2.13    0.08
  -4   8   1    2.07    0.08
   2   8  -1    5.60    0.15
   2   8  -1    5.82    0.15
  -2   8   1    5.80    0.16
   2   8  -1    5.90    0.16
  -2   8   1    5.79    0.14
  -2   8   1    5.79    0.15
   0   8  -1    0.43    0.05
   0   8  -1    0.50    0.04
   0   8   1    0.40    0.05
   0   8   1    0.50    0.04
   0   8  -1    0.52    0.05
   0   8   1    0.50    0.05
   2   8   1    4.12    0.13
   2   8   1    4.12    0.12
   2   8   1    4.12    0.12
  -2   8  -1    4.06    0.11
  -2   8  -1    4.21    0.11
  -2   8  -1    4.26    0.12
  -4   8  -1    1.78    0.06
   4   8   1    1.73    0.08
   4   8   1    1.74    0.07
  -4   8  -1    1.77    0.07
  -4   8  -1    1.80    0.07
  -6   8  -1    0.09    0.02
  -6   8  -1    0.12    0.03
   6   8   1    0.08    0.03
   6   8   1    0.16    0.04
  -6   8  -1    0.16    0.03
  -8   8  -1    4.76    0.12
  -8   8  -1    5.04    0.12
  -8   8  -1    4.83    0.13
   8   8   1    5.02    0.14
  10   8   1    7.12    0.18
 -10   8  -1    7.06    0.16
 -10   8  -1    6.89    0.17
  10   8   1    6.96    0.20
  12   8   1    0.27    0.04
  12   8   1    0.21    0.04
 -12   8  -1    0.26    0.03
 -12   8  -1    0.31    0.03
 -14   8  -1    2.91    0.09
  14   8   1    3.00    0.12
  14   8   1    2.63    0.12
 -16   8  -1    0.40    0.04
  16   8   1    0.43    0.06
  16   8   1    0.58    0.07
 -18   8  -1    1.65    0.06
  18   8   1    1.66    0.10
  18   8   1    1.78    0.09
 -20  -8  -1    0.39    0.05
  20   8   1    0.51    0.08
 -20   8  -1    0.44    0.04
  20   8   1    0.52    0.07
 -22  -8  -1    7.16    0.18
  22   8   1    7.02    0.20
  22   8   1    7.29    0.22
 -24  -8  -1    1.81    0.08
  24   8   1    1.95    0.11
  24   8   1    2.11    0.11
 -26  -8  -1    0.53    0.05
  26   8   1    0.49    0.06
  26   8   1    0.63    0.09
 -28  -8  -1    5.05    0.15
  28   8   1    4.91    0.18
  28   8   1    4.81    0.17
 -30  -8  -1    3.21    0.12
  30   8   1    3.14    0.15
  30   8   1    3.16    0.14
 -32  -8  -1    2.75    0.12
  32   8   1    3.06    0.21
  32   8   1    2.53    0.15
  27   9  -1    4.48    0.17
  27   9  -1    4.68    0.18
  25   9  -1    0.07    0.06
  25   9  -1    0.14    0.05
  23   9  -1    5.53    0.18
  23   9  -1    5.42    0.19
  21   9  -1    8.87    0.24
  21   9  -1    9.26    0.26
  19   9  -1    0.06    0.04
  19   9  -1    0.09    0.05
  17   9  -1    5.91    0.18
  17   9  -1    6.08    0.19
 -15   9   1    2.34    0.08
  15   9  -1    2.36    0.11
  15   9  -1    2.34    0.10
  13   9  -1    0.27    0.05
  13   9  -1    0.34    0.05
 -13   9   1    0.26    0.04
 -11   9   1    1.38    0.07
  11   9  -1    1.44    0.08
  11   9  -1    1.51    0.09
   9   9  -1    0.07    0.04
  -9   9   1    0.04    0.02
  -9   9   1    0.04    0.03
   7   9  -1    7.75    0.21
   7   9  -1    7.80    0.20
  -7   9   1    7.57    0.18
  -7   9   1    7.84    0.20
   5   9  -1    0.03    0.03
  -5   9   1   -0.03    0.02
  -5   9   1    0.03    0.03
   5   9  -1   -0.02    0.03
   3   9  -1    7.37    0.18
   3   9  -1    6.95    0.19
  -3   9   1    7.42    0.19
  -3   9   1    6.85    0.17
   1   9  -1    6.81    0.17
   1   9  -1    6.89    0.19
  -1   9   1    6.78    0.17
   1   9   1    0.70    0.05
   1   9   1    0.73    0.07
  -1   9  -1    0.65    0.05
  -3   9  -1   12.64    0.27
   3   9   1   12.09    0.30
   3   9   1   12.32    0.28
  -3   9  -1   12.30    0.29
  -5   9  -1    0.94    0.06
   5   9   1    0.95    0.08
  -5   9  -1    0.87    0.05
   5   9   1    0.93    0.07
   7   9   1    4.62    0.15
  -7   9  -1    4.50    0.13
   7   9   1    4.48    0.14
  -7   9  -1    4.53    0.12
  -9   9  -1    4.77    0.12
   9   9   1    4.66    0.14
  -9   9  -1    4.75    0.13
   9   9   1    4.85    0.16
 -11   9  -1    1.65    0.07
  11   9   1    1.88    0.09
  11   9   1    1.84    0.10
  13   9   1    0.02    0.04
  13   9   1   -0.03    0.04
 -13   9  -1    0.01    0.03
  15   9   1    0.01    0.04
  15   9   1    0.07    0.04
 -15   9  -1    0.06    0.03
  17   9   1    4.46    0.16
  17   9   1    4.67    0.15
  19   9   1    0.10    0.05
  19   9   1   -0.05    0.04
  21   9   1    1.68    0.11
  21   9   1    1.66    0.11
  23   9   1    8.92    0.26
  23   9   1    8.65    0.25
  25   9   1    1.31    0.12
  25   9   1    1.36    0.11
  20  10  -1    0.54    0.08
  18  10  -1    0.54    0.08
  18  10  -1    0.63    0.09
  16  10  -1    1.44    0.11
  16  10  -1    1.53    0.10
  14  10  -1    0.73    0.09
  14  10  -1    0.85    0.09
  12  10  -1    0.32    0.06
  12  10  -1    0.34    0.05
  10  10  -1    1.43    0.09
 -10  10   1    1.44    0.09
  10  10  -1    1.67    0.11
   8  10  -1    6.63    0.19
  -8  10   1    6.89    0.18
   8  10  -1    6.64    0.20
  -6  10   1    0.91    0.08
   6  10  -1    1.01    0.08
   6  10  -1    1.22    0.09
   4  10  -1    1.09    0.08
  -4  10   1    0.97    0.08
   4  10  -1    1.05    0.09
  -2  10   1    3.29    0.15
  -2  10   1    2.68    0.11
   2  10  -1    2.87    0.12
   0  10  -1    2.98    0.10
   0  10  -1    3.01    0.12
   0  10   1    2.97    0.12
   0  10   1    2.85    0.11
   2  10   1    2.30    0.11
  -2  10  -1    2.32    0.11
  -2  10  -1    2.15    0.10
   2  10   1    1.90    0.15
   4  10   1    0.16    0.05
  -4  10  -1    0.17    0.05
   4  10   1    0.13    0.04
   6  10   1    0.23    0.04
   6  10   1    0.32    0.06
  -6  10  -1    0.28    0.05
   8  10   1    4.32    0.14
  -8  10  -1    4.26    0.14
   8  10   1    4.29    0.16
  10  10   1    0.57    0.07
 -10  10  -1    0.51    0.05
  10  10   1    0.58    0.08
  12  10   1    0.67    0.09
  12  10   1    0.64    0.08
  14  10   1   -0.04    0.05
  14  10   1    0.00    0.05
  16  10   1    4.74    0.17
  16  10   1    4.77    0.18
  18  10   1    5.11    0.17
  18  10   1    4.73    0.19
 -50   0   2    8.83    0.25
 -48   0   2    2.13    0.11
  46   0  -2    0.75    0.06
 -46   0   2    0.75    0.08
 -44   0   2    0.05    0.04
  44   0  -2    0.16    0.03
  44   0  -2    0.14    0.04
  42   0  -2    0.15    0.03
 -42   0   2    0.23    0.04
  42   0  -2    0.21    0.03
  40   0  -2    0.02    0.03
  40   0  -2    0.05    0.03
  40   0  -2    0.07    0.02
 -40   0   2    0.08    0.03
  38   0  -2    6.81    0.16
  38   0  -2    6.48    0.16
 -38   0   2    6.68    0.18
  38   0  -2    6.58    0.16
  38   0  -2    6.36    0.16
  36   0  -2   10.82    0.23
  36   0  -2   10.12    0.23
 -36   0   2   10.75    0.25
  36   0  -2   10.37    0.23
  36   0  -2   10.10    0.23
  34   0  -2   42.65    0.85
  34   0  -2   42.93    0.85
 -34   0   2   43.62    0.86
  32   0  -2    2.30    0.07
  32   0  -2    2.20    0.07
 -32   0   2    2.26    0.08
 -30   0   2   43.81    0.87
 -30   0   2   43.30    0.87
  30   0  -2   44.76    0.86
  30   0  -2   44.36    0.87
 -28   0   2    7.85    0.18
  28   0  -2    7.75    0.17
 -28   0   2    7.95    0.18
  28   0  -2    7.76    0.17
 -26   0   2    6.91    0.16
  26   0  -2    7.10    0.16
  26   0  -2    7.07    0.16
 -26   0   2    6.97    0.16
 -24   0   2   15.07    0.32
  24   0  -2   15.41    0.31
  24   0  -2   14.81    0.31
 -24   0   2   15.19    0.32
 -22   0   2   12.95    0.27
 -22   0   2   12.89    0.27
  22   0  -2   12.65    0.27
  22   0  -2   12.84    0.26
  20   0  -2   49.36    0.96
  20   0  -2   49.56    0.96
 -20   0   2   50.18    0.96
 -20   0   2   49.15    0.96
  18   0  -2    1.30    0.04
 -18   0   2    1.25    0.04
  18   0  -2    1.29    0.04
 -18   0   2    1.30    0.04
  16   0  -2   16.85    0.32
 -16   0   2   17.07    0.33
  16   0  -2   14.58    0.34
  14   0  -2   15.33    0.31
 -14   0   2   15.68    0.31
 -14   0   2   15.79    0.31
  14   0  -2   15.34    0.31
  12   0  -2  118.89    3.11
  10   0  -2   33.20    0.65
 -10   0   2   34.23    0.65
 -10   0   2   33.97    0.65
  10   0  -2   33.39    0.65
   8   0  -2    8.69    0.17
   8   0  -2    8.86    0.17
  -8   0   2    8.84    0.17
   8   0  -2    8.80    0.17
  -8   0   2    8.58    0.17
  -6   0   2    0.65    0.02
  -6   0   2    0.66    0.02
  -6   0   2    0.65    0.02
   6   0  -2    0.66    0.02
   6   0  -2    0.67    0.02
   6   0  -2    0.63    0.02
   4   0  -2    3.75    0.08
  -4   0   2    3.69    0.08
   0   0   2  134.93    3.03
  -2   0  -2   88.07    2.07
   2   0   2   85.27    2.05
   4   0   2    2.17    0.05
  -4   0  -2    2.11    0.05
   4   0   2    2.13    0.05
   6   0   2    0.81    0.02
   6   0   2    0.87    0.03
  -8   0  -2  250.12    5.75
   8   0   2  254.38    5.71
  10   0   2    2.92    0.07
 -10   0  -2    2.71    0.07
  10   0   2    2.81    0.07
  10   0   2    3.02    0.07
 -12   0  -2   31.02    0.61
  12   0   2   30.90    0.61
  12   0   2   31.77    0.61
  14   0   2   32.79    0.63
 -14   0  -2   32.48    0.63
  14   0   2   31.86    0.63
 -16   0  -2   10.02    0.21
  16   0   2   10.22    0.21
  16   0   2   10.04    0.21
  16   0   2   10.17    0.21
  18   0   2    1.73    0.05
  18   0   2    1.62    0.05
 -18   0  -2    1.64    0.05
  18   0   2    1.68    0.05
  20   0   2   38.45    0.75
  20   0   2   38.80    0.75
  20   0   2   38.60    0.76
 -20   0  -2   38.46    0.76
  22   0   2   19.54    0.39
 -22   0  -2   19.48    0.40
  22   0   2   19.15    0.40
  22   0   2   19.42    0.39
  24   0   2    0.12    0.02
 -24   0  -2    0.08    0.02
  24   0   2    0.07    0.02
  26   0   2   25.46    0.51
  26   0   2   25.82    0.52
 -26   0  -2   25.75    0.52
  26   0   2   25.27    0.51
  28   0   2   15.92    0.33
  28   0   2   16.46    0.34
 -28   0  -2   16.07    0.35
  28   0   2   15.93    0.33
  30   0   2    0.71    0.04
  30   0   2    0.74    0.05
 -30   0  -2    0.78    0.05
  30   0   2    0.69    0.05
 -32   0  -2   10.63    0.25
  32   0   2   10.73    0.24
  32   0   2   10.53    0.23
  32   0   2   10.32    0.23
  34   0   2    7.84    0.19
  34   0   2    7.89    0.19
  34   0   2    8.15    0.19
 -34   0  -2    8.02    0.20
 -36   0  -2   10.45    0.26
  36   0   2   10.40    0.24
 -38   0  -2    0.95    0.07
  38   0   2    0.88    0.06
 -40   0  -2    6.54    0.19
  40   0   2    6.51    0.17
 -42   0  -2    6.47    0.19
  42   0   2    6.43    0.17
 -44   0  -2    6.60    0.20
  44   0   2    6.52    0.21
 -46   0  -2    5.27    0.18
 -48   0  -2    0.90    0.11
 -51  -1   2    0.00    0.06
 -51   1   2    0.12    0.06
 -49  -1   2    5.01    0.17
 -49   1   2    5.03    0.17
  49   1  -2    5.27    0.15
 -47  -1   2    2.39    0.11
  47   1  -2    2.30    0.10
 -47   1   2    2.30    0.11
  47   1  -2    2.31    0.10
 -45  -1   2    2.19    0.11
  45   1  -2    2.22    0.10
  45   1  -2    2.20    0.09
 -45   1   2    2.33    0.11
 -43  -1   2   13.15    0.32
  43  -1  -2   13.42    0.28
  43  -1  -2   13.27    0.29
 -43   1   2   13.72    0.31
  43   1  -2   12.62    0.32
  43   1  -2   13.26    0.30
  41  -1  -2   14.73    0.30
 -41  -1   2   14.89    0.34
  41  -1  -2   14.67    0.31
  41   1  -2   14.87    0.33
  41   1  -2   14.75    0.33
 -41   1   2   14.17    0.37
 -39  -1   2    0.02    0.03
  39  -1  -2    0.10    0.02
  39   1  -2    0.09    0.03
 -39   1   2    0.08    0.03
  39   1  -2    0.12    0.03
  37  -1  -2    9.01    0.20
  37  -1  -2    9.15    0.20
 -37  -1   2    9.08    0.23
  37  -1  -2    9.32    0.20
  37  -1  -2    9.27    0.20
 -37   1   2    9.24    0.22
  37   1  -2    9.40    0.22
  37   1  -2    9.25    0.22
 -35  -1   2    0.85    0.06
  35  -1  -2    0.77    0.04
  35  -1  -2    0.78    0.04
  35  -1  -2    0.75    0.04
  35  -1  -2    0.71    0.04
  35   1  -2    0.71    0.05
 -35   1   2    0.83    0.05
  35   1  -2    0.79    0.05
 -33  -1   2    9.65    0.23
  33  -1  -2    9.67    0.20
  33  -1  -2    9.71    0.20
  33  -1  -2    9.81    0.21
 -33   1   2   10.08    0.24
  33   1  -2    9.61    0.22
  33   1  -2    9.40    0.22
  33   1  -2    9.53    0.22
 -33   1   2    9.61    0.22
  31  -1  -2    7.00    0.15
  31  -1  -2    7.09    0.15
  31  -1  -2    7.05    0.15
 -31  -1   2    6.99    0.17
  31   1  -2    7.32    0.17
 -31   1   2    7.12    0.17
  31   1  -2    6.82    0.17
 -31   1   2    6.84    0.17
  29  -1  -2   31.41    0.61
  29  -1  -2   31.32    0.61
 -29  -1   2   31.80    0.63
 -29  -1   2   30.05    0.63
  29  -1  -2   31.27    0.61
 -29   1   2   31.81    0.63
  29   1  -2   31.00    0.63
 -29   1   2   31.11    0.63
  29   1  -2   31.16    0.62
  27  -1  -2    0.56    0.03
  27  -1  -2    0.51    0.02
 -27  -1   2    0.62    0.04
 -27  -1   2    0.52    0.04
  27  -1  -2    0.51    0.03
 -27   1   2    0.50    0.03
  27   1  -2    0.50    0.04
 -27   1   2    0.50    0.04
  27   1  -2    0.50    0.04
 -25  -1   2    1.15    0.05
  25  -1  -2    1.15    0.04
  25  -1  -2    1.19    0.04
 -25  -1   2    1.16    0.05
  25  -1  -2    1.21    0.04
 -25   1   2    1.24    0.05
 -25   1   2    1.21    0.05
  25   1  -2    1.15    0.05
  25   1  -2    1.28    0.05
  23  -1  -2   19.00    0.38
  23  -1  -2   19.39    0.38
 -23  -1   2   19.44    0.40
  23  -1  -2   19.45    0.38
 -23  -1   2   19.43    0.40
 -23   1   2   19.62    0.39
 -23   1   2   19.61    0.39
  23   1  -2   19.45    0.40
  23   1  -2   19.27    0.40
  21  -1  -2   25.13    0.49
  21  -1  -2   24.68    0.49
 -21  -1   2   25.07    0.51
 -21  -1   2   25.87    0.51
  21  -1  -2   24.75    0.49
  21   1  -2   25.08    0.51
 -21   1   2   26.02    0.50
 -21   1   2   25.25    0.50
  21   1  -2   25.44    0.50
 -19  -1   2   12.75    0.27
 -19  -1   2   13.13    0.27
  19  -1  -2   12.79    0.25
  19  -1  -2   12.70    0.25
  19  -1  -2   12.73    0.25
  19   1  -2   12.71    0.26
  19   1  -2   12.88    0.26
 -19   1   2   12.91    0.26
 -19   1   2   11.64    0.26
  17  -1  -2   13.28    0.26
  17  -1  -2   13.32    0.26
 -17  -1   2   13.26    0.28
 -17  -1   2   13.39    0.28
  17  -1  -2   13.04    0.26
  17   1  -2   13.50    0.28
 -17   1   2   13.91    0.27
 -17   1   2   13.52    0.27
  17   1  -2   13.48    0.28
  15  -1  -2    3.09    0.06
  15  -1  -2    2.98    0.06
  15  -1  -2    3.05    0.06
 -15  -1   2    3.00    0.08
  15   1  -2    2.95    0.07
  15   1  -2    2.94    0.08
 -15   1   2    3.04    0.07
 -15   1   2    3.03    0.07
 -13  -1   2   23.58    0.48
 -13  -1   2   24.84    0.48
  13   1  -2   24.69    0.48
 -13   1   2   24.43    0.47
 -13   1   2   24.68    0.48
  13   1  -2   24.61    0.48
 -11  -1   2   21.18    0.42
 -11  -1   2   21.55    0.42
 -11   1   2   21.88    0.42
  11   1  -2   21.55    0.42
  11   1  -2   21.15    0.42
  11   1  -2   21.31    0.42
 -11   1   2   21.40    0.42
  -9  -1   2    3.18    0.07
   9   1  -2    3.19    0.07
   9   1  -2    3.24    0.07
   9   1  -2    3.14    0.07
  -7  -1   2    3.38    0.07
  -7  -1   2    3.36    0.08
  -7  -1   2    3.31    0.07
   7   1  -2    3.35    0.08
   7   1  -2    3.32    0.07
   5  -1  -2  312.56    6.10
  -5  -1   2  307.43    6.62
   5   1  -2  329.00    6.64
  -5   1   2  304.96    6.11
  -3  -1   2  167.72    3.82
   3  -1  -2  169.64    3.45
   3   1  -2  175.30    3.75
  -1  -1   2   13.80    0.27
   1   1  -2   13.53    0.27
  -1  -1  -2  124.12    2.89
   1   1   2  124.90    2.87
  -3  -1  -2   23.13    0.97
   3   1   2   22.83    0.95
  -3   1  -2   24.51    0.80
   5  -1   2    1.82    0.04
   5  -1   2    1.84    0.04
  -5  -1  -2    1.80    0.05
   5   1   2    2.02    0.05
  -5   1  -2    1.85    0.04
  -5   1  -2    1.83    0.04
   7  -1   2   34.83    0.67
  -7  -1  -2   34.72    0.68
   7   1   2   35.39    0.68
   9   1   2   47.04    0.91
   9   1   2   46.92    0.91
  11  -1   2    0.18    0.02
  11  -1   2    0.20    0.01
  11   1   2    0.17    0.02
 -11   1  -2    0.13    0.01
  13  -1   2   11.61    0.24
  13  -1   2   11.81    0.23
 -13  -1  -2   11.65    0.24
  13  -1   2   11.76    0.23
  13   1   2   11.79    0.24
 -13   1  -2   11.49    0.24
  13   1   2   11.62    0.24
 -15  -1  -2   11.87    0.25
  15  -1   2   11.84    0.24
  15  -1   2   11.63    0.24
  15  -1   2   11.87    0.24
  15   1   2   11.70    0.24
  15   1   2   11.56    0.25
 -15   1  -2   11.74    0.24
 -17  -1  -2    0.02    0.01
  17  -1   2    0.03    0.01
  17  -1   2    0.03    0.01
 -17   1  -2    0.03    0.01
  17   1   2    0.03    0.01
  17   1   2    0.04    0.01
 -19  -1  -2    0.35    0.03
  19  -1   2    0.35    0.02
  19  -1   2    0.34    0.02
  19  -1   2    0.33    0.02
  19   1   2    0.36    0.03
  19   1   2    0.36    0.03
 -19   1  -2    0.32    0.02
 -21  -1  -2    1.14    0.05
  21  -1   2    1.24    0.04
  21  -1   2    1.24    0.04
  21  -1   2    1.18    0.04
  21   1   2    1.11    0.05
  21   1   2    1.10    0.05
 -21   1  -2    1.28    0.05
 -23  -1  -2    4.51    0.12
  23  -1   2    4.68    0.11
  23  -1   2    4.65    0.11
  23  -1   2    4.66    0.11
 -23   1  -2    4.58    0.12
  23   1   2    4.53    0.12
  23   1   2    4.59    0.12
  25  -1   2   26.19    0.51
  25  -1   2   25.79    0.51
  25  -1   2   25.78    0.52
 -25  -1  -2   25.57    0.53
  25   1   2   26.25    0.52
  25   1   2   25.50    0.53
 -25   1  -2   26.12    0.53
  27  -1   2    0.04    0.02
  27  -1   2    0.04    0.02
 -27  -1  -2    0.03    0.02
  27  -1   2    0.08    0.02
 -27   1  -2    0.06    0.02
  27   1   2    0.04    0.02
  27   1   2    0.04    0.02
 -29  -1  -2    0.44    0.05
  29  -1   2    0.53    0.04
  29  -1   2    0.49    0.03
  29  -1   2    0.52    0.04
  29   1   2    0.58    0.05
  29   1   2    0.54    0.05
 -29   1  -2    0.46    0.04
  31  -1   2    6.69    0.16
 -31  -1  -2    6.90    0.18
  31  -1   2    6.88    0.15
  31  -1   2    6.81    0.16
  31   1   2    6.52    0.17
  31   1   2    6.79    0.17
 -31   1  -2    6.97    0.17
 -33  -1  -2    8.26    0.21
  33  -1   2    8.18    0.18
  33  -1   2    8.60    0.19
  33  -1   2    8.23    0.19
 -33   1  -2    8.37    0.21
  33   1   2    8.30    0.20
  35  -1   2    1.06    0.06
  35  -1   2    1.01    0.05
  35  -1   2    1.02    0.06
 -35  -1  -2    1.08    0.07
 -35   1  -2    1.02    0.07
  35   1   2    1.19    0.07
 -37  -1  -2   11.71    0.28
  37  -1   2   11.93    0.25
  37   1   2   11.59    0.27
 -37   1  -2   11.09    0.28
 -39  -1  -2    1.65    0.09
  39  -1   2    1.65    0.07
  39   1   2    1.71    0.08
 -39   1  -2    1.75    0.09
  41  -1   2    0.11    0.03
 -41  -1  -2    0.12    0.04
 -41   1  -2    0.06    0.04
  41   1   2    0.09    0.04
 -43  -1  -2    5.98    0.19
 -43   1  -2    6.33    0.19
  43   1   2    6.06    0.17
 -45  -1  -2    0.16    0.05
 -45   1  -2    0.12    0.05
  45   1   2    0.19    0.05
 -47  -1  -2    0.02    0.05
  47   1   2    0.05    0.05
 -47   1  -2    0.02    0.06
 -50  -2   2    0.28    0.06
  50   2  -2    0.26    0.06
 -50   2   2    0.30    0.06
 -48  -2   2    7.53    0.22
  48   2  -2    7.95    0.22
 -48   2   2    7.65    0.22
  48   2  -2    7.82    0.21
 -46  -2   2    0.03    0.04
  46   2  -2    0.08    0.04
  46   2  -2    0.09    0.05
 -46   2   2    0.05    0.04
 -44  -2   2    3.88    0.14
 -44   2   2    4.05    0.13
  44   2  -2    3.83    0.13
  44   2  -2    3.88    0.13
 -42  -2   2    4.24    0.14
  42   2  -2    4.46    0.14
  42   2  -2    4.40    0.14
 -40  -2   2    0.08    0.04
  40   2  -2    0.12    0.03
 -40   2   2    0.14    0.03
  40   2  -2    0.13    0.04
 -38  -2   2    5.70    0.17
  38   2  -2    6.01    0.16
  38   2  -2    6.02    0.16
 -38   2   2    5.85    0.16
  36   2  -2    2.48    0.09
  36   2  -2    2.64    0.10
 -36   2   2    2.56    0.09
 -34  -2   2    0.77    0.06
 -34   2   2    0.74    0.06
  34   2  -2    0.83    0.05
 -34   2   2    0.78    0.05
  34   2  -2    0.84    0.06
 -32  -2   2    0.04    0.03
  32   2  -2    0.03    0.02
 -32   2   2    0.06    0.02
  32   2  -2    0.04    0.02
 -32   2   2    0.07    0.03
 -30  -2   2   10.60    0.25
  30   2  -2   11.35    0.26
  30   2  -2   10.74    0.25
  30   2  -2   10.78    0.25
 -30   2   2   10.96    0.24
 -30   2   2   10.50    0.24
 -28  -2   2   17.77    0.38
  28   2  -2   17.51    0.37
 -28   2   2   18.00    0.36
  28   2  -2   17.45    0.37
 -28   2   2   17.58    0.36
  28   2  -2   17.45    0.38
 -26  -2   2    1.58    0.07
 -26  -2   2    1.53    0.06
  26   2  -2    1.55    0.06
 -26   2   2    1.53    0.05
  26   2  -2    1.45    0.06
 -26   2   2    1.49    0.05
 -24  -2   2   35.35    0.70
 -24  -2   2   34.54    0.70
 -24   2   2   35.45    0.69
  24   2  -2   35.08    0.70
 -24   2   2   35.18    0.69
  24   2  -2   34.71    0.70
 -22  -2   2   10.80    0.24
 -22  -2   2   11.03    0.24
 -22   2   2   10.94    0.23
  22   2  -2   10.90    0.24
 -22   2   2   10.91    0.23
  22   2  -2   10.92    0.24
 -20  -2   2    0.08    0.02
 -20  -2   2    0.11    0.02
  20   2  -2    0.11    0.02
 -20   2   2    0.12    0.02
 -20   2   2    0.11    0.02
  20   2  -2    0.09    0.02
 -18  -2   2   11.88    0.25
 -18  -2   2   11.91    0.25
  18   2  -2   11.87    0.26
 -18   2   2   12.28    0.24
 -18   2   2   11.89    0.24
  18   2  -2   11.63    0.25
  18   2  -2   12.11    0.25
 -16  -2   2   40.67    0.77
 -16  -2   2   39.36    0.77
 -16   2   2   39.79    0.76
  16   2  -2   38.71    0.77
  16   2  -2   39.01    0.78
  16   2  -2   39.62    0.77
 -16   2   2   39.17    0.76
 -14  -2   2   18.41    0.38
 -14  -2   2   19.02    0.38
  14   2  -2   18.80    0.38
  14   2  -2   18.81    0.38
  14   2  -2   18.63    0.38
 -12  -2   2    0.88    0.03
 -12  -2   2    0.89    0.03
  12   2  -2    0.88    0.04
  12   2  -2    0.83    0.03
  12   2  -2    0.84    0.03
 -10  -2   2   28.34    0.53
 -10  -2   2   28.09    0.53
  10   2  -2   25.10    0.54
  10   2  -2   26.58    0.55
  10   2  -2   27.76    0.53
  -8  -2   2   21.13    0.40
  -8  -2   2   19.97    0.40
   8   2  -2   18.39    0.41
  -8   2   2   20.78    0.39
   8   2  -2   20.77    0.40
   8   2  -2   20.71    0.40
   6   2  -2  149.31    3.70
  -4  -2   2    1.08    0.03
   4   2  -2    1.09    0.03
   4   2  -2    1.06    0.03
  -2  -2   2   20.68    0.40
  -2  -2   2   20.90    0.41
   2   2  -2   20.64    0.41
   2   2  -2   20.61    0.41
  -2   2   2   21.18    0.40
   0  -2   2   91.22    2.27
   0  -2  -2   89.22    2.33
   0   2   2   88.33    2.29
   0   2  -2   89.19    2.21
  -2  -2  -2    3.60    0.08
   2  -2   2    3.80    0.08
   2   2   2    3.67    0.08
  -2   2  -2    3.72    0.08
  -2   2  -2    3.62    0.08
   4  -2   2   23.90    0.46
  -4  -2  -2   24.46    0.47
   4   2   2   24.03    0.47
  -4   2  -2   23.43    0.46
  -4   2  -2   23.33    0.46
   4   2   2   24.10    0.47
  -6  -2  -2   94.72    2.91
   6  -2   2   98.53    2.33
  -6   2  -2   94.67    2.34
   6   2   2   95.39    2.86
   8  -2   2   79.74    2.03
  -8  -2  -2   75.03    2.64
  -8   2  -2   77.54    2.09
   8   2   2   77.67    2.61
 -10  -2  -2    0.03    0.01
  10  -2   2    0.05    0.01
 -10   2  -2    0.03    0.01
 -10   2  -2    0.01    0.01
  10   2   2    0.03    0.01
  10   2   2    0.03    0.01
 -12  -2  -2   18.26    0.36
  12  -2   2   17.98    0.35
  12   2   2   17.89    0.36
  12   2   2   18.11    0.36
 -12   2  -2   17.54    0.35
 -12   2  -2   17.47    0.35
 -14  -2  -2   51.53    1.00
  14  -2   2   51.59    0.98
  14   2   2   51.72    0.99
  14   2   2   50.35    1.00
 -14   2  -2   49.97    0.98
  16  -2   2    0.90    0.03
 -16  -2  -2    0.88    0.04
  16   2   2    0.87    0.04
 -16   2  -2    0.85    0.03
  16   2   2    0.78    0.04
  18  -2   2   49.99    0.96
  18  -2   2   49.91    0.96
  18  -2   2   49.83    0.95
 -18  -2  -2   49.43    0.98
  18   2   2   49.30    0.98
 -18   2  -2   49.87    0.96
  18   2   2   49.46    0.97
  20  -2   2    3.17    0.08
 -20  -2  -2    3.09    0.09
  20  -2   2    3.14    0.07
  20   2   2    3.02    0.09
 -20   2  -2    3.11    0.08
  20   2   2    2.99    0.09
  22  -2   2    4.21    0.09
 -22  -2  -2    4.21    0.11
  22  -2   2    4.15    0.10
  22   2   2    4.15    0.11
 -22   2  -2    4.12    0.10
  22   2   2    4.04    0.11
  24  -2   2    2.09    0.06
  24  -2   2    2.00    0.05
 -24  -2  -2    2.05    0.07
 -24   2  -2    1.99    0.06
  24   2   2    2.03    0.07
  24   2   2    1.98    0.07
  26  -2   2    5.55    0.12
 -26  -2  -2    5.60    0.15
  26  -2   2    5.62    0.12
  26   2   2    5.34    0.15
 -26   2  -2    5.58    0.14
  28  -2   2    0.04    0.02
 -28  -2  -2    0.03    0.02
  28  -2   2    0.04    0.01
  28   2   2    0.03    0.02
 -28   2  -2    0.06    0.02
  30  -2   2    3.13    0.08
  30  -2   2    3.11    0.08
 -30  -2  -2    3.02    0.11
 -30   2  -2    3.17    0.10
  30   2   2    2.99    0.10
 -32  -2  -2   33.76    0.74
  32  -2   2   36.76    0.70
  32  -2   2   35.85    0.70
 -32   2  -2   35.51    0.72
  32   2   2   36.29    0.73
 -34  -2  -2    3.26    0.11
  34  -2   2    3.28    0.09
 -34   2  -2    3.29    0.11
  34   2   2    3.17    0.11
 -36  -2  -2   16.27    0.37
  36   2   2   16.59    0.37
 -36   2  -2   16.60    0.37
 -38  -2  -2    5.02    0.16
 -38   2  -2    5.27    0.15
  38   2   2    5.26    0.16
 -40  -2  -2    0.56    0.07
  40   2   2    0.60    0.07
 -40   2  -2    0.74    0.07
 -42  -2  -2    0.68    0.08
 -42   2  -2    0.52    0.07
  42   2   2    0.66    0.07
 -44  -2  -2    7.36    0.22
  44   2   2    7.42    0.21
 -44   2  -2    7.13    0.21
  44   2   2    7.31    0.21
 -46  -2  -2    3.60    0.15
  46   2   2    3.89    0.16
  46   2   2    3.66    0.14
 -46   2  -2    3.90    0.15
 -49   3   2    1.24    0.10
  49   3  -2    1.20    0.11
  49   3  -2    1.30    0.10
 -47  -3   2    0.41    0.06
  47   3  -2    0.48    0.06
  47   3  -2    0.50    0.06
 -47   3   2    0.45    0.06
 -45  -3   2    0.07    0.04
  45   3  -2    0.10    0.05
 -45   3   2    0.08    0.04
  45   3  -2    0.13    0.05
 -43  -3   2    5.92    0.18
 -43   3   2    5.50    0.18
  43   3  -2    5.91    0.17
  43   3  -2    6.02    0.18
 -41  -3   2    2.04    0.10
  41   3  -2    1.94    0.09
 -41   3   2    1.84    0.08
  41   3  -2    1.89    0.11
 -39  -3   2    4.37    0.14
 -39   3   2    4.67    0.13
  39   3  -2    4.48    0.14
  39   3  -2    4.45    0.14
 -37  -3   2    6.02    0.17
 -37   3   2    6.12    0.16
  37   3  -2    6.00    0.17
  37   3  -2    6.06    0.17
 -35  -3   2    0.51    0.06
 -35   3   2    0.53    0.05
 -35   3   2    0.54    0.06
  35   3  -2    0.60    0.06
  35   3  -2    0.35    0.06
 -33  -3   2    6.50    0.17
 -33   3   2    6.31    0.16
 -33   3   2    6.69    0.16
  33   3  -2    6.40    0.17
  33   3  -2    6.45    0.18
 -31  -3   2   24.25    0.51
 -31   3   2   24.76    0.49
 -31   3   2   24.18    0.49
  31   3  -2   24.00    0.51
  31   3  -2   23.91    0.51
 -29  -3   2   39.85    0.81
  29   3  -2   39.98    0.81
  29   3  -2   40.38    0.82
 -29   3   2   41.30    0.79
 -29   3   2   40.51    0.79
 -27  -3   2   15.27    0.34
 -27   3   2   15.88    0.32
  27   3  -2   15.45    0.34
  27   3  -2   15.27    0.34
 -27   3   2   15.74    0.32
 -25  -3   2    4.64    0.13
 -25  -3   2    4.31    0.12
  25   3  -2    4.68    0.13
 -25   3   2    4.82    0.11
  25   3  -2    4.70    0.13
 -25   3   2    4.84    0.11
  25   3  -2    4.56    0.13
 -23  -3   2   26.68    0.54
 -23  -3   2   26.85    0.54
 -23   3   2   26.33    0.53
  23   3  -2   26.77    0.55
  23   3  -2   26.61    0.55
  23   3  -2   26.76    0.55
 -23   3   2   27.24    0.52
 -21  -3   2    4.02    0.11
 -21  -3   2    4.00    0.11
 -21   3   2    4.10    0.09
  21   3  -2    3.97    0.11
 -21   3   2    3.95    0.09
  21   3  -2    3.99    0.11
  21   3  -2    3.96    0.11
 -19  -3   2   49.42    0.98
 -19  -3   2   50.69    0.98
 -19   3   2   49.88    0.96
  19   3  -2   49.99    0.98
  19   3  -2   50.46    0.99
  19   3  -2   49.78    0.98
 -19   3   2   50.40    0.96
 -17  -3   2   15.98    0.33
 -17  -3   2   16.55    0.34
  17   3  -2   16.23    0.34
  17   3  -2   16.04    0.34
  17   3  -2   16.12    0.34
 -15  -3   2   61.29    1.19
 -15  -3   2   62.45    1.19
  15   3  -2   61.52    1.19
  15   3  -2   60.14    1.19
  15   3  -2   60.88    1.20
 -13  -3   2    4.38    0.10
 -13  -3   2    4.49    0.11
  13   3  -2    4.29    0.11
  13   3  -2    4.42    0.11
  13   3  -2    4.38    0.11
 -11  -3   2    6.75    0.15
 -11  -3   2    6.48    0.14
  11   3  -2    6.52    0.15
  11   3  -2    6.55    0.15
  11   3  -2    6.60    0.15
 -11   3   2    6.38    0.13
  -9  -3   2    0.08    0.01
  -9  -3   2    0.05    0.02
   9   3  -2    0.08    0.02
   9   3  -2    0.06    0.02
  -9   3   2    0.07    0.01
   9   3  -2    0.11    0.02
  -7  -3   2   31.04    0.58
  -7  -3   2   29.50    0.58
   7   3  -2   30.19    0.59
   7   3  -2   27.30    0.59
   7   3  -2   30.51    0.58
  -7   3   2   29.58    0.58
  -5  -3   2   16.42    0.32
  -5   3   2   16.30    0.33
   5   3  -2   16.06    0.33
   5   3  -2   16.45    0.32
  -3  -3   2   13.30    0.27
  -3  -3   2   12.94    0.26
  -3   3   2   13.04    0.25
   3   3  -2   13.22    0.26
   3   3  -2   12.51    0.27
   3   3  -2   12.73    0.26
  -1  -3   2   37.78    0.72
  -1   3   2   36.68    0.70
   1   3  -2   34.29    0.72
   1   3  -2   37.41    0.71
  -1  -3  -2   17.04    0.33
   1   3   2   18.06    0.34
   1   3   2   16.77    0.34
  -1   3  -2   17.02    0.34
  -1   3  -2   16.77    0.34
  -3  -3  -2    2.57    0.06
   3  -3   2    2.72    0.07
   3   3   2    2.74    0.07
  -3   3  -2    2.62    0.06
   3   3   2    2.54    0.07
  -3   3  -2    2.60    0.07
   5  -3   2   76.30    1.99
  -5   3  -2   74.27    1.91
   5   3   2   66.52    2.42
  -7  -3  -2   39.75    0.79
   7  -3   2   41.13    0.79
  -7   3  -2   40.51    0.78
  -7   3  -2   40.09    0.78
   7   3   2   41.19    0.79
   7   3   2   40.90    0.79
   9  -3   2   26.67    0.52
  -9  -3  -2   26.56    0.53
   9   3   2   27.52    0.53
  -9   3  -2   26.20    0.51
   9   3   2   26.54    0.53
  -9   3  -2   25.87    0.52
 -11  -3  -2   13.49    0.27
  11  -3   2   13.33    0.26
 -11   3  -2   12.80    0.26
  11   3   2   13.02    0.28
 -11   3  -2   12.89    0.26
  11   3   2   13.39    0.28
 -13  -3  -2    7.33    0.17
  13  -3   2    7.68    0.16
  13   3   2    7.57    0.17
 -13   3  -2    7.45    0.15
 -13   3  -2    7.37    0.16
  13   3   2    7.32    0.17
 -15  -3  -2    4.48    0.11
  15  -3   2    4.52    0.10
  15   3   2    4.39    0.11
 -15   3  -2    4.34    0.10
  15   3   2    4.42    0.11
  17  -3   2    0.90    0.03
 -17  -3  -2    0.94    0.04
  17   3   2    0.85    0.04
 -17   3  -2    0.92    0.03
 -17   3  -2    0.92    0.03
  17   3   2    0.89    0.05
 -19  -3  -2   26.03    0.53
  19   3   2   26.40    0.53
 -19   3  -2   24.98    0.51
 -19   3  -2   26.28    0.51
  19   3   2   26.42    0.53
 -21  -3  -2   12.00    0.26
  21  -3   2   11.64    0.25
 -21   3  -2   12.17    0.25
  21   3   2   11.62    0.26
  21   3   2   11.85    0.27
  23  -3   2    2.39    0.06
 -23  -3  -2    2.39    0.08
  23   3   2    2.28    0.08
 -23   3  -2    2.40    0.07
  25  -3   2    7.43    0.16
 -25  -3  -2    7.37    0.18
 -25   3  -2    7.45    0.17
  25   3   2    7.47    0.19
  27  -3   2   21.58    0.43
 -27  -3  -2   21.87    0.46
 -27   3  -2   22.19    0.45
  27   3   2   21.43    0.46
  29  -3   2    1.20    0.05
 -29  -3  -2    1.17    0.07
  29   3   2    1.15    0.07
 -29   3  -2    1.15    0.05
 -31  -3  -2    0.01    0.03
  31  -3   2    0.05    0.02
  31   3   2    0.00    0.03
 -31   3  -2    0.01    0.02
 -33  -3  -2    0.59    0.06
  33   3   2    0.70    0.06
 -33   3  -2    0.65    0.05
 -35  -3  -2    4.29    0.14
 -35   3  -2    4.34    0.13
  35   3   2    4.23    0.14
 -37  -3  -2    6.73    0.19
 -37   3  -2    6.67    0.18
  37   3   2    6.90    0.19
 -39  -3  -2    0.60    0.07
  39   3   2    0.59    0.07
 -39   3  -2    0.61    0.07
 -41  -3  -2    0.01    0.04
 -41   3  -2    0.09    0.04
  41   3   2    0.08    0.04
 -43  -3  -2    0.10    0.05
  43   3   2    0.02    0.05
  43   3   2    0.09    0.06
 -43   3  -2    0.09    0.05
 -45  -3  -2    3.47    0.16
  45   3   2    3.65    0.15
 -45   3  -2    3.84    0.15
  45   3   2    3.85    0.16
 -46  -4   2   -0.01    0.05
 -46   4   2    0.06    0.05
  46   4  -2    0.05    0.05
  46   4  -2    0.03    0.06
 -44  -4   2    0.84    0.08
  44   4  -2    0.68    0.08
  44   4  -2    0.74    0.09
 -44   4   2    0.64    0.08
 -42  -4   2    7.20    0.20
  42   4  -2    7.02    0.20
 -42   4   2    7.00    0.18
  42   4  -2    7.13    0.21
 -40  -4   2    2.38    0.11
 -40   4   2    2.40    0.09
  40   4  -2    2.48    0.11
  40   4  -2    2.39    0.11
 -38  -4   2    3.96    0.13
  38   4  -2    4.08    0.14
  38   4  -2    4.04    0.14
 -38   4   2    3.91    0.12
 -36  -4   2    2.67    0.10
  36   4  -2    2.56    0.11
 -36   4   2    2.78    0.09
 -34  -4   2    3.29    0.12
 -34   4   2    3.36    0.10
  34   4  -2    3.24    0.12
  34   4  -2    3.40    0.12
 -32  -4   2    1.40    0.10
 -32   4   2    1.63    0.06
  32   4  -2    1.59    0.12
  32   4  -2    1.66    0.08
 -32   4   2    1.70    0.06
 -30  -4   2    3.57    0.11
 -30   4   2    3.54    0.09
 -30   4   2    3.52    0.09
  30   4  -2    3.40    0.11
  30   4  -2    3.47    0.12
 -28  -4   2    0.93    0.06
  28   4  -2    0.88    0.06
 -28   4   2    0.92    0.04
  28   4  -2    0.93    0.06
 -26  -4   2   -0.01    0.02
  26   4  -2    0.03    0.02
  26   4  -2   -0.02    0.02
 -26   4   2    0.00    0.02
 -26   4   2    0.02    0.01
 -24  -4   2   17.69    0.37
  24   4  -2   17.53    0.38
  24   4  -2   17.65    0.38
 -22  -4   2    2.74    0.09
 -22  -4   2    2.70    0.09
  22   4  -2    2.74    0.09
  22   4  -2    2.69    0.09
  22   4  -2    2.68    0.09
 -20  -4   2    1.10    0.05
 -20  -4   2    1.14    0.05
  20   4  -2    1.11    0.06
  20   4  -2    1.07    0.05
  20   4  -2    0.99    0.06
 -18  -4   2    8.86    0.20
 -18  -4   2    8.69    0.20
  18   4  -2    8.79    0.20
  18   4  -2    8.61    0.21
  18   4  -2    8.64    0.20
 -16  -4   2    9.06    0.20
 -16  -4   2    9.13    0.20
  16   4  -2    8.94    0.20
  16   4  -2    9.00    0.20
  16   4  -2    8.99    0.21
 -14  -4   2    0.14    0.02
 -14  -4   2    0.16    0.02
  14   4  -2    0.15    0.02
  14   4  -2    0.16    0.02
 -14   4   2    0.13    0.01
  14   4  -2    0.13    0.02
 -12  -4   2    7.48    0.16
 -12  -4   2    7.63    0.17
  12   4  -2    7.36    0.17
 -12   4   2    7.30    0.15
  12   4  -2    7.48    0.17
  12   4  -2    7.22    0.17
 -10  -4   2    3.46    0.09
 -10  -4   2    3.21    0.08
  10   4  -2    3.25    0.09
  10   4  -2    3.24    0.09
 -10   4   2    3.26    0.08
  10   4  -2    3.52    0.09
  -8  -4   2   25.92    0.51
  -8  -4   2   25.18    0.50
   8   4  -2   26.14    0.51
  -8   4   2   25.29    0.50
   8   4  -2   25.46    0.51
   8   4  -2   25.86    0.52
  -6  -4   2   41.83    0.80
   6   4  -2   41.41    0.81
   6   4  -2   41.47    0.82
  -6   4   2   40.22    0.81
   6   4  -2   41.97    0.81
  -4  -4   2   26.89    0.53
   4   4  -2   27.12    0.54
  -4   4   2   27.52    0.54
   4   4  -2   27.75    0.53
  -4   4   2   27.10    0.52
   4   4  -2   26.75    0.54
  -2  -4   2   26.67    0.52
   2   4  -2   27.04    0.53
  -2   4   2   26.84    0.52
  -2   4   2   26.60    0.52
   2   4  -2   27.15    0.54
  -2   4   2   27.41    0.54
   0  -4   2   46.25    0.91
   0   4  -2   46.51    0.91
   0   4   2   46.25    0.90
   0   4   2   48.44    0.90
   0   4   2   45.97    0.91
   0   4  -2   47.62    0.90
   0   4  -2   44.72    0.90
   2  -4   2    1.36    0.05
  -2  -4  -2    1.39    0.04
  -2   4  -2    1.38    0.04
   2   4   2    1.16    0.05
  -2   4  -2    1.40    0.05
   2   4   2    1.43    0.04
   4  -4   2    0.62    0.03
   4   4   2    0.64    0.03
   4   4   2    0.63    0.03
  -4   4  -2    0.62    0.03
  -4   4  -2    0.64    0.03
  -6  -4  -2   19.37    0.39
   6  -4   2   19.61    0.39
   6   4   2   19.49    0.40
  -6   4  -2   19.85    0.38
   6   4   2   19.79    0.40
  -6   4  -2   19.35    0.39
   8  -4   2   13.37    0.27
  -8  -4  -2   13.14    0.27
   8   4   2   13.21    0.28
  -8   4  -2   12.80    0.27
   8   4   2   13.06    0.28
  -8   4  -2   13.23    0.26
  10  -4   2   41.27    0.80
 -10  -4  -2   41.47    0.81
 -10   4  -2   40.97    0.80
  10   4   2   42.19    0.81
  10   4   2   40.61    0.81
 -10   4  -2   40.37    0.79
  12  -4   2    3.97    0.10
 -12  -4  -2    3.87    0.10
 -12   4  -2    4.29    0.09
  12   4   2    3.96    0.11
  12   4   2    3.84    0.10
 -12   4  -2    3.94    0.09
  14  -4   2    0.05    0.02
 -14   4  -2    0.06    0.01
  14   4   2    0.01    0.01
 -14   4  -2    0.04    0.01
  14   4   2    0.01    0.02
 -16  -4  -2    2.24    0.07
  16  -4   2    2.26    0.06
  16   4   2    2.31    0.08
  16   4   2    2.41    0.08
 -16   4  -2    2.29    0.06
 -16   4  -2    2.23    0.06
  18  -4   2    0.35    0.03
 -18  -4  -2    0.36    0.04
  18   4   2    0.39    0.04
 -18   4  -2    0.34    0.02
 -18   4  -2    0.34    0.02
  18   4   2    0.37    0.04
  20  -4   2   21.21    0.41
 -20  -4  -2   20.78    0.43
 -20   4  -2   20.51    0.41
 -20   4  -2   20.77    0.41
  20   4   2   20.43    0.44
  22  -4   2   28.07    0.55
 -22  -4  -2   28.17    0.57
 -22   4  -2   27.75    0.55
 -22   4  -2   27.56    0.55
  22   4   2   27.30    0.57
 -24  -4  -2    2.93    0.10
  24  -4   2    2.80    0.08
 -24   4  -2    2.95    0.08
  24   4   2    2.88    0.10
 -26  -4  -2   21.05    0.45
  26  -4   2   21.24    0.42
 -26   4  -2   21.45    0.43
  26   4   2   20.83    0.46
  28  -4   2    0.08    0.02
 -28  -4  -2    0.10    0.03
 -28   4  -2    0.11    0.02
  28   4   2    0.08    0.04
 -30  -4  -2    2.95    0.11
 -30   4  -2    3.10    0.09
  30   4   2    2.95    0.11
 -32  -4  -2    3.98    0.13
 -32   4  -2    4.14    0.11
  32   4   2    3.98    0.13
 -34  -4  -2    4.70    0.15
  34   4   2    4.83    0.15
 -34   4  -2    4.75    0.13
 -36  -4  -2    3.64    0.13
 -36   4  -2    3.70    0.11
  36   4   2    3.47    0.13
 -38  -4  -2    0.31    0.05
  38   4   2    0.40    0.06
  38   4   2    0.45    0.06
 -38   4  -2    0.34    0.05
 -40  -4  -2    0.16    0.05
 -40   4  -2    0.26    0.04
  40   4   2    0.18    0.06
  40   4   2    0.20    0.05
 -42  -4  -2    0.00    0.05
  42   4   2    0.05    0.06
  42   4   2   -0.04    0.05
  44   4   2    0.21    0.07
  44   4   2    0.12    0.06
 -44   4  -2    0.19    0.06
 -45  -5   2    0.21    0.07
  45   5  -2    0.27    0.06
  45   5  -2    0.28    0.07
 -43  -5   2    0.63    0.08
  43   5  -2    0.75    0.10
  43   5  -2    0.89    0.09
 -41  -5   2    0.77    0.08
 -41   5   2    0.98    0.08
  41   5  -2    0.87    0.09
  41   5  -2    0.87    0.08
 -39  -5   2    0.46    0.06
  39   5  -2    0.55    0.07
 -39   5   2    0.56    0.06
  39   5  -2    0.48    0.07
 -37  -5   2    0.43    0.06
 -37   5   2    0.40    0.05
  37   5  -2    0.41    0.06
  37   5  -2    0.47    0.07
 -35  -5   2    0.50    0.06
  35   5  -2    0.56    0.07
 -35   5   2    0.51    0.05
  35   5  -2    0.54    0.07
 -33  -5   2    2.92    0.11
  33   5  -2    2.91    0.12
 -33   5   2    2.95    0.08
  33   5  -2    2.92    0.11
 -31  -5   2    4.23    0.13
 -31   5   2    4.32    0.11
  31   5  -2    4.22    0.14
 -29  -5   2   12.03    0.28
 -29   5   2   12.19    0.25
  29   5  -2   11.95    0.29
  29   5  -2   12.33    0.29
 -27  -5   2    3.40    0.11
  27   5  -2    3.44    0.12
  27   5  -2    3.51    0.12
 -25  -5   2    1.75    0.07
  25   5  -2    1.81    0.08
  25   5  -2    1.88    0.08
 -23  -5   2    1.36    0.06
  23   5  -2    1.42    0.07
  23   5  -2    1.37    0.07
 -21  -5   2    1.59    0.06
 -21  -5   2    1.42    0.07
  21   5  -2    1.72    0.08
  21   5  -2    1.51    0.07
 -19  -5   2    7.85    0.19
 -19  -5   2    8.01    0.18
  19   5  -2    7.90    0.20
  19   5  -2    8.02    0.19
 -17  -5   2   35.06    0.69
 -17  -5   2   35.57    0.69
  17   5  -2   33.64    0.70
  17   5  -2   34.73    0.71
  17   5  -2   34.55    0.70
 -17   5   2   34.58    0.67
 -15  -5   2    0.12    0.02
 -15  -5   2    0.16    0.02
  15   5  -2    0.14    0.02
  15   5  -2    0.14    0.03
 -15   5   2    0.15    0.02
  15   5  -2    0.12    0.03
 -13  -5   2   35.02    0.70
 -13  -5   2   35.78    0.70
 -13   5   2   35.44    0.69
  13   5  -2   35.84    0.72
  13   5  -2   35.41    0.71
  13   5  -2   35.54    0.71
 -11  -5   2   10.35    0.21
 -11  -5   2   10.44    0.22
  11   5  -2    9.99    0.22
  11   5  -2   10.00    0.22
 -11   5   2   10.01    0.21
  11   5  -2   10.13    0.23
  -9  -5   2    0.59    0.03
   9   5  -2    0.60    0.04
   9   5  -2    0.59    0.04
  -9   5   2    0.66    0.03
   9   5  -2    0.66    0.04
   7   5  -2    9.93    0.23
   7   5  -2   10.01    0.22
  -7   5   2   10.08    0.21
   7   5  -2    9.98    0.22
  -5   5   2    6.43    0.13
   5   5  -2    6.39    0.14
  -5   5   2    6.23    0.15
   5   5  -2    6.26    0.15
   5   5  -2    6.38    0.15
  -3   5   2   23.47    0.48
   3   5  -2   23.35    0.48
   3   5  -2   23.58    0.47
   3   5  -2   23.61    0.47
  -3   5   2   23.40    0.46
  -3   5   2   24.28    0.46
   1   5  -2    2.92    0.08
  -1   5   2    3.03    0.07
  -1   5   2    2.90    0.09
   1   5  -2    2.96    0.08
   1   5  -2    2.94    0.08
  -1   5   2    2.96    0.07
   1   5   2   58.40    1.17
   1   5   2   60.36    1.15
  -1   5  -2   59.77    1.16
  -1   5  -2   58.90    1.15
  -1   5  -2   58.02    1.15
   1   5   2   61.88    1.15
   3   5   2   27.58    0.55
  -3   5  -2   27.95    0.54
   3   5   2   28.12    0.55
  -3   5  -2   27.42    0.55
   3   5   2   27.08    0.56
   5  -5   2   10.75    0.24
  -5  -5  -2   10.91    0.22
   5   5   2   11.40    0.24
   5   5   2   11.14    0.24
   5   5   2   10.86    0.25
  -5   5  -2   10.81    0.23
   7  -5   2    3.25    0.09
  -7  -5  -2    3.12    0.08
   7   5   2    3.24    0.09
   7   5   2    3.12    0.09
  -7   5  -2    3.11    0.07
   7   5   2    3.15    0.10
  -7   5  -2    3.25    0.08
   9  -5   2   18.32    0.37
  -9  -5  -2   18.07    0.36
   9   5   2   17.87    0.37
  -9   5  -2   17.86    0.35
  -9   5  -2   17.56    0.36
   9   5   2   17.04    0.37
  11  -5   2    8.53    0.19
 -11  -5  -2    8.61    0.19
  11   5   2    8.62    0.20
 -11   5  -2    8.64    0.18
 -11   5  -2    8.51    0.18
  11   5   2    8.56    0.20
 -13  -5  -2    4.61    0.11
  13  -5   2    4.68    0.11
  13   5   2    4.64    0.12
  13   5   2    4.55    0.12
 -13   5  -2    4.55    0.11
 -13   5  -2    4.23    0.10
  15  -5   2    7.17    0.16
 -15  -5  -2    7.35    0.17
 -15   5  -2    7.00    0.15
 -15   5  -2    6.89    0.15
  15   5   2    7.18    0.18
  15   5   2    6.79    0.17
 -17  -5  -2    0.08    0.02
  17  -5   2    0.08    0.02
 -17   5  -2    0.08    0.01
  17   5   2    0.09    0.02
 -17   5  -2    0.06    0.01
  19  -5   2    0.05    0.02
 -19  -5  -2    0.02    0.02
  19   5   2    0.00    0.02
 -19   5  -2    0.05    0.01
 -19   5  -2    0.02    0.01
 -21  -5  -2   13.77    0.30
  21  -5   2   13.35    0.28
  21   5   2   13.50    0.31
 -21   5  -2   13.57    0.28
 -21   5  -2   13.38    0.28
 -23  -5  -2    0.92    0.06
  23  -5   2    0.92    0.05
 -23   5  -2    0.90    0.04
 -23   5  -2    0.95    0.04
  23   5   2    0.89    0.06
 -25  -5  -2   11.36    0.26
  25  -5   2   11.31    0.24
 -25   5  -2   11.08    0.24
 -27  -5  -2    0.03    0.04
 -27   5  -2    0.02    0.02
  27   5   2    0.07    0.03
 -29  -5  -2    4.72    0.14
  29   5   2    4.65    0.15
 -29   5  -2    4.75    0.12
 -31  -5  -2    8.57    0.22
 -31   5  -2    8.29    0.19
  31   5   2    8.56    0.23
  31   5   2    8.59    0.24
 -33  -5  -2    2.01    0.10
  33   5   2    2.12    0.11
 -33   5  -2    1.96    0.08
  33   5   2    2.14    0.10
 -35  -5  -2    3.16    0.12
  35   5   2    3.33    0.14
  35   5   2    3.24    0.13
 -35   5  -2    3.17    0.10
 -37  -5  -2    1.31    0.09
 -37   5  -2    1.25    0.07
  37   5   2    1.27    0.10
  37   5   2    1.35    0.11
 -39  -5  -2    0.41    0.06
  39   5   2    0.31    0.07
 -39   5  -2    0.35    0.05
  39   5   2    0.39    0.06
 -41  -5  -2    1.47    0.11
  41   5   2    1.52    0.12
  41   5   2    1.48    0.11
 -42  -6   2    6.10    0.19
  42   6  -2    5.83    0.21
  42   6  -2    6.35    0.21
 -40  -6   2    0.57    0.08
  40   6  -2    0.49    0.07
  40   6  -2    0.53    0.07
 -38  -6   2    1.19    0.09
  38   6  -2    1.11    0.10
  38   6  -2    1.12    0.09
 -36  -6   2    0.21    0.04
  36   6  -2    0.20    0.05
  36   6  -2    0.19    0.05
 -34  -6   2    0.73    0.07
  34   6  -2    0.61    0.07
  34   6  -2    0.74    0.08
 -32  -6   2    0.45    0.06
  32   6  -2    0.34    0.05
  32   6  -2    0.41    0.06
 -30  -6   2    0.58    0.06
  30   6  -2    0.57    0.07
  30   6  -2    0.60    0.06
 -28  -6   2    0.39    0.05
  28   6  -2    0.44    0.05
  28   6  -2    0.41    0.06
 -26  -6   2    0.24    0.04
  26   6  -2    0.23    0.04
  26   6  -2    0.20    0.04
 -24  -6   2    1.70    0.07
  24   6  -2    1.67    0.09
  24   6  -2    1.52    0.11
 -22  -6   2    0.01    0.02
  22   6  -2   -0.02    0.03
  22   6  -2    0.00    0.03
 -20  -6   2    1.05    0.05
  20   6  -2    1.05    0.07
  20   6  -2    1.27    0.07
 -20   6   2    1.13    0.04
 -18  -6   2   10.53    0.23
 -18   6   2   10.42    0.22
  18   6  -2   10.41    0.25
  18   6  -2   10.53    0.25
 -16  -6   2   11.98    0.25
  16   6  -2   11.70    0.28
 -16   6   2   11.68    0.24
  16   6  -2   12.11    0.27
 -14  -6   2   40.79    0.78
 -14   6   2   39.68    0.78
  14   6  -2   39.40    0.81
  14   6  -2   39.96    0.80
  12   6  -2   12.43    0.28
  12   6  -2   12.33    0.27
  12   6  -2   11.76    0.27
 -12   6   2   12.31    0.26
  10   6  -2    5.53    0.15
 -10   6   2    5.65    0.13
  10   6  -2    5.52    0.14
  10   6  -2    5.50    0.14
   8   6  -2    0.73    0.04
   8   6  -2    0.73    0.05
   8   6  -2    0.70    0.05
  -8   6   2    0.75    0.04
   6   6  -2    4.60    0.12
  -6   6   2    4.54    0.12
   6   6  -2    4.52    0.12
   6   6  -2    4.61    0.13
  -4   6   2   19.67    0.39
   4   6  -2   18.94    0.39
  -4   6   2   18.81    0.39
  -4   6   2   19.26    0.40
   4   6  -2   19.88    0.40
   4   6  -2   19.42    0.41
  -2   6   2    4.00    0.10
   2   6  -2    4.22    0.10
  -2   6   2    3.97    0.11
  -2   6   2    4.01    0.10
   2   6  -2    3.92    0.10
   2   6  -2    3.88    0.11
   0   6   2   10.87    0.23
   0   6  -2   10.59    0.24
   0   6  -2   11.02    0.23
   0   6   2   10.97    0.25
   0   6  -2   11.04    0.23
   0   6   2   10.66    0.23
  -2   6  -2   29.94    0.61
  -2   6  -2   30.15    0.59
   2   6   2   29.95    0.60
   2   6   2   29.88    0.60
  -2   6  -2   30.53    0.59
   2   6   2   30.14    0.62
   4   6   2    0.70    0.04
   4   6   2    0.72    0.05
  -4   6  -2    0.69    0.03
   4   6   2    0.59    0.04
  -4   6  -2    0.66    0.03
  -4   6  -2    0.57    0.04
   6   6   2    2.97    0.09
   6   6   2    3.05    0.10
  -6   6  -2    3.11    0.08
  -6   6  -2    3.03    0.09
   6   6   2    3.05    0.09
  -8  -6  -2   31.89    0.61
   8   6   2   31.85    0.63
   8   6   2   30.34    0.63
   8   6   2   31.00    0.64
  -8   6  -2   31.17    0.62
  -8   6  -2   31.39    0.61
 -10  -6  -2    0.44    0.03
  10   6   2    0.40    0.05
 -10   6  -2    0.49    0.03
 -10   6  -2    0.56    0.03
  10   6   2    0.43    0.05
  10   6   2    0.48    0.04
 -12  -6  -2   21.56    0.44
  12   6   2   21.85    0.46
 -12   6  -2   22.18    0.43
 -12   6  -2   21.66    0.44
  12   6   2   21.57    0.47
 -14  -6  -2    1.98    0.07
 -14   6  -2    2.06    0.05
  14   6   2    1.93    0.08
  14   6   2    2.04    0.09
 -14   6  -2    2.01    0.06
  16  -6   2    4.54    0.12
 -16  -6  -2    4.50    0.12
  16   6   2    4.60    0.13
 -16   6  -2    4.51    0.11
  16   6   2    4.44    0.14
  18  -6   2   10.81    0.24
 -18  -6  -2   10.94    0.24
  18   6   2   10.55    0.27
 -18   6  -2   10.81    0.23
 -18   6  -2   10.78    0.22
  18   6   2   10.99    0.26
  20  -6   2    0.25    0.03
 -20  -6  -2    0.14    0.03
  20   6   2    0.14    0.04
 -20   6  -2    0.19    0.02
  20   6   2    0.15    0.03
 -20   6  -2    0.19    0.02
 -22  -6  -2    0.39    0.05
 -22   6  -2    0.53    0.03
 -22   6  -2    0.45    0.03
  22   6   2    0.53    0.06
  22   6   2    0.41    0.06
 -24  -6  -2    0.38    0.05
 -24   6  -2    0.39    0.03
  24   6   2    0.32    0.05
 -24   6  -2    0.41    0.03
  24   6   2    0.41    0.06
 -26  -6  -2    7.13    0.18
  26   6   2    7.02    0.21
  26   6   2    6.97    0.20
 -26   6  -2    6.92    0.16
 -28  -6  -2    0.07    0.03
  28   6   2    0.05    0.05
 -28   6  -2   -0.01    0.02
  28   6   2    0.03    0.04
 -30  -6  -2    1.97    0.09
  30   6   2    1.93    0.11
  30   6   2    1.89    0.10
 -30   6  -2    1.82    0.07
 -32  -6  -2    7.40    0.20
  32   6   2    7.46    0.22
  32   6   2    7.35    0.21
 -32   6  -2    7.33    0.18
 -34  -6  -2    2.10    0.10
  34   6   2    1.92    0.11
  34   6   2    2.11    0.12
 -36  -6  -2    3.02    0.12
  36   6   2    2.86    0.13
  36   6   2    3.17    0.15
 -38  -6  -2    1.80    0.11
  38   6   2    1.80    0.13
  38   6   2    1.64    0.12
 -39  -7   2    0.99    0.10
  39   7  -2    1.24    0.12
 -37  -7   2    0.31    0.05
  37   7  -2    0.31    0.06
  37   7  -2    0.41    0.07
 -35  -7   2    0.13    0.05
  35   7  -2    0.09    0.05
  35   7  -2    0.04    0.05
 -33  -7   2    0.75    0.07
  33   7  -2    0.60    0.07
  33   7  -2    0.77    0.08
 -31  -7   2    0.56    0.06
  31   7  -2    0.57    0.07
  31   7  -2    0.52    0.08
 -29  -7   2    0.59    0.06
  29   7  -2    0.46    0.07
  29   7  -2    0.50    0.08
 -27  -7   2    4.06    0.12
  27   7  -2    3.83    0.14
  27   7  -2    3.97    0.14
 -25  -7   2    1.55    0.08
  25   7  -2    1.71    0.09
  25   7  -2    1.67    0.09
 -23  -7   2    4.42    0.12
  23   7  -2    4.32    0.14
  23   7  -2    4.26    0.15
 -21  -7   2    1.79    0.07
 -21   7   2    1.80    0.05
  21   7  -2    2.04    0.10
  21   7  -2    1.89    0.09
 -19  -7   2    3.31    0.09
 -19   7   2    3.29    0.08
  19   7  -2    3.33    0.11
  19   7  -2    3.33    0.12
  17   7  -2    9.62    0.23
 -17   7   2    9.46    0.20
  17   7  -2    9.38    0.24
  15   7  -2    4.73    0.14
 -15   7   2    4.45    0.11
  15   7  -2    4.77    0.15
 -13   7   2    3.31    0.09
  13   7  -2    3.36    0.12
  13   7  -2    3.22    0.11
 -11   7   2    0.15    0.02
  11   7  -2    0.16    0.04
  11   7  -2    0.12    0.03
  -9   7   2    0.40    0.04
   9   7  -2    0.29    0.04
   9   7  -2    0.28    0.04
  -7   7   2    4.56    0.12
   7   7  -2    4.66    0.14
   7   7  -2    4.73    0.13
  -7   7   2    4.73    0.11
  -7   7   2    4.66    0.11
   7   7  -2    4.78    0.13
   5   7  -2   14.47    0.32
   5   7  -2   14.48    0.31
  -5   7   2   14.56    0.31
  -5   7   2   14.11    0.29
  -5   7   2   14.26    0.30
   5   7  -2   13.71    0.30
  -3   7   2    1.42    0.06
   3   7  -2    1.34    0.06
   3   7  -2    1.40    0.07
  -3   7   2    1.35    0.05
  -3   7   2    1.28    0.06
   3   7  -2    1.26    0.06
   1   7  -2    0.92    0.05
   1   7  -2    0.94    0.06
  -1   7   2    0.92    0.04
  -1   7   2    0.95    0.06
  -1   7   2    0.95    0.05
   1   7  -2    0.89    0.05
  -1   7  -2    1.81    0.06
   1   7   2    1.76    0.07
  -1   7  -2    1.88    0.07
   1   7   2    1.84    0.07
  -1   7  -2    1.96    0.06
   1   7   2    1.82    0.08
  -3   7  -2    0.66    0.04
   3   7   2    0.59    0.05
   3   7   2    0.59    0.04
  -3   7  -2    0.59    0.03
  -3   7  -2    0.65    0.04
   3   7   2    0.64    0.05
   5   7   2    0.06    0.02
  -5   7  -2    0.06    0.02
  -5   7  -2    0.05    0.02
  -5   7  -2    0.04    0.02
   5   7   2    0.06    0.03
   5   7   2    0.05    0.03
   7   7   2   36.60    0.71
  -7   7  -2   33.95    0.67
  -7   7  -2   33.35    0.67
   7   7   2   33.77    0.71
   7   7   2   33.68    0.69
  -7   7  -2   33.69    0.68
  -9   7  -2    0.21    0.03
   9   7   2    0.12    0.03
   9   7   2    0.17    0.03
  -9   7  -2    0.16    0.03
 -11   7  -2   13.31    0.28
  11   7   2   13.29    0.31
  11   7   2   13.42    0.30
 -11   7  -2   13.36    0.27
 -13  -7  -2    9.63    0.21
 -13   7  -2    9.59    0.21
 -13   7  -2    9.72    0.20
  13   7   2    9.69    0.23
  13   7   2    9.50    0.24
 -15  -7  -2    1.41    0.05
  15   7   2    1.46    0.08
 -15   7  -2    1.42    0.05
 -17  -7  -2    0.06    0.02
  17   7   2   -0.02    0.04
 -17   7  -2    0.00    0.02
  17   7   2    0.03    0.03
 -19  -7  -2    7.18    0.17
  19   7   2    6.99    0.20
  19   7   2    7.24    0.19
 -19   7  -2    6.82    0.16
 -21  -7  -2    0.01    0.03
  21   7   2    0.05    0.03
  21   7   2    0.02    0.04
 -21   7  -2    0.05    0.02
 -21   7  -2    0.05    0.02
  23   7   2    1.25    0.08
 -23   7  -2    1.20    0.05
 -23   7  -2    1.21    0.05
  23   7   2    1.19    0.09
 -25  -7  -2    0.85    0.06
 -25   7  -2    0.75    0.04
  25   7   2    0.84    0.08
  25   7   2    0.82    0.08
 -27  -7  -2    9.07    0.22
  27   7   2    9.16    0.24
  27   7   2    9.11    0.26
 -29  -7  -2    1.53    0.08
  29   7   2    1.33    0.09
  29   7   2    1.23    0.10
 -31  -7  -2    1.21    0.08
  31   7   2    1.08    0.10
  31   7   2    1.23    0.09
 -33  -7  -2    2.45    0.11
  33   7   2    2.33    0.13
  33   7   2    2.28    0.13
 -35  -7  -2    0.20    0.05
  35   7   2    0.11    0.07
  35   7   2    0.16    0.07
 -34  -8   2    0.12    0.04
  34   8  -2    0.06    0.06
  34   8  -2    0.06    0.06
 -32  -8   2    3.11    0.12
  32   8  -2    2.99    0.13
  32   8  -2    3.02    0.14
 -30  -8   2    4.48    0.14
  30   8  -2    4.55    0.16
  30   8  -2    4.62    0.17
 -28  -8   2    1.45    0.08
  28   8  -2    1.47    0.10
  28   8  -2    1.32    0.09
 -26  -8   2    3.92    0.12
  26   8  -2    4.07    0.14
  26   8  -2    3.95    0.15
  24   8  -2   11.18    0.28
  24   8  -2   11.03    0.29
  22   8  -2    0.60    0.08
  22   8  -2    0.52    0.07
  20   8  -2    1.72    0.10
  20   8  -2    1.84    0.09
 -20   8   2    1.59    0.06
  18   8  -2    3.03    0.12
  18   8  -2    3.02    0.11
 -18   8   2    2.81    0.08
 -16   8   2    7.96    0.18
  16   8  -2    7.74    0.22
  16   8  -2    8.04    0.21
  14   8  -2    0.04    0.03
  14   8  -2    0.05    0.03
 -14   8   2    0.03    0.02
 -12   8   2    0.71    0.05
  12   8  -2    0.62    0.06
  12   8  -2    0.67    0.06
  10   8  -2   10.79    0.25
  10   8  -2   10.64    0.29
 -10   8   2   11.18    0.23
 -10   8   2   10.78    0.24
  -8   8   2    4.02    0.12
   8   8  -2    4.10    0.12
  -8   8   2    4.14    0.10
  -8   8   2    3.96    0.10
   8   8  -2    3.99    0.13
   6   8  -2    0.04    0.02
  -6   8   2    0.02    0.02
  -6   8   2    0.04    0.03
  -6   8   2   -0.01    0.02
   6   8  -2    0.03    0.03
  -4   8   2    1.84    0.07
   4   8  -2    1.85    0.07
   4   8  -2    1.79    0.08
  -4   8   2    1.79    0.06
  -4   8   2    1.76    0.08
  -2   8   2    5.43    0.14
   2   8  -2    5.52    0.14
   2   8  -2    5.55    0.15
  -2   8   2    5.15    0.14
   2   8  -2    5.60    0.16
  -2   8   2    5.40    0.15
   0   8   2    0.86    0.06
   0   8   2    0.81    0.06
   0   8   2    0.83    0.05
   0   8  -2    0.88    0.05
   0   8  -2    0.88    0.06
   0   8  -2    0.85    0.06
  -2   8  -2    0.98    0.05
   2   8   2    1.06    0.06
  -2   8  -2    1.01    0.06
  -2   8  -2    1.00    0.06
   2   8   2    1.05    0.07
  -4   8  -2    0.22    0.03
  -4   8  -2    0.22    0.03
   4   8   2    0.34    0.04
  -4   8  -2    0.22    0.03
   4   8   2    0.27    0.04
   6   8   2    2.40    0.10
  -6   8  -2    2.41    0.07
  -6   8  -2    2.28    0.08
   6   8   2    2.48    0.09
  -6   8  -2    2.38    0.08
  -8   8  -2    1.85    0.07
   8   8   2    1.90    0.08
  -8   8  -2    1.70    0.07
  -8   8  -2    1.82    0.06
 -10   8  -2    0.71    0.05
  10   8   2    0.76    0.07
  10   8   2    0.70    0.06
 -10   8  -2    0.71    0.04
  12   8   2    1.57    0.08
 -12   8  -2    1.56    0.06
 -12   8  -2    1.56    0.05
  12   8   2    1.65    0.09
  14   8   2    0.01    0.04
  14   8   2    0.00    0.03
 -14   8  -2    0.04    0.02
 -16   8  -2    0.17    0.03
 -16   8  -2    0.14    0.02
  16   8   2    0.16    0.04
  16   8   2    0.14    0.05
 -18  -8  -2    1.44    0.06
  18   8   2    1.34    0.10
  18   8   2    1.46    0.09
 -18   8  -2    1.40    0.06
 -20  -8  -2    4.18    0.12
  20   8   2    4.33    0.16
 -20   8  -2    4.27    0.11
  20   8   2    4.37    0.15
 -22  -8  -2    1.74    0.10
  22   8   2    2.15    0.11
  22   8   2    2.33    0.12
 -24  -8  -2    0.85    0.07
  24   8   2    0.82    0.09
  24   8   2    0.90    0.10
 -26  -8  -2    1.14    0.08
  26   8   2    1.17    0.09
  26   8   2    1.13    0.10
 -28  -8  -2   -0.01    0.04
  28   8   2    0.04    0.05
  28   8   2    0.09    0.06
 -30  -8  -2    0.03    0.05
  30   8   2    0.04    0.05
  30   8   2    0.07    0.06
  29   9  -2    1.74    0.13
  29   9  -2    1.66    0.14
  27   9  -2    0.14    0.06
  27   9  -2    0.17    0.06
  25   9  -2    0.59    0.09
  25   9  -2    0.52    0.07
  23   9  -2    0.71    0.09
  23   9  -2    0.95    0.09
  21   9  -2    0.89    0.09
  21   9  -2    1.07    0.09
  19   9  -2    0.35    0.05
  19   9  -2    0.23    0.05
  17   9  -2    3.17    0.13
  17   9  -2    3.24    0.12
 -15   9   2    0.62    0.05
  15   9  -2    0.68    0.08
  15   9  -2    0.71    0.07
 -13   9   2    0.73    0.05
  13   9  -2    0.56    0.07
  13   9  -2    0.70    0.08
  11   9  -2    2.43    0.10
 -11   9   2    2.38    0.09
  11   9  -2    2.54    0.11
   9   9  -2    0.84    0.08
  -9   9   2    0.76    0.05
  -9   9   2    0.72    0.06
  -7   9   2    0.87    0.05
  -7   9   2    0.91    0.06
   7   9  -2    0.73    0.07
   7   9  -2    0.87    0.06
  -5   9   2    3.63    0.10
   5   9  -2    3.55    0.11
  -5   9   2    3.50    0.12
   5   9  -2    3.64    0.13
  -3   9   2    0.55    0.05
   3   9  -2    0.57    0.06
  -3   9   2    0.62    0.06
   3   9  -2    0.63    0.05
  -1   9   2    1.52    0.07
   1   9  -2    1.49    0.08
   1   9  -2    1.43    0.07
  -1   9  -2    0.39    0.04
   1   9   2    0.33    0.04
   1   9   2    0.34    0.05
  -3   9  -2    0.62    0.05
  -3   9  -2    0.41    0.06
   3   9   2    0.61    0.07
   3   9   2    0.51    0.06
  -5   9  -2    6.43    0.16
  -5   9  -2    6.65    0.17
   5   9   2    6.42    0.17
   5   9   2    6.72    0.19
   7   9   2    0.11    0.04
  -7   9  -2    0.07    0.04
   7   9   2    0.17    0.04
  -7   9  -2    0.16    0.03
   9   9   2    0.12    0.04
  -9   9  -2    0.06    0.03
   9   9   2    0.17    0.05
  -9   9  -2    0.12    0.03
  11   9   2    0.44    0.07
  11   9   2    0.40    0.06
 -11   9  -2    0.46    0.05
  13   9   2    2.73    0.11
 -13   9  -2    2.68    0.09
  13   9   2    2.41    0.12
  15   9   2    0.41    0.05
 -15   9  -2    0.40    0.05
  15   9   2    0.41    0.06
  17   9   2    0.56    0.08
  17   9   2    0.38    0.06
  19   9   2    3.85    0.15
  19   9   2    3.84    0.16
  21   9   2    4.69    0.17
  21   9   2    4.61    0.17
  23   9   2    1.32    0.11
  23   9   2    1.35    0.12
  25   9   2    3.04    0.16
  25   9   2    3.09    0.14
  20  10  -2    1.99    0.12
  20  10  -2    1.68    0.12
  18  10  -2    0.27    0.06
  18  10  -2    0.33    0.06
  16  10  -2    1.31    0.11
  16  10  -2    1.47    0.10
  14  10  -2    2.22    0.11
  14  10  -2    2.43    0.12
  12  10  -2    0.15    0.05
  12  10  -2    0.24    0.06
 -10  10   2    0.29    0.06
  10  10  -2    0.23    0.06
  10  10  -2    0.23    0.05
   8  10  -2    0.91    0.09
   8  10  -2    0.73    0.08
  -8  10   2    0.88    0.07
   6  10  -2    0.03    0.04
   6  10  -2    0.05    0.04
  -6  10   2    0.01    0.04
   4  10  -2    0.70    0.08
  -4  10   2    0.51    0.07
   4  10  -2    0.59    0.07
   2  10  -2   -0.03    0.05
   2  10  -2   -0.06    0.04
  -2  10   2    0.01    0.04
   0  10  -2    3.47    0.11
   0  10   2    3.34    0.13
   0  10  -2    3.53    0.13
   0  10   2    3.37    0.12
   2  10   2   -0.03    0.05
   2  10   2    0.01    0.05
  -2  10  -2    0.00    0.04
  -2  10  -2    0.07    0.04
   4  10   2    0.14    0.04
  -4  10  -2    0.11    0.04
   4  10   2    0.10    0.05
  -6  10  -2    0.35    0.05
   6  10   2    0.29    0.06
   6  10   2    0.35    0.05
   8  10   2    5.51    0.17
   8  10   2    5.83    0.19
  -8  10  -2    5.67    0.16
  10  10   2    2.43    0.13
 -10  10  -2    2.33    0.10
  10  10   2    2.42    0.11
  12  10   2    3.26    0.13
  12  10   2    3.22    0.15
  14  10   2    3.34    0.14
  14  10   2    3.62    0.15
  16  10   2    0.64    0.09
  16  10   2    0.76    0.10
 -52   0   3    0.07    0.06
 -50   0   3    0.04    0.05
 -48   0   3    0.05    0.04
  46   0  -3    0.02    0.06
  46   0  -3    0.04    0.03
 -46   0   3    0.00    0.04
  44   0  -3    0.02    0.03
  44   0  -3    0.01    0.03
 -44   0   3    0.00    0.04
 -42   0   3    0.04    0.03
  42   0  -3    0.02    0.03
  42   0  -3    0.00    0.02
  40   0  -3    0.05    0.03
  40   0  -3    0.02    0.02
  40   0  -3   -0.02    0.02
  38   0  -3    0.01    0.02
  38   0  -3    0.04    0.02
  38   0  -3   -0.03    0.03
 -38   0   3    0.01    0.03
  38   0  -3    0.02    0.03
  36   0  -3    0.02    0.02
  36   0  -3    0.01    0.03
 -36   0   3    0.00    0.02
  36   0  -3    0.00    0.02
 -34   0   3   -0.01    0.02
  34   0  -3   -0.05    0.02
  34   0  -3    0.01    0.02
 -32   0   3    0.02    0.03
 -32   0   3    0.04    0.02
  32   0  -3    0.01    0.02
  32   0  -3    0.01    0.01
  32   0  -3    0.02    0.02
  30   0  -3    0.06    0.02
 -30   0   3    0.03    0.02
  30   0  -3    0.02    0.02
  30   0  -3    0.03    0.02
 -30   0   3    0.06    0.03
  28   0  -3    0.02    0.02
  28   0  -3    0.01    0.01
 -28   0   3    0.00    0.02
  28   0  -3    0.03    0.01
 -28   0   3    0.03    0.02
 -26   0   3    0.01    0.02
  26   0  -3    0.01    0.01
  26   0  -3    0.00    0.02
  26   0  -3    0.01    0.01
 -26   0   3    0.03    0.02
 -24   0   3   -0.03    0.02
  24   0  -3   -0.02    0.01
  24   0  -3    0.00    0.01
  22   0  -3    0.00    0.01
  22   0  -3   -0.02    0.01
  20   0  -3    0.00    0.01
 -20   0   3   -0.02    0.01
  20   0  -3    0.01    0.01
  20   0  -3    0.00    0.01
 -20   0   3   -0.01    0.01
  18   0  -3    0.01    0.01
 -18   0   3   -0.01    0.01
  18   0  -3   -0.01    0.01
  18   0  -3    0.00    0.01
 -18   0   3   -0.01    0.01
 -16   0   3   -0.02    0.01
  16   0  -3   -0.02    0.01
  16   0  -3   -0.01    0.01
 -16   0   3   -0.01    0.01
  14   0  -3   -0.02    0.01
  14   0  -3   -0.01    0.01
 -14   0   3   -0.02    0.01
  14   0  -3   -0.02    0.01
 -14   0   3   -0.01    0.01
  12   0  -3   -0.09    0.01
 -12   0   3   -0.10    0.01
 -12   0   3   -0.09    0.01
  12   0  -3   -0.10    0.01
  12   0  -3   -0.10    0.01
 -10   0   3    0.01    0.01
  10   0  -3    0.00    0.01
  10   0  -3   -0.01    0.01
 -10   0   3   -0.01    0.01
 -10   0   3    0.00    0.01
  10   0  -3    0.01    0.01
  -8   0   3   -0.04    0.00
   8   0  -3   -0.04    0.00
   8   0  -3   -0.04    0.00
   8   0  -3   -0.03    0.00
  -8   0   3   -0.03    0.01
  -8   0   3   -0.04    0.00
  -6   0   3   -0.05    0.00
   6   0  -3   -0.04    0.01
  -6   0   3   -0.06    0.00
   4   0  -3    0.01    0.01
   4   0  -3    0.00    0.00
  -2   0   3    0.01    0.00
   2   0  -3    0.01    0.00
  -2   0   3    0.01    0.00
   2   0  -3    0.00    0.00
   0   0  -3    0.01    0.00
   0   0   3    0.02    0.00
   0   0   3    0.01    0.00
   0   0  -3    0.02    0.00
  -2   0  -3   -0.07    0.00
   2   0   3   -0.07    0.00
   2   0   3   -0.07    0.00
   6   0   3   -0.01    0.01
  -6   0  -3   -0.02    0.01
   6   0   3   -0.01    0.01
   8   0   3   -0.03    0.01
   8   0   3   -0.03    0.01
   8   0   3   -0.03    0.01
  -8   0  -3   -0.04    0.01
 -10   0  -3   -0.01    0.01
  10   0   3   -0.02    0.01
  10   0   3   -0.02    0.01
  12   0   3    0.01    0.01
  12   0   3   -0.01    0.01
  12   0   3    0.01    0.01
 -12   0  -3    0.00    0.01
  16   0   3   -0.01    0.01
 -16   0  -3    0.02    0.01
  16   0   3    0.00    0.01
  16   0   3    0.01    0.01
  18   0   3    0.00    0.01
  18   0   3    0.01    0.01
  18   0   3    0.05    0.02
 -18   0  -3    0.02    0.01
 -20   0  -3   -0.01    0.01
  20   0   3   -0.01    0.01
  20   0   3    0.03    0.02
  20   0   3   -0.01    0.01
 -22   0  -3    0.01    0.02
  22   0   3   -0.01    0.01
  22   0   3    0.01    0.02
  22   0   3    0.01    0.01
  24   0   3    0.04    0.02
  24   0   3    0.02    0.02
 -24   0  -3    0.10    0.02
  24   0   3    0.01    0.02
 -26   0  -3    0.04    0.02
  26   0   3    0.04    0.02
  26   0   3    0.07    0.02
  26   0   3    0.07    0.02
 -28   0  -3   -0.02    0.02
  28   0   3    0.00    0.02
  28   0   3    0.01    0.02
  28   0   3    0.01    0.02
  30   0   3    0.06    0.03
  30   0   3    0.13    0.03
 -30   0  -3   -0.01    0.02
  30   0   3    0.02    0.02
  32   0   3    0.13    0.03
 -32   0  -3    0.10    0.03
  32   0   3    0.03    0.03
  32   0   3    0.05    0.02
 -34   0  -3    0.01    0.04
  34   0   3    0.05    0.03
  36   0   3    0.01    0.03
 -36   0  -3    0.07    0.03
 -38   0  -3    0.04    0.04
  38   0   3    0.04    0.03
  40   0   3    0.04    0.03
 -40   0  -3    0.02    0.04
  42   0   3    0.03    0.05
 -42   0  -3    0.01    0.05
  44   0   3    0.04    0.04
 -44   0  -3    0.02    0.05
 -46   0  -3    0.00    0.05
 -51  -1   3   -0.03    0.05
 -51   1   3   -0.03    0.05
 -49  -1   3    0.23    0.05
 -49   1   3    0.20    0.05
  49   1  -3    0.16    0.04
 -47  -1   3    0.86    0.08
 -47   1   3    0.73    0.08
  47   1  -3    0.87    0.07
  47   1  -3    0.90    0.08
 -45  -1   3    0.89    0.08
  45   1  -3    0.75    0.07
  45   1  -3    0.92    0.07
 -45   1   3    0.84    0.07
  43  -1  -3    0.25    0.03
  43  -1  -3    0.23    0.03
 -43  -1   3    0.27    0.04
  43   1  -3    0.25    0.04
  43   1  -3    0.27    0.04
 -43   1   3    0.25    0.04
  41  -1  -3    1.43    0.06
  41  -1  -3    1.51    0.05
 -41  -1   3    1.50    0.08
  41   1  -3    1.46    0.07
 -41   1   3    1.59    0.08
  41   1  -3    1.60    0.07
  39  -1  -3    0.03    0.02
  39  -1  -3    0.09    0.03
  39  -1  -3    0.06    0.02
 -39  -1   3    0.06    0.03
  39  -1  -3    0.03    0.02
 -39   1   3    0.05    0.03
  39   1  -3    0.05    0.02
  39   1  -3    0.10    0.03
 -37  -1   3    8.96    0.22
  37  -1  -3    8.66    0.19
  37  -1  -3    8.65    0.19
  37  -1  -3    8.55    0.19
  37  -1  -3    8.72    0.19
  37   1  -3    8.91    0.21
 -37   1   3    8.84    0.21
  37   1  -3    8.73    0.21
  35  -1  -3    3.37    0.09
  35  -1  -3    3.50    0.09
  35  -1  -3    3.47    0.09
  35  -1  -3    3.41    0.09
 -35  -1   3    3.50    0.11
 -35   1   3    3.39    0.10
  35   1  -3    3.43    0.11
  35   1  -3    3.45    0.10
  35   1  -3    3.50    0.10
  33  -1  -3   10.33    0.21
  33  -1  -3   10.27    0.22
  33  -1  -3   10.45    0.22
  33  -1  -3   10.42    0.22
 -33  -1   3   10.48    0.24
  33   1  -3   10.15    0.23
  33   1  -3   10.42    0.23
 -33   1   3   10.31    0.23
 -33   1   3   10.07    0.23
  33   1  -3   10.22    0.23
  31  -1  -3    0.78    0.03
  31  -1  -3    0.84    0.05
  31  -1  -3    0.83    0.04
  31  -1  -3    0.68    0.04
 -31  -1   3    0.86    0.05
  31   1  -3    0.88    0.05
  31   1  -3    0.75    0.04
 -31   1   3    0.82    0.05
  31   1  -3    0.79    0.05
 -31   1   3    0.72    0.05
  29  -1  -3    0.81    0.04
  29  -1  -3    0.83    0.04
  29  -1  -3    0.87    0.03
  29  -1  -3    0.90    0.03
 -29  -1   3    0.80    0.05
 -29  -1   3    0.79    0.05
 -29   1   3    0.82    0.05
  29   1  -3    0.81    0.04
  29   1  -3    0.87    0.04
 -29   1   3    0.89    0.05
  29   1  -3    0.81    0.05
  27  -1  -3    1.66    0.05
 -27  -1   3    1.59    0.06
  27  -1  -3    1.66    0.05
 -27  -1   3    1.60    0.06
  27  -1  -3    1.66    0.05
 -27   1   3    1.70    0.06
  27   1  -3    1.67    0.06
  27   1  -3    1.62    0.06
  27   1  -3    1.67    0.06
 -27   1   3    1.69    0.06
 -25  -1   3    0.37    0.03
  25  -1  -3    0.39    0.02
  25  -1  -3    0.39    0.02
  25  -1  -3    0.38    0.02
 -25  -1   3    0.36    0.04
  25   1  -3    0.35    0.03
 -25   1   3    0.39    0.03
  25   1  -3    0.36    0.03
  25   1  -3    0.36    0.03
 -25   1   3    0.36    0.03
 -23  -1   3    0.01    0.02
  23  -1  -3   -0.02    0.01
 -23  -1   3   -0.03    0.01
  23  -1  -3    0.02    0.01
  23   1  -3    0.03    0.01
 -23   1   3   -0.02    0.01
  23   1  -3   -0.03    0.01
 -23   1   3   -0.03    0.01
  23   1  -3   -0.01    0.01
  21  -1  -3    7.76    0.16
 -21  -1   3    7.84    0.17
 -21  -1   3    7.76    0.17
  21  -1  -3    7.75    0.16
  21  -1  -3    7.57    0.16
 -21   1   3    7.85    0.17
  21   1  -3    7.93    0.17
 -21   1   3    7.80    0.17
  21   1  -3    7.50    0.17
  21   1  -3    7.75    0.17
 -19  -1   3    1.61    0.05
 -19  -1   3    1.56    0.05
  19  -1  -3    1.64    0.04
  19  -1  -3    1.64    0.04
 -19   1   3    1.66    0.05
  19   1  -3    1.63    0.05
  19   1  -3    1.64    0.05
  19   1  -3    1.66    0.05
 -19   1   3    1.42    0.05
 -17  -1   3   48.48    0.94
 -17  -1   3   47.37    0.93
  17  -1  -3   47.48    0.92
 -17   1   3   49.11    0.93
  17   1  -3   47.48    0.93
 -17   1   3   48.25    0.93
  17   1  -3   48.41    0.93
  15  -1  -3    2.34    0.05
  15  -1  -3    2.32    0.05
 -15  -1   3    2.39    0.06
 -15  -1   3    2.37    0.06
  15   1  -3    2.30    0.06
  15   1  -3    2.13    0.07
 -15   1   3    2.40    0.06
  15   1  -3    2.27    0.06
 -15   1   3    2.37    0.06
 -13  -1   3    9.12    0.19
 -13  -1   3    9.10    0.19
 -13   1   3    8.98    0.18
  13   1  -3    9.07    0.19
 -13   1   3    8.90    0.18
  13   1  -3    8.99    0.19
  13   1  -3    8.96    0.19
 -11  -1   3    8.44    0.17
 -11  -1   3    7.92    0.17
 -11   1   3    8.30    0.16
  11   1  -3    8.17    0.17
  11   1  -3    8.26    0.17
 -11   1   3    8.19    0.16
  11   1  -3    8.38    0.17
  -9  -1   3    6.24    0.13
  -9  -1   3    6.51    0.14
  -9  -1   3    6.53    0.13
  -9   1   3    6.33    0.13
   9   1  -3    6.44    0.13
  -9   1   3    6.42    0.13
   9   1  -3    6.36    0.13
   9   1  -3    6.46    0.13
  -7  -1   3   18.72    0.36
  -7  -1   3   18.34    0.36
  -7  -1   3   18.74    0.36
   7   1  -3   18.65    0.36
   7   1  -3   18.28    0.36
   7   1  -3   18.53    0.36
  -5  -1   3  236.07    5.12
   5  -1  -3  231.18    4.69
   5   1  -3  239.80    5.09
  -5   1   3  223.94    4.69
  -3  -1   3    0.14    0.01
   3  -1  -3    0.15    0.01
  -3   1   3    0.13    0.01
   3   1  -3    0.14    0.01
   3   1  -3    0.11    0.01
  -1  -1   3    0.04    0.01
  -1  -1   3    0.05    0.01
   1  -1  -3    0.05    0.01
  -1   1   3    0.04    0.01
   1   1  -3    0.07    0.01
   1   1   3   24.17    0.47
  -3  -1  -3   73.82    2.15
   3   1   3   74.31    2.11
  -3   1  -3   73.60    1.95
  -5  -1  -3  276.28    6.07
  -5   1  -3  239.16    5.94
   5   1   3  269.38    5.95
  -7  -1  -3   47.28    1.84
   7   1   3   46.11    1.78
  -9  -1  -3   27.24    0.52
   9  -1   3   26.67    0.52
   9  -1   3   27.20    0.52
   9  -1   3   27.34    0.52
  -9   1  -3   26.11    0.52
   9   1   3   26.99    0.52
   9   1   3   25.25    0.53
  -9   1  -3   26.35    0.52
  11  -1   3   45.32    0.86
  11  -1   3   43.25    0.86
 -11  -1  -3   45.24    0.87
  11  -1   3   45.04    0.86
 -11   1  -3   44.36    0.86
  11   1   3   44.72    0.87
 -11   1  -3   44.54    0.86
  11   1   3   45.40    0.87
  13  -1   3   25.26    0.48
  13  -1   3   24.86    0.49
  13  -1   3   24.50    0.49
 -13  -1  -3   24.35    0.49
 -13   1  -3   24.94    0.49
  13   1   3   24.90    0.50
  13   1   3   25.05    0.49
  15  -1   3    0.12    0.02
  15  -1   3    0.13    0.02
 -15  -1  -3    0.13    0.02
  15  -1   3    0.12    0.02
  15   1   3    0.09    0.02
  15   1   3    0.12    0.02
 -15   1  -3    0.09    0.01
  17  -1   3    0.90    0.03
  17  -1   3    1.03    0.03
  17  -1   3    0.96    0.04
 -17  -1  -3    0.93    0.04
 -17   1  -3    1.02    0.04
  17   1   3    0.94    0.04
  17   1   3    0.93    0.04
  19  -1   3    1.27    0.04
 -19  -1  -3    1.20    0.05
  19  -1   3    1.23    0.04
  19  -1   3    1.28    0.04
 -19   1  -3    1.30    0.05
  19   1   3    1.22    0.05
  19   1   3    1.23    0.05
  21  -1   3    0.38    0.03
  21  -1   3    0.36    0.03
 -21  -1  -3    0.40    0.03
  21  -1   3    0.39    0.03
 -21   1  -3    0.37    0.03
  21   1   3    0.41    0.03
  21   1   3    0.37    0.03
 -23  -1  -3    1.92    0.07
  23  -1   3    1.83    0.06
  23  -1   3    1.86    0.06
  23  -1   3    1.85    0.06
 -23   1  -3    1.88    0.06
  23   1   3    1.89    0.07
  23   1   3    1.87    0.06
  25  -1   3    2.22    0.06
  25  -1   3    2.07    0.07
  25  -1   3    2.26    0.07
 -25  -1  -3    2.08    0.08
 -25   1  -3    2.22    0.07
  25   1   3    2.08    0.08
  25   1   3    2.16    0.07
  27  -1   3    7.70    0.17
  27  -1   3    7.62    0.17
 -27  -1  -3    7.68    0.19
  27  -1   3    7.78    0.17
  27   1   3    7.37    0.18
 -27   1  -3    7.70    0.18
  27   1   3    7.65    0.19
  27   1   3    7.60    0.18
  29  -1   3    3.36    0.09
  29  -1   3    3.37    0.09
  29  -1   3    3.33    0.09
 -29  -1  -3    3.36    0.11
  29   1   3    3.36    0.10
  29   1   3    3.35    0.10
 -29   1  -3    3.27    0.10
  31  -1   3    4.63    0.12
  31  -1   3    4.57    0.12
  31  -1   3    4.66    0.12
 -31  -1  -3    4.70    0.14
 -31   1  -3    4.71    0.13
  31   1   3    4.68    0.13
  33  -1   3    0.13    0.02
  33  -1   3    0.09    0.03
  33  -1   3    0.14    0.03
  33   1   3    0.09    0.03
 -33   1  -3    0.07    0.03
  35  -1   3    0.16    0.03
 -35  -1  -3    0.14    0.04
  35  -1   3    0.17    0.03
  35  -1   3    0.25    0.04
  35   1   3    0.22    0.04
 -35   1  -3    0.13    0.04
 -37  -1  -3    9.94    0.25
  37  -1   3    9.80    0.22
 -37   1  -3    9.98    0.25
 -39  -1  -3    1.50    0.09
  39  -1   3    1.39    0.06
  39   1   3    1.25    0.08
 -39   1  -3    1.25    0.08
  41  -1   3    0.93    0.06
 -41  -1  -3    0.75    0.08
 -41   1  -3    1.02    0.08
  41   1   3    0.91    0.07
 -43  -1  -3    1.16    0.09
 -43   1  -3    1.16    0.09
  43   1   3    1.22    0.08
 -45  -1  -3    1.48    0.11
 -45   1  -3    1.64    0.11
  45   1   3    1.27    0.10
 -50  -2   3    0.10    0.05
 -50   2   3    0.26    0.06
  50   2  -3    0.04    0.05
 -48  -2   3    0.15    0.05
  48   2  -3    0.07    0.05
  48   2  -3    0.08    0.05
 -48   2   3    0.13    0.05
 -46  -2   3    0.11    0.04
  46   2  -3    0.17    0.04
 -46   2   3    0.14    0.05
 -44  -2   3    2.01    0.10
  44   2  -3    2.20    0.09
 -44   2   3    2.11    0.10
  44   2  -3    2.08    0.10
 -42  -2   3    2.68    0.11
 -42   2   3    2.90    0.10
  42   2  -3    2.73    0.10
  42   2  -3    2.73    0.10
 -40  -2   3   -0.01    0.03
  40   2  -3    0.02    0.03
 -40   2   3    0.05    0.03
 -38  -2   3    1.68    0.08
 -38   2   3    1.62    0.07
  38   2  -3    1.76    0.08
  38   2  -3    1.68    0.08
 -36  -2   3    0.08    0.03
  36   2  -3    0.05    0.03
  36   2  -3    0.11    0.03
 -36   2   3    0.11    0.03
 -34  -2   3    4.11    0.12
 -34   2   3    3.93    0.12
 -34   2   3    4.25    0.11
  34   2  -3    4.03    0.12
  34   2  -3    4.06    0.12
 -32  -2   3    0.08    0.03
 -32   2   3    0.09    0.02
 -32   2   3    0.05    0.03
  32   2  -3    0.10    0.02
  32   2  -3    0.08    0.03
 -30  -2   3    5.86    0.15
 -30   2   3    5.73    0.14
  30   2  -3    5.60    0.15
  30   2  -3    5.49    0.15
 -30   2   3    5.70    0.14
  30   2  -3    5.85    0.15
 -28  -2   3    5.84    0.15
 -28  -2   3    5.48    0.15
 -28   2   3    5.86    0.14
  28   2  -3    5.83    0.15
  28   2  -3    5.74    0.15
  28   2  -3    5.85    0.15
 -28   2   3    5.96    0.14
 -26  -2   3   -0.01    0.02
 -26  -2   3   -0.02    0.02
  26   2  -3    0.00    0.02
  26   2  -3   -0.01    0.02
 -26   2   3   -0.01    0.01
 -26   2   3    0.01    0.02
  26   2  -3    0.03    0.02
 -24  -2   3    1.09    0.05
 -24  -2   3    1.17    0.05
 -24   2   3    1.16    0.04
  24   2  -3    1.09    0.05
  24   2  -3    1.09    0.05
  24   2  -3    1.09    0.05
 -24   2   3    1.17    0.04
 -22  -2   3   34.55    0.68
 -22  -2   3   34.48    0.68
  22   2  -3   33.57    0.68
  22   2  -3   34.25    0.68
 -22   2   3   32.86    0.67
 -22   2   3   34.63    0.66
  22   2  -3   33.81    0.68
 -20  -2   3   17.82    0.37
 -20  -2   3   17.84    0.37
  20   2  -3   17.56    0.37
  20   2  -3   18.25    0.37
  20   2  -3   17.77    0.37
 -20   2   3   17.81    0.35
 -20   2   3   18.44    0.36
 -18  -2   3    0.03    0.02
 -18  -2   3    0.02    0.01
  18   2  -3    0.00    0.01
  18   2  -3    0.02    0.01
  18   2  -3    0.02    0.01
 -18   2   3    0.03    0.01
 -18   2   3    0.02    0.01
 -16  -2   3    0.68    0.03
 -16  -2   3    0.75    0.04
  16   2  -3    0.71    0.03
  16   2  -3    0.73    0.03
  16   2  -3    0.72    0.04
 -14  -2   3    9.11    0.19
 -14  -2   3    9.39    0.20
  14   2  -3    8.93    0.19
  14   2  -3    9.04    0.19
  14   2  -3    9.12    0.20
 -12  -2   3   38.58    0.76
 -12  -2   3   39.09    0.76
  12   2  -3   39.27    0.76
  12   2  -3   39.17    0.76
  12   2  -3   38.96    0.76
  10  -2  -3   79.12    1.78
  10  -2  -3   86.98    1.74
 -10  -2   3   81.78    2.71
  10   2  -3   86.23    2.70
  -8  -2   3    0.12    0.02
  -8  -2   3    0.16    0.02
  -8  -2   3    0.13    0.02
   8   2  -3    0.18    0.02
   8   2  -3    0.10    0.02
  -6  -2   3   17.96    0.35
  -6  -2   3   17.63    0.35
  -6  -2   3   17.36    0.35
   6   2  -3   17.72    0.35
   6   2  -3   17.58    0.35
   6   2  -3   17.67    0.35
  -4  -2   3    5.70    0.12
  -4  -2   3    5.73    0.12
   4   2  -3    5.63    0.12
   4   2  -3    5.62    0.12
   4   2  -3    5.72    0.12
  -2  -2   3   24.77    0.47
   2   2  -3   24.45    0.48
   2   2  -3   23.90    0.47
  -2   2   3   24.00    0.47
   0  -2  -3   50.64    1.61
   0  -2   3   47.09    1.48
   0   2   3   49.18    1.54
   0   2  -3   48.66    1.46
   2  -2   3    9.48    0.19
   2  -2   3    9.66    0.19
  -2  -2  -3    9.32    0.19
  -2   2  -3    9.21    0.19
   2   2   3    9.65    0.19
  -2   2  -3    8.88    0.19
  -4  -2  -3   12.97    0.26
   4  -2   3   12.68    0.25
   4  -2   3   12.68    0.26
  -4   2  -3   12.51    0.25
   4   2   3   13.28    0.26
  -4   2  -3   12.86    0.26
  -6  -2  -3    1.91    0.05
   6  -2   3    1.94    0.05
   6  -2   3    1.91    0.04
  -6   2  -3    1.81    0.04
   6   2   3    1.89    0.05
  -6   2  -3    1.88    0.05
  -8  -2  -3    7.99    0.17
   8  -2   3    7.88    0.16
   8  -2   3    8.01    0.16
   8  -2   3    8.00    0.16
   8   2   3    8.08    0.17
  -8   2  -3    7.89    0.16
  -8   2  -3    7.67    0.16
   8   2   3    8.12    0.17
  10  -2   3    9.67    0.19
 -10  -2  -3    9.27    0.20
  10  -2   3    9.40    0.19
  10  -2   3    9.47    0.19
 -10   2  -3    9.10    0.19
  10   2   3    9.49    0.20
  10   2   3    9.46    0.20
 -10   2  -3    9.46    0.19
  12  -2   3    0.12    0.01
 -12  -2  -3    0.09    0.02
  12  -2   3    0.13    0.01
  12  -2   3    0.09    0.01
  12   2   3    0.09    0.02
  12   2   3    0.07    0.01
 -12   2  -3    0.12    0.01
  14  -2   3    7.87    0.15
  14  -2   3    7.56    0.16
 -14  -2  -3    7.59    0.17
  14  -2   3    6.94    0.16
  14   2   3    7.84    0.17
 -14   2  -3    7.48    0.16
  14   2   3    7.59    0.17
 -14   2  -3    7.57    0.16
 -16  -2  -3    0.09    0.02
  16  -2   3    0.12    0.02
  16  -2   3    0.11    0.01
  16   2   3    0.10    0.02
  16   2   3    0.12    0.02
 -16   2  -3    0.11    0.02
 -16   2  -3    0.13    0.02
 -18  -2  -3    0.10    0.02
  18  -2   3    0.12    0.02
  18  -2   3    0.11    0.02
  18   2   3    0.12    0.02
 -18   2  -3    0.16    0.02
  18   2   3    0.11    0.02
  20  -2   3    2.29    0.06
 -20  -2  -3    2.38    0.08
  20  -2   3    2.36    0.06
  20  -2   3    2.42    0.06
 -20   2  -3    2.33    0.07
  20   2   3    2.31    0.07
  20   2   3    2.25    0.08
  22  -2   3    0.25    0.02
  22  -2   3    0.34    0.03
 -22  -2  -3    0.27    0.03
  22  -2   3    0.29    0.02
 -22   2  -3    0.31    0.03
  22   2   3    0.28    0.03
  22   2   3    0.30    0.04
  24  -2   3    3.17    0.08
  24  -2   3    3.10    0.08
 -24  -2  -3    3.10    0.10
  24   2   3    2.98    0.10
 -24   2  -3    3.09    0.09
  24   2   3    2.98    0.09
  26  -2   3    0.89    0.03
 -26  -2  -3    0.82    0.05
  26  -2   3    0.86    0.04
  26  -2   3    0.87    0.04
 -26   2  -3    0.82    0.04
  26   2   3    0.81    0.05
 -28  -2  -3    7.26    0.19
  28  -2   3    7.45    0.16
  28  -2   3    7.30    0.16
  28  -2   3    7.47    0.16
  28   2   3    7.21    0.19
 -28   2  -3    7.45    0.18
  30  -2   3   13.23    0.27
  30  -2   3   13.24    0.28
 -30  -2  -3   13.17    0.30
  30  -2   3   13.18    0.27
  30   2   3   12.90    0.30
 -30   2  -3   13.39    0.29
 -32  -2  -3    0.33    0.04
  32  -2   3    0.43    0.03
  32  -2   3    0.40    0.04
  32  -2   3    0.46    0.04
 -32   2  -3    0.47    0.05
  32   2   3    0.43    0.06
 -34  -2  -3    3.53    0.12
  34   2   3    3.59    0.12
 -34   2  -3    3.57    0.12
 -36  -2  -3    0.05    0.03
  36   2   3    0.08    0.04
 -38  -2  -3    0.09    0.04
 -38   2  -3    0.08    0.03
  38   2   3    0.06    0.04
 -40  -2  -3    0.35    0.05
  40   2   3    0.38    0.05
 -40   2  -3    0.39    0.05
 -42  -2  -3    0.23    0.05
  42   2   3    0.37    0.05
 -42   2  -3    0.32    0.05
 -44  -2  -3   -0.03    0.05
  44   2   3    0.00    0.05
 -44   2  -3    0.04    0.05
  46   2   3    0.07    0.07
  46   2   3    0.02    0.05
 -46   2  -3    0.11    0.06
 -49  -3   3    0.04    0.05
  49   3  -3    0.04    0.05
  49   3  -3   -0.05    0.06
 -49   3   3    0.05    0.05
 -47  -3   3    0.21    0.05
 -47   3   3    0.28    0.05
  47   3  -3    0.20    0.06
  47   3  -3    0.16    0.05
 -45  -3   3    0.05    0.04
  45   3  -3    0.03    0.04
 -45   3   3    0.02    0.04
  45   3  -3    0.03    0.05
 -43  -3   3    0.36    0.05
  43   3  -3    0.31    0.05
 -43   3   3    0.43    0.06
 -41  -3   3    0.16    0.04
  41   3  -3    0.10    0.04
 -41   3   3    0.16    0.04
  41   3  -3    0.12    0.04
 -39  -3   3    3.72    0.13
 -39   3   3    3.94    0.12
  39   3  -3    3.83    0.13
  39   3  -3    3.74    0.13
 -37  -3   3    0.91    0.07
  37   3  -3    0.88    0.07
  37   3  -3    0.93    0.07
 -37   3   3    0.92    0.05
 -35  -3   3   40.49    0.87
  35   3  -3   43.14    0.87
  35   3  -3   43.62    0.87
 -35   3   3   44.00    0.85
 -35   3   3   42.25    0.85
 -33  -3   3    7.02    0.18
  33   3  -3    6.66    0.18
 -33   3   3    6.91    0.16
 -33   3   3    6.64    0.16
  33   3  -3    6.77    0.18
 -31  -3   3    7.10    0.18
 -31   3   3    7.27    0.16
  31   3  -3    7.17    0.18
 -31   3   3    7.27    0.17
  31   3  -3    6.93    0.18
 -29  -3   3    5.71    0.15
 -29   3   3    6.07    0.14
  29   3  -3    5.79    0.16
  29   3  -3    5.87    0.16
 -29   3   3    6.07    0.14
 -27  -3   3    3.10    0.10
 -27   3   3    3.19    0.08
  27   3  -3    3.16    0.10
  27   3  -3    3.15    0.10
 -27   3   3    3.12    0.08
 -25  -3   3    2.41    0.08
 -25  -3   3    2.23    0.08
  25   3  -3    2.38    0.08
 -25   3   3    2.55    0.06
  25   3  -3    2.43    0.08
  25   3  -3    2.42    0.08
 -25   3   3    2.48    0.07
 -23  -3   3    9.73    0.22
 -23  -3   3    9.55    0.22
 -23   3   3   10.05    0.20
 -23   3   3    9.40    0.20
  23   3  -3    9.52    0.22
  23   3  -3    9.56    0.22
  23   3  -3    9.76    0.22
 -21  -3   3    2.61    0.08
 -21  -3   3    2.51    0.08
 -21   3   3    2.58    0.06
  21   3  -3    2.64    0.08
  21   3  -3    2.50    0.08
 -21   3   3    2.52    0.06
  21   3  -3    2.50    0.08
 -19  -3   3   45.44    0.88
 -19  -3   3   44.67    0.88
  19   3  -3   44.69    0.89
  19   3  -3   44.48    0.89
  19   3  -3   45.18    0.88
 -17  -3   3    8.35    0.18
 -17  -3   3    8.29    0.18
  17   3  -3    8.08    0.19
  17   3  -3    8.24    0.18
  17   3  -3    8.02    0.18
 -15  -3   3    6.63    0.15
 -15  -3   3    6.71    0.15
  15   3  -3    6.54    0.15
  15   3  -3    6.61    0.15
  15   3  -3    6.42    0.15
 -13  -3   3   49.23    0.96
 -13  -3   3   50.83    0.97
  13   3  -3   48.89    0.97
  13   3  -3   50.40    0.97
  13   3  -3   49.26    0.97
 -11  -3   3   17.87    0.37
 -11  -3   3   18.87    0.37
 -11   3   3   18.33    0.36
  11   3  -3   18.00    0.38
  11   3  -3   18.56    0.37
  11   3  -3   18.19    0.37
  -9  -3   3   23.62    0.46
  -9  -3   3   22.85    0.47
   9   3  -3   23.07    0.47
  -9   3   3   23.69    0.46
   9   3  -3   23.93    0.47
   9   3  -3   23.89    0.47
  -7  -3   3   28.88    0.57
  -7  -3   3   28.63    0.56
   7   3  -3   28.53    0.56
  -7   3   3   28.54    0.56
   7   3  -3   28.20    0.56
   7   3  -3   28.33    0.57
  -5  -3   3    0.04    0.01
   5   3  -3    0.05    0.01
   5   3  -3    0.06    0.01
   5   3  -3    0.03    0.01
  -3  -3   3   24.42    0.48
  -3  -3   3   23.99    0.47
  -3   3   3   24.33    0.47
   3   3  -3   23.81    0.47
   3   3  -3   24.20    0.47
   3   3  -3   23.76    0.48
  -1  -3   3    1.72    0.05
  -1  -3   3    1.75    0.04
   1   3  -3    1.71    0.05
   1   3  -3    1.68    0.05
  -1   3   3    1.79    0.05
  -1  -3  -3   14.93    0.30
   1  -3   3   15.45    0.31
   1  -3   3   15.35    0.30
  -1   3  -3   15.16    0.31
  -1   3  -3   15.23    0.30
   1   3   3   15.90    0.31
  -3  -3  -3   34.86    0.67
   3  -3   3   33.40    0.68
   3   3   3   34.58    0.67
   3   3   3   34.74    0.67
  -3   3  -3   35.38    0.67
  -5  -3  -3   39.62    0.78
  -5   3  -3   39.77    0.77
   5   3   3   40.35    0.78
   5   3   3   40.14    0.78
  -7  -3  -3   12.04    0.24
  -7   3  -3   11.04    0.24
  -7   3  -3   11.49    0.23
   7   3   3   12.15    0.25
   7   3   3   12.11    0.25
   9  -3   3  114.28    2.82
  -9  -3  -3  107.68    3.68
  -9   3  -3  105.34    2.84
   9   3   3  104.42    3.52
 -11  -3  -3   75.24    1.45
  11   3   3   74.43    1.45
  11   3   3   74.86    1.45
 -13  -3  -3    6.14    0.14
  13  -3   3    5.76    0.13
 -13   3  -3    5.70    0.13
  13   3   3    5.96    0.14
  13   3   3    5.75    0.14
 -15  -3  -3   11.09    0.24
  15  -3   3   11.39    0.23
 -15   3  -3   10.90    0.23
 -15   3  -3   11.08    0.23
  15   3   3   11.05    0.24
  15   3   3   11.00    0.24
  17  -3   3    3.50    0.08
 -17  -3  -3    3.36    0.10
 -17   3  -3    3.35    0.08
  17   3   3    3.20    0.10
 -17   3  -3    3.36    0.08
  17   3   3    3.26    0.09
 -19  -3  -3    4.38    0.12
  19  -3   3    4.55    0.10
  19   3   3    4.33    0.12
 -19   3  -3    4.38    0.10
  19   3   3    4.27    0.12
 -19   3  -3    4.45    0.10
  21  -3   3    0.02    0.02
 -21  -3  -3    0.00    0.02
 -21   3  -3    0.03    0.01
  21   3   3    0.01    0.02
  21   3   3    0.01    0.02
 -23  -3  -3    0.07    0.02
  23  -3   3    0.10    0.02
 -23   3  -3    0.06    0.02
  23   3   3    0.08    0.02
  25  -3   3    1.27    0.05
 -25  -3  -3    1.20    0.06
 -25   3  -3    1.16    0.05
  25   3   3    1.14    0.06
 -27  -3  -3    1.12    0.07
  27  -3   3    1.22    0.05
  27   3   3    1.07    0.06
 -27   3  -3    1.27    0.05
 -29  -3  -3    0.08    0.03
  29  -3   3    0.06    0.02
 -29   3  -3    0.13    0.03
  29   3   3    0.10    0.03
 -31  -3  -3    0.17    0.04
  31  -3   3    0.27    0.04
  31   3   3    0.22    0.04
 -31   3  -3    0.23    0.03
 -33  -3  -3    0.02    0.03
  33   3   3    0.04    0.03
 -33   3  -3    0.03    0.03
 -35  -3  -3    0.20    0.04
 -35   3  -3    0.23    0.04
  35   3   3    0.17    0.04
 -37  -3  -3    0.02    0.04
  37   3   3    0.03    0.04
 -37   3  -3    0.02    0.04
 -39  -3  -3    1.51    0.09
  39   3   3    1.53    0.10
 -39   3  -3    1.62    0.09
 -41  -3  -3    0.81    0.08
 -41   3  -3    0.56    0.08
  41   3   3    0.78    0.09
 -43  -3  -3    0.33    0.06
 -43   3  -3    0.47    0.06
  43   3   3    0.45    0.06
  45   3   3   -0.06    0.06
 -45   3  -3   -0.08    0.05
  45   3   3    0.03    0.07
  48   4  -3    0.14    0.06
  48   4  -3    0.11    0.06
 -46  -4   3    0.24    0.06
 -46   4   3    0.34    0.05
  46   4  -3    0.43    0.06
  46   4  -3    0.31    0.06
 -44  -4   3    0.16    0.05
  44   4  -3    0.21    0.05
  44   4  -3    0.29    0.06
 -44   4   3    0.21    0.05
 -42  -4   3    0.71    0.08
  42   4  -3    0.77    0.08
  42   4  -3    0.82    0.08
 -42   4   3    0.74    0.06
 -40  -4   3    4.18    0.14
  40   4  -3    4.21    0.14
 -40   4   3    4.28    0.12
  40   4  -3    4.16    0.15
 -38  -4   3    0.47    0.06
  38   4  -3    0.54    0.06
 -38   4   3    0.56    0.05
  38   4  -3    0.59    0.07
 -36  -4   3    2.12    0.09
  36   4  -3    2.20    0.10
 -36   4   3    2.12    0.07
 -36   4   3    2.10    0.08
  36   4  -3    2.21    0.10
 -34  -4   3    0.11    0.03
 -34   4   3    0.10    0.03
  34   4  -3    0.11    0.03
  34   4  -3    0.15    0.04
 -34   4   3    0.09    0.02
 -32  -4   3    0.03    0.03
 -32   4   3   -0.01    0.02
  32   4  -3    0.04    0.03
  32   4  -3    0.02    0.03
 -32   4   3   -0.01    0.02
 -30  -4   3    5.17    0.14
 -30   4   3    5.10    0.12
  30   4  -3    4.99    0.15
  30   4  -3    5.04    0.15
 -30   4   3    5.10    0.12
 -28  -4   3    6.77    0.17
  28   4  -3    6.82    0.18
 -28   4   3    6.99    0.15
 -28   4   3    6.95    0.15
  28   4  -3    6.94    0.18
 -26  -4   3    1.50    0.07
  26   4  -3    1.44    0.07
  26   4  -3    1.56    0.07
 -26   4   3    1.47    0.05
 -26   4   3    1.55    0.05
 -24  -4   3    5.52    0.14
 -24  -4   3    5.89    0.16
  24   4  -3    5.16    0.15
  24   4  -3    5.40    0.15
 -22  -4   3    0.11    0.03
 -22  -4   3    0.10    0.02
  22   4  -3    0.09    0.02
  22   4  -3    0.10    0.03
  22   4  -3    0.10    0.03
 -20  -4   3    3.25    0.10
 -20  -4   3    3.26    0.09
  20   4  -3    3.25    0.10
  20   4  -3    3.24    0.10
  20   4  -3    3.22    0.10
 -18  -4   3    1.76    0.06
 -18  -4   3    1.77    0.06
  18   4  -3    1.83    0.07
  18   4  -3    1.84    0.07
  18   4  -3    1.71    0.07
 -16  -4   3    1.05    0.04
 -16  -4   3    1.03    0.05
  16   4  -3    1.00    0.05
  16   4  -3    1.09    0.05
  16   4  -3    1.05    0.05
 -14  -4   3    0.92    0.04
 -14  -4   3    0.91    0.04
  14   4  -3    0.87    0.05
  14   4  -3    0.94    0.05
 -14   4   3    0.97    0.03
  14   4  -3    0.93    0.04
 -12  -4   3    0.58    0.03
 -12  -4   3    0.54    0.03
  12   4  -3    0.58    0.04
  12   4  -3    0.58    0.04
 -12   4   3    0.56    0.02
  12   4  -3    0.51    0.03
 -10  -4   3   23.28    0.46
 -10  -4   3   22.98    0.46
 -10   4   3   23.04    0.45
  10   4  -3   22.62    0.47
  10   4  -3   22.91    0.46
  10   4  -3   23.27    0.46
  -8  -4   3    4.66    0.11
   8   4  -3    4.77    0.11
   8   4  -3    4.67    0.11
  -8   4   3    4.40    0.11
   8   4  -3    4.63    0.12
  -6  -4   3   35.58    0.67
  -6   4   3   34.77    0.67
   6   4  -3   33.77    0.67
   6   4  -3   34.36    0.67
   6   4  -3   33.10    0.68
  -4  -4   3    7.55    0.17
  -4  -4   3    7.75    0.16
   4   4  -3    7.71    0.16
  -4   4   3    7.53    0.16
   4   4  -3    7.88    0.17
   4   4  -3    7.52    0.16
  -4   4   3    7.57    0.17
  -2  -4   3   14.42    0.30
  -2  -4   3   14.06    0.28
   2   4  -3   14.51    0.29
   2   4  -3   14.28    0.30
   2   4  -3   14.37    0.29
  -2   4   3   14.45    0.29
   0  -4   3   48.67    0.94
   0   4  -3   47.86    0.94
   0   4  -3   46.64    0.93
   0   4   3   49.00    0.93
   2  -4   3   17.75    0.36
  -2  -4  -3   17.32    0.34
   2   4   3   17.75    0.35
  -2   4  -3   16.56    0.35
   2   4   3   17.43    0.35
  -2   4  -3   17.34    0.35
   4  -4   3   16.08    0.32
  -4  -4  -3   15.64    0.31
  -4   4  -3   15.53    0.32
  -4   4  -3   15.59    0.31
   4   4   3   15.89    0.32
   4   4   3   15.75    0.32
   6  -4   3    0.88    0.04
  -6  -4  -3    0.87    0.03
  -6   4  -3    0.79    0.03
   6   4   3    0.84    0.04
  -6   4  -3    0.80    0.03
   6   4   3    0.89    0.04
   8  -4   3    0.59    0.03
  -8  -4  -3    0.46    0.03
   8   4   3    0.45    0.03
   8   4   3    0.45    0.03
  -8   4  -3    0.57    0.02
  -8   4  -3    0.50    0.03
  10  -4   3    0.07    0.02
 -10  -4  -3    0.05    0.01
 -10   4  -3    0.05    0.01
 -10   4  -3    0.08    0.01
  10   4   3    0.06    0.02
  10   4   3    0.06    0.02
  12  -4   3    3.64    0.09
 -12  -4  -3    3.66    0.09
 -12   4  -3    3.28    0.09
 -12   4  -3    3.59    0.09
  12   4   3    3.53    0.10
  12   4   3    3.60    0.10
 -14  -4  -3   10.55    0.23
  14  -4   3   10.59    0.22
 -14   4  -3   10.49    0.22
  14   4   3   10.26    0.23
 -14   4  -3   10.51    0.21
  14   4   3   10.32    0.23
 -16  -4  -3    0.05    0.02
  16   4   3    0.05    0.02
 -16   4  -3    0.09    0.01
  16   4   3    0.05    0.02
 -16   4  -3    0.07    0.01
 -18  -4  -3    3.62    0.10
  18  -4   3    3.51    0.09
 -18   4  -3    3.39    0.08
  18   4   3    3.45    0.11
  18   4   3    3.83    0.14
 -18   4  -3    3.47    0.08
  20  -4   3    0.61    0.04
 -20  -4  -3    0.55    0.04
 -20   4  -3    0.58    0.03
 -20   4  -3    0.57    0.03
  20   4   3    0.55    0.05
 -22  -4  -3    1.54    0.07
  22  -4   3    1.63    0.05
 -22   4  -3    1.55    0.05
 -22   4  -3    1.51    0.05
  22   4   3    1.42    0.07
 -24  -4  -3    0.35    0.05
  24  -4   3    0.48    0.04
 -24   4  -3    0.41    0.03
  24   4   3    0.40    0.05
  26  -4   3    4.82    0.11
 -26  -4  -3    4.72    0.14
  26   4   3    4.85    0.14
 -26   4  -3    4.80    0.12
  28  -4   3    4.51    0.11
 -28  -4  -3    4.19    0.15
  28   4   3    4.59    0.14
 -28   4  -3    4.60    0.12
 -30  -4  -3    3.48    0.12
 -30   4  -3    3.67    0.10
  30   4   3    3.56    0.12
 -32  -4  -3    2.62    0.11
 -32   4  -3    2.53    0.09
  32   4   3    2.55    0.11
 -34  -4  -3   14.22    0.33
 -34   4  -3   14.26    0.31
  34   4   3   13.62    0.33
 -36  -4  -3    1.26    0.09
 -36   4  -3    1.24    0.07
  36   4   3    1.28    0.09
 -38  -4  -3    3.86    0.14
 -38   4  -3    4.02    0.13
  38   4   3    3.69    0.14
 -40  -4  -3    0.95    0.09
  40   4   3    1.05    0.10
 -40   4  -3    1.09    0.08
  40   4   3    0.95    0.10
  42   4   3    0.80    0.11
 -42   4  -3    0.70    0.09
  42   4   3    0.71    0.10
 -45  -5   3    1.82    0.11
  45   5  -3    1.78    0.11
  45   5  -3    1.94    0.12
 -43  -5   3    0.97    0.08
  43   5  -3    0.86    0.09
  43   5  -3    0.89    0.10
 -41  -5   3    0.19    0.05
  41   5  -3    0.20    0.06
  41   5  -3    0.09    0.04
 -41   5   3    0.23    0.04
 -39  -5   3    1.03    0.08
 -39   5   3    1.09    0.06
  39   5  -3    0.95    0.09
  39   5  -3    0.94    0.08
 -37  -5   3    5.75    0.17
 -37   5   3    5.74    0.14
  37   5  -3    5.94    0.18
  37   5  -3    5.69    0.17
 -35  -5   3    1.21    0.08
  35   5  -3    1.20    0.08
  35   5  -3    1.29    0.08
 -35   5   3    1.14    0.05
 -33  -5   3    2.30    0.09
 -33   5   3    2.47    0.07
  33   5  -3    2.46    0.11
  33   5  -3    2.43    0.10
 -31  -5   3   10.75    0.25
 -31   5   3   10.69    0.22
  31   5  -3   10.50    0.26
  31   5  -3   10.10    0.28
 -29  -5   3    0.87    0.06
  29   5  -3    0.97    0.07
 -29   5   3    0.98    0.04
  29   5  -3    0.79    0.08
 -27  -5   3    2.04    0.08
  27   5  -3    2.04    0.09
  27   5  -3    2.15    0.09
 -25  -5   3   -0.01    0.02
  25   5  -3   -0.01    0.02
  25   5  -3    0.05    0.03
 -23  -5   3    0.00    0.02
  23   5  -3    0.05    0.03
  23   5  -3    0.02    0.02
 -21  -5   3    3.05    0.10
 -21  -5   3    3.06    0.10
  21   5  -3    3.13    0.10
  21   5  -3    3.42    0.11
 -19  -5   3    0.43    0.04
 -19  -5   3    0.33    0.04
  19   5  -3    0.46    0.05
  19   5  -3    0.39    0.04
 -17  -5   3    0.91    0.05
 -17  -5   3    0.78    0.04
 -17   5   3    0.66    0.03
  17   5  -3    0.86    0.05
  17   5  -3    0.82    0.06
 -15  -5   3    0.04    0.01
 -15  -5   3    0.06    0.02
 -15   5   3    0.05    0.01
  15   5  -3    0.04    0.02
  15   5  -3    0.01    0.02
  15   5  -3    0.03    0.02
 -13  -5   3    3.27    0.08
 -13  -5   3    3.39    0.09
  13   5  -3    3.14    0.09
  13   5  -3    3.24    0.09
 -13   5   3    2.88    0.08
  13   5  -3    3.18    0.10
 -11  -5   3    0.04    0.02
  11   5  -3    0.04    0.02
 -11   5   3    0.03    0.01
  11   5  -3    0.04    0.02
  11   5  -3    0.04    0.02
  -9  -5   3    4.64    0.11
   9   5  -3    4.47    0.12
   9   5  -3    4.51    0.11
  -9   5   3    4.42    0.11
   9   5  -3    4.51    0.11
  -7  -5   3   36.97    0.73
  -7   5   3   36.61    0.73
   7   5  -3   37.87    0.73
   7   5  -3   36.77    0.74
   7   5  -3   36.60    0.73
  -5  -5   3    0.15    0.02
   5   5  -3    0.09    0.02
  -5   5   3    0.11    0.02
   5   5  -3    0.12    0.02
  -5   5   3    0.13    0.02
   5   5  -3    0.14    0.02
  -5   5   3    0.16    0.02
   3   5  -3    2.90    0.08
   3   5  -3    2.78    0.08
  -3   5   3    2.85    0.07
  -3   5   3    2.88    0.08
   3   5  -3    2.81    0.08
  -1  -5   3   55.14    1.10
   1   5  -3   56.31    1.08
  -1   5   3   55.85    1.08
   1   5  -3   55.66    1.08
   1   5  -3   57.13    1.09
  -1   5   3   55.48    1.10
  -1   5   3   55.98    1.08
   1  -5   3   16.56    0.34
  -1   5  -3   16.65    0.33
  -1   5  -3   16.53    0.33
   1   5   3   16.40    0.33
   1   5   3   16.08    0.33
   1   5   3   15.98    0.35
  -1   5  -3   16.05    0.34
  -3  -5  -3   14.16    0.28
   3  -5   3   14.54    0.30
  -3   5  -3   14.15    0.29
   3   5   3   14.12    0.30
   3   5   3   14.44    0.30
  -3   5  -3   14.41    0.30
  -5  -5  -3   26.70    0.53
   5  -5   3   27.19    0.54
  -5   5  -3   27.38    0.53
   5   5   3   26.61    0.54
  -5   5  -3   26.63    0.54
   5   5   3   27.73    0.54
   7  -5   3   12.94    0.27
  -7  -5  -3   12.92    0.26
  -7   5  -3   12.51    0.27
   7   5   3   12.74    0.27
  -7   5  -3   12.76    0.26
   7   5   3   12.83    0.27
   9  -5   3    0.62    0.04
  -9  -5  -3    0.58    0.03
   9   5   3    0.59    0.04
   9   5   3    0.52    0.04
  -9   5  -3    0.62    0.03
  -9   5  -3    0.60    0.03
  11  -5   3   14.77    0.31
 -11  -5  -3   14.81    0.31
  11   5   3   14.72    0.31
 -11   5  -3   14.49    0.30
  11   5   3   14.54    0.32
 -11   5  -3   15.05    0.29
 -13  -5  -3    0.47    0.04
  13  -5   3    0.58    0.04
  13   5   3    0.56    0.05
 -13   5  -3    0.53    0.03
  13   5   3    0.54    0.04
 -13   5  -3    0.50    0.03
  15  -5   3   48.73    0.94
 -15  -5  -3   48.81    0.95
  15   5   3   47.75    0.96
 -15   5  -3   47.77    0.94
 -15   5  -3   48.35    0.93
 -17  -5  -3    8.68    0.20
  17  -5   3    8.74    0.19
 -17   5  -3    8.82    0.18
 -17   5  -3    8.67    0.19
  17   5   3    8.68    0.21
  19  -5   3    3.66    0.10
 -19  -5  -3    3.69    0.11
 -19   5  -3    3.74    0.09
  19   5   3    3.62    0.12
 -19   5  -3    3.59    0.09
 -21  -5  -3    5.14    0.14
  21  -5   3    5.25    0.13
 -21   5  -3    5.18    0.12
 -21   5  -3    5.21    0.12
  21   5   3    5.29    0.15
  23  -5   3    0.06    0.03
 -23  -5  -3    0.10    0.03
  23   5   3    0.06    0.03
 -23   5  -3    0.07    0.02
 -25  -5  -3    0.19    0.04
  25  -5   3    0.23    0.03
  25   5   3    0.12    0.03
 -25   5  -3    0.20    0.03
 -27  -5  -3    6.06    0.17
  27   5   3    5.92    0.17
 -27   5  -3    5.83    0.14
 -29  -5  -3    0.46    0.06
  29   5   3    0.35    0.05
 -29   5  -3    0.34    0.04
 -31  -5  -3    1.47    0.09
  31   5   3    1.21    0.09
 -31   5  -3    1.44    0.06
 -33  -5  -3    0.27    0.05
  33   5   3    0.15    0.04
 -33   5  -3    0.18    0.03
 -35  -5  -3    0.08    0.04
  35   5   3    0.17    0.05
 -35   5  -3    0.14    0.04
  35   5   3    0.08    0.05
 -37  -5  -3    0.72    0.08
  37   5   3    0.86    0.09
  37   5   3    0.90    0.10
 -39  -5  -3    0.62    0.09
  39   5   3    0.53    0.07
 -39   5  -3    0.64    0.08
  39   5   3    0.74    0.10
 -41  -5  -3    0.19    0.08
  41   5   3    0.26    0.09
  41   5   3    0.28    0.07
 -42  -6   3    0.00    0.05
  42   6  -3    0.05    0.06
  42   6  -3   -0.01    0.05
 -40  -6   3    0.27    0.05
  40   6  -3    0.21    0.06
  40   6  -3    0.20    0.05
 -38  -6   3    0.45    0.06
  38   6  -3    0.44    0.06
  38   6  -3    0.67    0.09
 -36  -6   3    0.00    0.04
  36   6  -3    0.01    0.05
  36   6  -3    0.00    0.04
 -34  -6   3    1.17    0.08
  34   6  -3    1.16    0.08
  34   6  -3    1.26    0.09
 -32  -6   3    3.60    0.12
  32   6  -3    3.74    0.13
  32   6  -3    3.65    0.14
 -30  -6   3    1.42    0.07
  30   6  -3    1.49    0.09
  30   6  -3    1.45    0.08
 -28  -6   3    2.70    0.11
  28   6  -3    3.10    0.12
  28   6  -3    3.02    0.11
 -26  -6   3   16.96    0.35
  26   6  -3   15.08    0.39
  26   6  -3   16.36    0.36
 -24  -6   3   -0.02    0.02
  24   6  -3    0.03    0.03
  24   6  -3    0.06    0.03
 -22  -6   3    0.92    0.06
  22   6  -3    1.15    0.07
  22   6  -3    0.98    0.06
 -20  -6   3    2.22    0.07
 -20  -6   3    2.08    0.08
  20   6  -3    2.11    0.09
  20   6  -3    2.19    0.09
 -18  -6   3   11.88    0.25
 -18  -6   3   11.77    0.26
  18   6  -3   11.79    0.27
 -18   6   3   11.41    0.24
  18   6  -3   11.73    0.28
 -16  -6   3    0.71    0.05
 -16  -6   3    0.68    0.04
  16   6  -3    0.77    0.05
  16   6  -3    0.76    0.06
 -16   6   3    0.73    0.03
 -14  -6   3    0.79    0.05
 -14   6   3    0.81    0.04
  14   6  -3    0.76    0.06
  14   6  -3    0.85    0.05
  12   6  -3    1.02    0.06
 -12   6   3    0.99    0.04
  12   6  -3    1.09    0.05
  12   6  -3    1.10    0.06
  10   6  -3    0.13    0.02
  10   6  -3    0.12    0.03
 -10   6   3    0.16    0.02
  10   6  -3    0.18    0.03
   8   6  -3    3.77    0.11
   8   6  -3    3.73    0.10
   8   6  -3    3.79    0.10
  -8   6   3    3.87    0.10
   6   6  -3   11.14    0.24
  -6   6   3   11.21    0.24
   6   6  -3   11.04    0.24
  -6   6   3   10.27    0.23
  -6   6   3   10.90    0.23
   6   6  -3   11.33    0.25
   4   6  -3    0.66    0.04
  -4   6   3    0.65    0.04
  -4   6   3    0.68    0.04
   4   6  -3    0.59    0.05
   4   6  -3    0.71    0.04
  -4   6   3    0.59    0.03
  -2   6   3    2.75    0.09
   2   6  -3    2.82    0.08
  -2   6   3    2.86    0.08
   2   6  -3    2.72    0.08
  -2   6   3    2.91    0.08
   2   6  -3    2.76    0.09
   0   6   3    2.86    0.09
   0   6  -3    2.83    0.08
   0   6   3    2.86    0.08
   0   6   3    2.94    0.08
   0   6  -3    2.87    0.09
   0   6  -3    2.86    0.08
   2   6   3   25.78    0.53
  -2   6  -3   25.95    0.51
  -2   6  -3   25.33    0.52
   2   6   3   25.94    0.52
  -2   6  -3   25.95    0.51
   2   6   3   25.22    0.52
   4   6   3    2.11    0.08
  -4   6  -3    2.03    0.07
   4   6   3    2.09    0.07
  -4   6  -3    2.20    0.06
   4   6   3    2.07    0.07
  -6  -6  -3    1.63    0.04
   6  -6   3    1.42    0.07
  -6   6  -3    1.63    0.05
   6   6   3    1.53    0.07
  -6   6  -3    1.59    0.06
   6   6   3    1.55    0.06
   6   6   3    1.53    0.06
  -8  -6  -3    3.61    0.09
   8  -6   3    3.57    0.11
  -8   6  -3    3.53    0.10
   8   6   3    3.68    0.11
   8   6   3    3.75    0.12
  -8   6  -3    3.58    0.09
   8   6   3    3.82    0.11
  10  -6   3    3.44    0.11
 -10  -6  -3    3.72    0.09
  10   6   3    3.69    0.12
  10   6   3    3.48    0.11
  10   6   3    3.57    0.11
 -10   6  -3    3.70    0.09
 -10   6  -3    3.64    0.10
 -12  -6  -3    1.46    0.05
  12  -6   3    1.48    0.07
 -12   6  -3    1.49    0.05
  12   6   3    1.54    0.07
 -12   6  -3    1.47    0.05
  12   6   3    1.46    0.08
  14  -6   3    2.33    0.08
 -14  -6  -3    2.41    0.07
 -14   6  -3    2.34    0.07
 -14   6  -3    2.43    0.06
  14   6   3    2.33    0.10
  14   6   3    2.35    0.09
  16  -6   3    2.61    0.09
 -16  -6  -3    2.46    0.08
 -16   6  -3    2.48    0.07
  16   6   3    2.44    0.09
 -16   6  -3    2.55    0.07
  18  -6   3    1.97    0.08
 -18  -6  -3    2.07    0.07
 -18   6  -3    2.04    0.06
  18   6   3    2.08    0.09
 -18   6  -3    2.06    0.06
  20  -6   3    0.50    0.05
 -20  -6  -3    0.48    0.05
 -20   6  -3    0.46    0.03
 -20   6  -3    0.46    0.03
  20   6   3    0.43    0.06
  22  -6   3    4.21    0.15
 -22  -6  -3    3.94    0.12
  22   6   3    3.96    0.13
 -22   6  -3    3.92    0.10
 -22   6  -3    3.96    0.10
 -24  -6  -3    2.31    0.14
  24   6   3    2.78    0.12
 -24   6  -3    2.70    0.08
 -24   6  -3    2.65    0.07
  24   6   3    2.71    0.11
 -26  -6  -3    3.68    0.12
  26   6   3    3.58    0.13
  26   6   3    3.69    0.14
 -26   6  -3    3.57    0.10
 -28  -6  -3   11.01    0.26
 -28   6  -3   10.50    0.24
  28   6   3   10.62    0.27
  28   6   3   10.78    0.28
 -30  -6  -3    0.55    0.07
 -30   6  -3    0.50    0.05
  30   6   3    0.54    0.07
  30   6   3    0.58    0.08
 -32  -6  -3    0.37    0.05
  32   6   3    0.22    0.05
 -32   6  -3    0.26    0.04
  32   6   3    0.29    0.06
 -34  -6  -3    0.17    0.05
  34   6   3    0.05    0.05
  34   6   3    0.09    0.06
 -36  -6  -3    1.28    0.10
  36   6   3    1.29    0.11
  36   6   3    1.34    0.10
 -38  -6  -3    1.21    0.11
  38   6   3    1.57    0.13
 -39  -7   3    0.39    0.06
  39   7  -3    0.43    0.07
  39   7  -3    0.32    0.07
 -37  -7   3    0.50    0.07
  37   7  -3    0.50    0.06
  37   7  -3    0.45    0.07
 -35  -7   3    0.71    0.08
  35   7  -3    0.47    0.06
  35   7  -3    0.64    0.09
 -33  -7   3    0.03    0.03
  33   7  -3    0.04    0.05
  33   7  -3    0.08    0.04
 -31  -7   3    2.66    0.10
  31   7  -3    2.46    0.12
  31   7  -3    2.69    0.12
 -29  -7   3    0.27    0.04
  29   7  -3    0.30    0.05
  29   7  -3    0.18    0.05
 -27  -7   3    0.84    0.06
  27   7  -3    0.90    0.07
  27   7  -3    0.82    0.08
 -25  -7   3    1.11    0.06
  25   7  -3    1.08    0.07
  25   7  -3    0.95    0.08
 -23  -7   3    2.67    0.09
  23   7  -3    2.44    0.11
  23   7  -3    2.62    0.10
 -21  -7   3    9.28    0.21
 -21   7   3    8.80    0.19
  21   7  -3    9.15    0.24
  21   7  -3    9.00    0.23
  19   7  -3    4.48    0.14
  19   7  -3    4.38    0.16
 -19   7   3    4.46    0.10
  17   7  -3    5.64    0.16
  17   7  -3    5.70    0.17
 -17   7   3    5.45    0.13
  15   7  -3    7.77    0.19
  15   7  -3    7.72    0.20
 -15   7   3    7.77    0.17
  13   7  -3    0.01    0.03
 -13   7   3    0.06    0.02
  13   7  -3    0.09    0.03
 -11   7   3    2.21    0.07
  11   7  -3    2.29    0.08
  11   7  -3    2.26    0.09
  -9   7   3    9.04    0.21
   9   7  -3    8.99    0.21
   9   7  -3    8.95    0.22
  -9   7   3    9.10    0.19
   7   7  -3    1.70    0.07
   7   7  -3    1.73    0.08
  -7   7   3    1.86    0.06
  -7   7   3    1.85    0.06
   7   7  -3    1.83    0.07
  -7   7   3    1.82    0.07
   5   7  -3    0.05    0.03
  -5   7   3    0.00    0.02
  -5   7   3    0.00    0.02
   5   7  -3    0.02    0.02
  -5   7   3    0.08    0.02
   5   7  -3    0.03    0.03
  -3   7   3    6.69    0.17
   3   7  -3    6.65    0.16
   3   7  -3    6.38    0.16
  -3   7   3    6.92    0.16
  -3   7   3    6.72    0.15
   3   7  -3    6.82    0.17
   1   7  -3    9.06    0.20
   1   7  -3    9.07    0.22
   1   7  -3    9.07    0.20
  -1   7   3    9.28    0.20
  -1   7   3    9.24    0.22
  -1   7   3    9.03    0.20
   1   7   3    0.13    0.02
  -1   7  -3    0.12    0.03
   1   7   3    0.11    0.03
   1   7   3    0.12    0.03
  -1   7  -3    0.12    0.03
  -1   7  -3    0.13    0.02
  -3   7  -3    0.77    0.04
  -3   7  -3    0.75    0.04
   3   7   3    0.82    0.05
  -3   7  -3    0.79    0.05
   3   7   3    0.72    0.06
   3   7   3    0.81    0.05
  -5   7  -3    0.56    0.04
   5   7   3    0.48    0.04
   5   7   3    0.49    0.05
   5   7   3    0.43    0.05
  -5   7  -3    0.62    0.04
  -5   7  -3    0.53    0.03
   7   7   3    1.65    0.08
  -7   7  -3    1.63    0.06
   7   7   3    1.72    0.07
  -7   7  -3    1.69    0.06
  -7   7  -3    1.74    0.05
  -9   7  -3    0.22    0.03
   9   7   3    0.20    0.03
   9   7   3    0.14    0.04
  -9   7  -3    0.21    0.03
 -11  -7  -3    4.35    0.10
  11   7   3    4.30    0.13
 -11   7  -3    4.32    0.11
 -11   7  -3    4.36    0.10
  11   7   3    4.52    0.14
 -13  -7  -3    1.50    0.05
 -13   7  -3    1.41    0.06
  13   7   3    1.43    0.08
 -13   7  -3    1.44    0.05
  13   7   3    1.52    0.07
 -15  -7  -3    8.52    0.19
 -15   7  -3    8.50    0.19
  15   7   3    8.31    0.21
 -15   7  -3    8.45    0.18
  15   7   3    8.03    0.23
 -17  -7  -3    5.08    0.13
  17   7   3    4.92    0.15
  17   7   3    5.05    0.16
 -17   7  -3    4.99    0.12
 -17   7  -3    4.94    0.12
 -19  -7  -3    0.00    0.02
  19   7   3    0.00    0.04
 -19   7  -3    0.01    0.02
  19   7   3   -0.03    0.03
 -21  -7  -3    1.33    0.07
 -21   7  -3    1.25    0.05
  21   7   3    1.35    0.08
 -21   7  -3    1.20    0.05
  21   7   3    1.22    0.09
 -23  -7  -3    0.48    0.05
  23   7   3    0.51    0.08
 -23   7  -3    0.44    0.04
 -23   7  -3    0.42    0.04
  23   7   3    0.42    0.06
 -25  -7  -3    0.46    0.06
  25   7   3    0.51    0.07
 -25   7  -3    0.33    0.04
  25   7   3    0.53    0.08
 -27  -7  -3    0.01    0.04
  27   7   3    0.09    0.05
  27   7   3    0.06    0.04
 -29  -7  -3    4.27    0.14
  29   7   3    3.92    0.15
  29   7   3    3.97    0.16
 -31  -7  -3    2.73    0.11
  31   7   3    2.81    0.14
  31   7   3    2.91    0.13
 -33  -7  -3    0.40    0.06
  33   7   3    0.48    0.08
  33   7   3    0.46    0.07
 -35  -7  -3    3.21    0.13
  35   7   3    2.83    0.17
 -34  -8   3    0.07    0.05
  34   8  -3    0.09    0.06
  34   8  -3    0.06    0.05
 -32  -8   3    1.19    0.08
  32   8  -3    1.07    0.09
  32   8  -3    1.30    0.10
 -30  -8   3    3.47    0.12
  30   8  -3    3.50    0.14
  30   8  -3    3.37    0.14
 -28  -8   3    0.37    0.05
  28   8  -3    0.53    0.07
  28   8  -3    0.45    0.06
  26   8  -3    4.75    0.17
  26   8  -3    5.07    0.16
  24   8  -3    2.47    0.11
  24   8  -3    2.36    0.12
  22   8  -3    3.38    0.12
  22   8  -3    3.37    0.13
  20   8  -3   11.12    0.28
  20   8  -3   11.29    0.27
 -20   8   3   11.07    0.23
  18   8  -3    1.73    0.08
  18   8  -3    1.75    0.09
 -18   8   3    1.61    0.06
 -16   8   3    0.40    0.04
  16   8  -3    0.40    0.05
  16   8  -3    0.41    0.05
  14   8  -3    0.58    0.06
 -14   8   3    0.61    0.04
  14   8  -3    0.60    0.06
  12   8  -3    0.00    0.03
 -12   8   3   -0.01    0.02
  12   8  -3    0.03    0.03
  10   8  -3    0.08    0.03
 -10   8   3    0.07    0.03
  10   8  -3    0.05    0.04
  -8   8   3    3.27    0.09
  -8   8   3    3.41    0.10
  -8   8   3    3.41    0.09
   8   8  -3    3.40    0.12
   8   8  -3    3.53    0.11
   6   8  -3    1.96    0.09
  -6   8   3    1.84    0.07
  -6   8   3    1.98    0.07
  -6   8   3    1.88    0.08
   6   8  -3    1.96    0.07
  -4   8   3    0.07    0.02
   4   8  -3    0.05    0.02
   4   8  -3    0.04    0.03
  -4   8   3    0.02    0.03
  -4   8   3    0.08    0.03
   2   8  -3    3.20    0.10
  -2   8   3    3.30    0.11
  -2   8   3    3.22    0.10
  -2   8   3    3.26    0.10
   2   8  -3    3.25    0.11
   0   8  -3    2.17    0.08
   0   8   3    2.12    0.09
   0   8   3    2.17    0.08
   0   8  -3    2.10    0.07
   0   8   3    2.00    0.08
   0   8  -3    1.96    0.08
   2   8   3    0.98    0.06
  -2   8  -3    0.96    0.06
   2   8   3    1.02    0.07
  -2   8  -3    1.01    0.05
  -2   8  -3    0.92    0.06
   4   8   3    7.87    0.21
  -4   8  -3    7.76    0.19
  -4   8  -3    7.39    0.18
   4   8   3    7.86    0.19
  -4   8  -3    7.70    0.18
  -6   8  -3    1.72    0.07
  -6   8  -3    1.67    0.06
  -6   8  -3    1.64    0.06
   6   8   3    1.65    0.07
   6   8   3    1.58    0.09
  -8   8  -3    0.96    0.06
   8   8   3    1.01    0.06
  -8   8  -3    1.00    0.05
  -8   8  -3    1.02    0.05
   8   8   3    0.82    0.07
 -10   8  -3    8.65    0.20
 -10   8  -3    8.72    0.19
  10   8   3    8.43    0.21
  10   8   3    8.52    0.23
 -12   8  -3    0.97    0.05
 -12   8  -3    1.09    0.05
  12   8   3    1.04    0.08
 -14   8  -3    0.13    0.03
  14   8   3    0.13    0.04
  14   8   3    0.14    0.05
 -14   8  -3    0.16    0.02
 -16  -8  -3    3.10    0.09
 -16   8  -3    3.08    0.08
 -16   8  -3    3.18    0.09
  16   8   3    3.11    0.13
  16   8   3    3.14    0.12
 -18  -8  -3    2.04    0.07
  18   8   3    1.91    0.11
 -18   8  -3    2.04    0.07
  18   8   3    2.04    0.10
 -18   8  -3    2.02    0.07
 -20  -8  -3    1.23    0.06
  20   8   3    1.18    0.09
 -20   8  -3    1.25    0.06
  20   8   3    1.11    0.09
 -22  -8  -3    0.78    0.07
  22   8   3    0.76    0.08
  22   8   3    0.80    0.09
 -24  -8  -3    0.70    0.07
  24   8   3    0.86    0.10
  24   8   3    0.57    0.08
 -26  -8  -3    0.07    0.04
  26   8   3    0.09    0.06
  26   8   3    0.10    0.05
 -28  -8  -3    0.19    0.04
  28   8   3    0.16    0.07
  28   8   3    0.15    0.05
 -30  -8  -3    1.15    0.09
  30   8   3    1.35    0.13
  30   8   3    1.32    0.15
  29   9  -3    1.40    0.11
  29   9  -3    1.54    0.13
  27   9  -3   10.34    0.28
  27   9  -3   10.53    0.29
  25   9  -3    9.31    0.27
  25   9  -3    9.41    0.25
  23   9  -3    0.17    0.05
  23   9  -3    0.12    0.05
  21   9  -3    4.54    0.15
  21   9  -3    4.26    0.16
  19   9  -3    2.54    0.11
  19   9  -3    2.52    0.12
  17   9  -3   -0.01    0.04
  17   9  -3    0.00    0.04
  15   9  -3    3.12    0.12
 -15   9   3    3.04    0.10
  15   9  -3    3.16    0.13
  13   9  -3    4.60    0.16
  13   9  -3    4.63    0.14
 -13   9   3    4.58    0.13
  11   9  -3    4.99    0.16
 -11   9   3    4.85    0.14
  11   9  -3    4.94    0.15
  -9   9   3    3.55    0.10
  -9   9   3    3.37    0.11
   9   9  -3    3.45    0.13
   7   9  -3    2.17    0.09
  -7   9   3    2.10    0.08
  -7   9   3    2.23    0.09
   7   9  -3    2.17    0.10
  -5   9   3    2.10    0.08
   5   9  -3    2.14    0.10
   5   9  -3    2.13    0.08
  -5   9   3    2.11    0.09
   3   9  -3    0.41    0.05
  -3   9   3    0.43    0.06
   3   9  -3    0.58    0.06
  -3   9   3    0.33    0.05
   1   9  -3    2.63    0.09
  -1   9   3    2.67    0.09
   1   9  -3    2.66    0.10
  -1   9   3    2.43    0.12
   1   9   3    0.79    0.06
  -1   9  -3    0.69    0.06
  -1   9  -3    0.75    0.05
   1   9   3    0.62    0.07
   3   9   3    5.21    0.15
   3   9   3    5.28    0.16
  -3   9  -3    5.29    0.14
   5   9   3    0.40    0.05
  -5   9  -3    0.44    0.06
  -5   9  -3    0.49    0.05
   5   9   3    0.59    0.07
   7   9   3    0.81    0.08
  -7   9  -3    0.81    0.06
  -7   9  -3    0.85    0.05
  -9   9  -3    0.03    0.02
   9   9   3   -0.03    0.04
   9   9   3    0.01    0.04
  -9   9  -3    0.04    0.03
  11   9   3    0.58    0.08
 -11   9  -3    0.45    0.05
  11   9   3    0.62    0.07
 -13   9  -3    6.22    0.16
  13   9   3    6.20    0.18
  13   9   3    6.31    0.20
 -15   9  -3    0.89    0.06
  15   9   3    0.98    0.08
  15   9   3    0.91    0.09
  17   9   3    2.94    0.13
  17   9   3    3.09    0.14
  19   9   3    1.28    0.10
  19   9   3    1.15    0.10
  21   9   3    2.88    0.14
  21   9   3    2.82    0.14
  23   9   3    1.02    0.10
  23   9   3    1.03    0.11
  20  10  -3    5.34    0.19
  20  10  -3    5.44    0.18
  18  10  -3    0.20    0.06
  18  10  -3    0.23    0.06
  16  10  -3    0.21    0.06
  16  10  -3    0.23    0.05
  14  10  -3    1.43    0.10
  14  10  -3    1.59    0.10
  12  10  -3    0.12    0.05
  12  10  -3    0.14    0.05
 -10  10   3   -0.04    0.05
  10  10  -3    0.00    0.04
  10  10  -3    0.09    0.05
   8  10  -3    4.32    0.15
  -8  10   3    4.02    0.13
   8  10  -3    4.13    0.14
   6  10  -3    3.16    0.11
   6  10  -3    3.21    0.13
  -6  10   3    3.21    0.12
   4  10  -3    0.45    0.06
   4  10  -3    0.44    0.07
  -4  10   3    0.52    0.06
   2  10  -3    2.90    0.12
   2  10  -3    2.84    0.11
  -2  10   3    3.02    0.12
   0  10  -3    6.10    0.18
   0  10   3    5.90    0.18
   0  10   3    5.75    0.17
   0  10  -3    5.73    0.18
   2  10   3   -0.04    0.04
   2  10   3   -0.01    0.05
  -2  10  -3    0.06    0.04
  -2  10  -3   -0.03    0.04
   4  10   3    4.71    0.15
  -4  10  -3    4.72    0.15
   4  10   3    4.47    0.16
  -6  10  -3    3.53    0.12
   6  10   3    3.49    0.14
   6  10   3    3.36    0.13
   8  10   3    0.03    0.05
  -8  10  -3    0.04    0.04
   8  10   3   -0.02    0.05
 -10  10  -3    3.79    0.12
  10  10   3    3.85    0.16
  10  10   3    3.99    0.14
  12  10   3    0.18    0.06
  12  10   3    0.22    0.06
  14  10   3    0.68    0.08
  14  10   3    0.98    0.10
  16  10   3    0.90    0.11
 -52   0   4    1.89    0.12
 -50   0   4    0.23    0.05
 -48   0   4    9.71    0.27
  48   0  -4   11.95    0.29
  46   0  -4   17.31    0.36
  46   0  -4   17.06    0.37
 -46   0   4   17.44    0.39
 -44   0   4    2.87    0.11
  44   0  -4    2.91    0.09
  44   0  -4    2.87    0.09
  42   0  -4    2.29    0.08
  42   0  -4    2.35    0.08
 -42   0   4    2.42    0.10
  40   0  -4    1.69    0.06
 -40   0   4    1.62    0.08
  40   0  -4    1.72    0.06
  40   0  -4    1.57    0.07
 -38   0   4    1.44    0.07
  38   0  -4    1.50    0.06
  38   0  -4    1.56    0.06
  38   0  -4    1.54    0.06
  36   0  -4    2.17    0.07
  36   0  -4    2.16    0.07
 -36   0   4    2.18    0.08
  36   0  -4    2.14    0.07
 -34   0   4   14.53    0.32
  34   0  -4   14.67    0.31
  34   0  -4   14.53    0.31
  34   0  -4   14.73    0.31
  32   0  -4   24.17    0.48
  32   0  -4   24.14    0.48
 -32   0   4   23.14    0.49
  32   0  -4   24.41    0.48
 -32   0   4   23.95    0.49
 -30   0   4   61.73    1.22
  30   0  -4   62.29    1.21
  30   0  -4   61.97    1.21
  30   0  -4   62.20    1.21
 -30   0   4   63.79    1.22
  28   0  -4    0.82    0.03
 -28   0   4    0.87    0.04
  28   0  -4    0.77    0.04
 -28   0   4    0.78    0.05
  28   0  -4    0.85    0.04
  26   0  -4    3.99    0.10
 -26   0   4    3.97    0.10
  26   0  -4    3.94    0.09
 -26   0   4    3.83    0.10
  26   0  -4    3.92    0.10
 -24   0   4   51.25    1.00
 -24   0   4   52.06    1.00
  24   0  -4   51.18    0.99
  24   0  -4   49.39    1.00
  24   0  -4   51.90    0.99
  22   0  -4  120.38    3.73
  20   0  -4   87.55    1.69
 -20   0   4   89.32    1.70
 -18   0   4    2.21    0.06
  18   0  -4    2.17    0.06
  18   0  -4    2.16    0.06
 -18   0   4    2.25    0.06
  18   0  -4    2.22    0.06
  16   0  -4  107.68    3.10
 -16   0   4  101.87    3.54
  14   0  -4    0.13    0.01
  14   0  -4    0.13    0.01
 -14   0   4    0.13    0.02
 -12   0   4   61.87    2.02
  12   0  -4   67.36    2.02
 -10   0   4    8.39    0.17
  10   0  -4    8.29    0.17
  10   0  -4    8.23    0.17
 -10   0   4    8.47    0.17
  10   0  -4    8.16    0.17
 -10   0   4    8.48    0.17
   8   0  -4  304.87    6.39
  -8   0   4  299.55    6.41
   6   0  -4   48.34    1.36
  -6   0   4   44.21    1.35
  -4   0   4   45.61    1.34
   4   0  -4   49.41    1.36
   2   0  -4   10.35    0.20
  -2   0   4   10.25    0.20
  -2   0   4   10.20    0.20
   2   0  -4   10.38    0.20
   0   0   4    0.82    0.02
   0   0   4    0.81    0.02
   0   0  -4    0.74    0.02
   2   0   4   47.36    1.50
  -2   0  -4   49.87    1.55
   4   0   4  495.04   10.22
  -4   0  -4  491.37   10.30
  -6   0  -4   19.97    0.43
   6   0   4   22.96    0.43
   6   0   4   22.62    0.43
  -8   0  -4   41.80    0.81
  10   0   4    6.38    0.14
  10   0   4    6.56    0.14
  10   0   4    6.48    0.14
 -10   0  -4    6.41    0.14
 -12   0  -4    0.07    0.01
  12   0   4    0.12    0.02
  12   0   4    0.07    0.01
  12   0   4    0.11    0.02
  14   0   4   54.74    1.06
  14   0   4   54.55    1.06
 -14   0  -4   54.96    1.06
  14   0   4   54.62    1.06
 -16   0  -4    1.86    0.06
  16   0   4    1.81    0.06
  16   0   4    1.87    0.05
  16   0   4    1.93    0.06
  18   0   4    4.08    0.10
  18   0   4    4.05    0.10
  18   0   4    3.98    0.10
 -18   0  -4    3.97    0.10
  20   0   4   11.60    0.25
  20   0   4   11.86    0.25
 -20   0  -4   11.78    0.26
  20   0   4   11.79    0.25
  22   0   4    6.60    0.16
 -22   0  -4    6.73    0.16
  22   0   4    6.64    0.15
  22   0   4    6.67    0.15
  24   0   4    1.97    0.07
 -24   0  -4    1.90    0.07
  24   0   4    1.87    0.06
  24   0   4    2.00    0.07
  26   0   4   14.02    0.29
 -26   0  -4   14.12    0.31
  26   0   4   13.93    0.30
  26   0   4   13.86    0.30
 -28   0  -4    1.12    0.06
  28   0   4    1.01    0.06
  28   0   4    1.06    0.05
  28   0   4    1.09    0.05
  30   0   4    0.73    0.05
  30   0   4    0.79    0.06
  30   0   4    0.71    0.05
 -30   0  -4    0.74    0.06
  32   0   4    8.84    0.21
 -32   0  -4    9.00    0.22
  34   0   4    7.20    0.18
 -34   0  -4    7.06    0.19
 -36   0  -4    7.90    0.21
  36   0   4    8.06    0.20
 -38   0  -4    3.42    0.13
  38   0   4    3.38    0.11
  40   0   4    0.19    0.05
 -40   0  -4    0.17    0.05
 -42   0  -4    0.36    0.05
  42   0   4    0.47    0.05
 -44   0  -4    6.16    0.20
  44   0   4    6.46    0.19
 -46   0  -4    1.57    0.12
 -51  -1   4    1.84    0.11
 -51   1   4    1.85    0.11
 -49  -1   4    1.31    0.09
  49   1  -4    1.65    0.08
 -49   1   4    1.54    0.10
 -47  -1   4    4.69    0.16
  47   1  -4    4.78    0.14
  47   1  -4    4.79    0.14
 -47   1   4    4.61    0.15
 -45  -1   4    0.02    0.04
  45   1  -4    0.12    0.04
 -45   1   4    0.05    0.04
  45   1  -4    0.05    0.03
  43  -1  -4    6.56    0.15
  43  -1  -4    6.55    0.15
 -43  -1   4    6.50    0.18
  43   1  -4    6.56    0.17
  43   1  -4    6.56    0.17
 -43   1   4    6.73    0.18
  41  -1  -4    0.84    0.04
  41  -1  -4    0.79    0.04
 -41  -1   4    0.90    0.06
  41   1  -4    0.78    0.05
 -41   1   4    0.76    0.06
  41   1  -4    0.78    0.06
  39  -1  -4    0.09    0.02
  39  -1  -4    0.09    0.02
  39  -1  -4    0.07    0.02
  39  -1  -4    0.10    0.02
 -39  -1   4    0.03    0.05
  39   1  -4    0.09    0.03
 -39   1   4    0.05    0.03
  39   1  -4    0.11    0.03
  37  -1  -4    2.35    0.07
 -37  -1   4    2.37    0.09
  37  -1  -4    2.26    0.07
  37  -1  -4    2.29    0.06
  37  -1  -4    2.33    0.06
  37   1  -4    2.34    0.08
  37   1  -4    2.43    0.08
 -37   1   4    2.32    0.08
  35  -1  -4    7.36    0.16
  35  -1  -4    7.47    0.16
  35  -1  -4    7.50    0.16
 -35  -1   4    7.58    0.19
  35  -1  -4    7.49    0.16
  35   1  -4    7.47    0.18
  35   1  -4    7.31    0.18
 -35   1   4    7.60    0.18
  35   1  -4    7.24    0.18
  33  -1  -4    3.66    0.09
  33  -1  -4    3.65    0.09
 -33  -1   4    3.64    0.11
 -33   1   4    3.81    0.11
 -33   1   4    3.49    0.11
  33   1  -4    3.67    0.10
  33   1  -4    3.51    0.10
  33   1  -4    3.55    0.11
  31  -1  -4    0.20    0.02
  31  -1  -4    0.23    0.03
 -31  -1   4    0.17    0.03
 -31  -1   4    0.20    0.04
  31  -1  -4    0.18    0.03
  31  -1  -4    0.24    0.03
  31   1  -4    0.15    0.02
 -31   1   4    0.23    0.03
 -31   1   4    0.19    0.03
  31   1  -4    0.21    0.03
  31   1  -4    0.16    0.02
  29  -1  -4   11.24    0.23
  29  -1  -4   10.97    0.23
 -29  -1   4   11.26    0.25
 -29  -1   4   11.06    0.25
 -29   1   4   11.11    0.24
 -29   1   4   11.28    0.24
  29   1  -4   11.23    0.24
  29   1  -4   11.12    0.24
  29   1  -4   11.24    0.24
 -27  -1   4    5.24    0.13
  27  -1  -4    5.03    0.11
 -27  -1   4    4.89    0.13
  27  -1  -4    5.17    0.11
  27  -1  -4    4.90    0.11
  27   1  -4    5.08    0.12
  27   1  -4    5.11    0.12
 -27   1   4    5.07    0.12
 -27   1   4    4.87    0.12
  27   1  -4    4.98    0.12
  25  -1  -4    7.33    0.15
  25  -1  -4    7.40    0.15
  25  -1  -4    7.26    0.15
 -25  -1   4    7.32    0.17
 -25  -1   4    7.34    0.17
 -25   1   4    7.52    0.17
  25   1  -4    7.40    0.17
  25   1  -4    7.22    0.17
  25   1  -4    7.29    0.17
 -25   1   4    7.37    0.16
 -23  -1   4   33.92    0.67
 -23  -1   4   34.44    0.68
  23  -1  -4   33.70    0.66
  23  -1  -4   33.63    0.66
  23   1  -4   34.13    0.67
 -23   1   4   34.47    0.67
  23   1  -4   34.72    0.67
 -23   1   4   33.42    0.67
  23   1  -4   33.45    0.67
 -21  -1   4    3.21    0.09
  21  -1  -4    3.39    0.07
 -21  -1   4    3.28    0.09
  21  -1  -4    3.26    0.07
 -21   1   4    3.23    0.08
 -21   1   4    3.30    0.08
  21   1  -4    3.30    0.09
  21   1  -4    3.31    0.08
  21   1  -4    3.33    0.09
 -19  -1   4   64.56    1.23
 -19  -1   4   62.44    1.23
  19   1  -4   62.73    1.22
  19   1  -4   62.59    1.22
 -19   1   4   63.17    1.22
  19   1  -4   64.60    1.23
 -17  -1   4    0.69    0.03
  17  -1  -4    0.66    0.02
 -17  -1   4    0.64    0.03
  17  -1  -4    0.66    0.02
 -17   1   4    0.67    0.03
  17   1  -4    0.63    0.03
 -17   1   4    0.66    0.03
  17   1  -4    0.63    0.03
 -15  -1   4    2.62    0.07
 -15  -1   4    2.71    0.07
  15   1  -4    2.61    0.07
 -15   1   4    2.63    0.06
  15   1  -4    2.42    0.07
  15   1  -4    2.66    0.07
 -15   1   4    2.63    0.06
 -13  -1   4   35.63    0.68
 -13  -1   4   34.87    0.68
 -13  -1   4   35.21    0.68
 -13   1   4   34.61    0.67
  13   1  -4   34.71    0.68
  13   1  -4   35.05    0.68
  13   1  -4   35.20    0.68
 -13   1   4   35.09    0.68
 -11  -1   4   22.91    0.49
 -11  -1   4   25.67    0.49
 -11  -1   4   25.39    0.49
 -11   1   4   25.54    0.48
  11   1  -4   24.98    0.48
 -11   1   4   24.58    0.48
  11   1  -4   24.87    0.48
  11   1  -4   23.95    0.48
   9  -1  -4  131.30    2.89
  -9  -1   4  127.43    3.38
   9   1  -4  132.98    3.36
  -9   1   4  125.82    2.93
   7  -1  -4    2.81    0.06
  -7  -1   4    2.74    0.06
  -7  -1   4    2.77    0.06
  -7  -1   4    2.74    0.06
   7   1  -4    2.66    0.06
  -7   1   4    2.73    0.06
   7   1  -4    2.70    0.06
  -7   1   4    2.69    0.06
  -7   1   4    2.75    0.06
   7   1  -4    2.74    0.06
  -5  -1   4  182.79    4.27
   5  -1  -4  188.19    3.97
  -5   1   4  186.11    3.96
   5   1  -4  189.09    4.24
   3   1  -4   24.56    0.48
  -1  -1   4   25.03    0.49
   1  -1   4    0.16    0.01
  -1   1  -4    0.14    0.01
  -3  -1  -4  978.01   19.80
   3   1   4  989.29   19.73
  -3   1  -4 1000.00   19.57
  -5   1  -4   35.91    0.71
   5   1   4   37.55    0.71
  -7  -1  -4   12.27    0.25
   7  -1   4   12.51    0.24
   7  -1   4   12.39    0.24
  -7   1  -4   12.18    0.25
  -7   1  -4   11.62    0.25
  -9  -1  -4   92.36    3.08
   9   1   4   93.47    2.96
  -9   1  -4   92.90    2.80
  11  -1   4    0.62    0.03
  11  -1   4    0.48    0.02
  11  -1   4    0.63    0.03
 -13  -1  -4   58.40    1.12
  13  -1   4   59.06    1.11
  13  -1   4   58.41    1.11
  13  -1   4   54.05    1.12
 -13   1  -4   57.64    1.12
  13   1   4   58.75    1.12
  13   1   4   57.66    1.12
  15  -1   4    0.20    0.02
  15  -1   4    0.24    0.02
  15  -1   4    0.22    0.02
 -15  -1  -4    0.22    0.02
  15   1   4    0.23    0.02
  15   1   4    0.21    0.02
 -15   1  -4    0.22    0.02
  17  -1   4    9.40    0.20
 -17  -1  -4    9.26    0.21
  17  -1   4    9.34    0.20
  17  -1   4    9.38    0.19
  17   1   4    9.05    0.20
 -17   1  -4    9.30    0.20
  17   1   4    9.43    0.21
 -19  -1  -4    1.05    0.05
  19  -1   4    1.15    0.04
  19  -1   4    1.03    0.04
  19  -1   4    1.08    0.04
  19   1   4    1.02    0.04
 -19   1  -4    1.03    0.04
  19   1   4    1.02    0.05
  21  -1   4    5.76    0.14
  21  -1   4    5.96    0.13
  21  -1   4    6.06    0.13
 -21  -1  -4    5.82    0.15
  21   1   4    5.69    0.14
 -21   1  -4    5.92    0.14
  21   1   4    5.79    0.14
  23  -1   4    6.15    0.14
  23  -1   4    6.30    0.14
  23  -1   4    6.03    0.14
 -23  -1  -4    6.31    0.16
  23   1   4    6.19    0.15
 -23   1  -4    6.34    0.15
  23   1   4    6.14    0.15
  23   1   4    6.21    0.16
  25  -1   4    1.62    0.06
  25  -1   4    1.49    0.05
 -25  -1  -4    1.46    0.07
  25  -1   4    1.57    0.06
  25   1   4    1.53    0.06
  25   1   4    1.54    0.06
 -25   1  -4    1.59    0.06
  25   1   4    1.62    0.07
  27  -1   4    0.67    0.04
  27  -1   4    0.72    0.05
 -27  -1  -4    0.67    0.05
  27  -1   4    0.67    0.04
 -27   1  -4    0.69    0.05
  27   1   4    0.63    0.05
  27   1   4    0.66    0.05
  29  -1   4    0.09    0.02
  29  -1   4    0.06    0.03
  29  -1   4    0.07    0.02
 -29  -1  -4    0.05    0.03
  29   1   4    0.05    0.03
 -29   1  -4    0.05    0.03
  31  -1   4    2.48    0.08
  31  -1   4    2.59    0.08
  31  -1   4    2.46    0.08
 -31  -1  -4    2.49    0.10
  31   1   4    2.64    0.09
 -31   1  -4    2.59    0.09
  33  -1   4    4.18    0.12
  33  -1   4    4.35    0.11
  33  -1   4    4.41    0.12
 -33  -1  -4    4.34    0.14
  33   1   4    4.37    0.13
 -33   1  -4    4.24    0.13
  35  -1   4    0.33    0.04
 -35  -1  -4    0.28    0.05
 -35   1  -4    0.23    0.04
 -37  -1  -4    2.35    0.11
  37  -1   4    2.33    0.08
  37   1   4    2.32    0.10
 -37   1  -4    2.35    0.10
 -39  -1  -4    2.81    0.12
  39  -1   4    2.71    0.09
 -39   1  -4    2.82    0.12
  39   1   4    2.80    0.11
 -41  -1  -4    3.04    0.13
  41   1   4    2.96    0.12
 -41   1  -4    3.02    0.12
 -43  -1  -4   -0.04    0.04
  43   1   4    0.04    0.04
 -43   1  -4   -0.06    0.05
 -45  -1  -4    2.65    0.14
 -45   1  -4    2.84    0.14
  45   1   4    2.60    0.12
 -50  -2   4    0.15    0.05
  50   2  -4    0.15    0.05
 -50   2   4    0.19    0.05
  50   2  -4    0.26    0.08
 -48  -2   4    2.75    0.12
 -48   2   4    2.74    0.12
  48   2  -4    2.68    0.11
  48   2  -4    2.78    0.14
 -46  -2   4    3.12    0.12
 -46   2   4    3.13    0.12
  46   2  -4    3.26    0.12
  46   2  -4    3.00    0.11
 -44  -2   4    0.26    0.04
 -44   2   4    0.24    0.04
  44   2  -4    0.20    0.04
  44   2  -4    0.30    0.04
 -42  -2   4    7.32    0.20
  42   2  -4    7.14    0.19
 -42   2   4    7.31    0.19
  42   2  -4    7.38    0.19
 -40  -2   4    2.30    0.10
 -40   2   4    2.34    0.09
  40   2  -4    2.43    0.09
  40   2  -4    2.38    0.09
 -38  -2   4    4.78    0.14
  38   2  -4    4.86    0.14
 -38   2   4    4.80    0.13
  38   2  -4    5.04    0.14
 -36  -2   4    5.22    0.15
  36   2  -4    5.25    0.14
  36   2  -4    5.38    0.14
 -36   2   4    5.62    0.17
 -36   2   4    5.25    0.14
 -34  -2   4    7.26    0.19
 -34   2   4    7.24    0.18
 -34   2   4    7.39    0.18
  34   2  -4    7.39    0.18
  34   2  -4    7.50    0.18
 -32  -2   4    0.46    0.05
 -32   2   4    0.56    0.05
  32   2  -4    0.45    0.04
  32   2  -4    0.64    0.04
 -32   2   4    0.55    0.04
 -30  -2   4    0.06    0.02
  30   2  -4    0.08    0.02
 -30   2   4    0.13    0.02
  30   2  -4    0.08    0.03
  30   2  -4    0.15    0.02
 -30   2   4    0.14    0.02
 -28  -2   4   10.80    0.25
 -28  -2   4   11.16    0.25
  28   2  -4   11.48    0.25
 -28   2   4   11.59    0.24
 -28   2   4   11.51    0.24
  28   2  -4   11.31    0.25
  28   2  -4   11.13    0.25
 -26  -2   4   20.50    0.42
 -26  -2   4   20.49    0.42
  26   2  -4   20.63    0.42
  26   2  -4   20.27    0.42
  26   2  -4   20.11    0.42
 -26   2   4   20.19    0.41
 -26   2   4   20.53    0.41
 -24  -2   4    0.50    0.04
 -24  -2   4    0.54    0.04
  24   2  -4    0.50    0.04
 -24   2   4    0.62    0.03
  24   2  -4    0.56    0.04
  24   2  -4    0.52    0.04
 -24   2   4    0.57    0.03
 -22  -2   4   42.31    0.83
 -22  -2   4   42.97    0.83
 -22   2   4   38.74    0.83
  22   2  -4   43.68    0.83
 -22   2   4   41.44    0.82
  22   2  -4   41.86    0.83
  22   2  -4   42.32    0.83
 -20  -2   4    7.54    0.17
 -20  -2   4    7.50    0.17
  20   2  -4    7.62    0.17
 -20   2   4    7.48    0.16
  20   2  -4    7.58    0.17
 -20   2   4    7.62    0.16
  20   2  -4    7.52    0.17
 -18  -2   4   20.47    0.41
 -18  -2   4   20.60    0.41
 -18   2   4   20.00    0.40
  18   2  -4   20.00    0.41
  18   2  -4   20.66    0.41
  18   2  -4   20.16    0.41
 -18   2   4   20.40    0.40
 -16  -2   4   45.13    0.87
 -16  -2   4   44.06    0.86
  16   2  -4   44.39    0.86
  16   2  -4   44.01    0.87
  16   2  -4   43.96    0.86
 -14  -2   4   10.28    0.21
 -14  -2   4    9.88    0.21
  14   2  -4   10.16    0.21
  14   2  -4   10.09    0.21
 -12  -2   4   30.40    0.59
 -12  -2   4   30.31    0.59
 -12  -2   4   29.49    0.58
  12   2  -4   29.55    0.59
  12   2  -4   29.72    0.59
  12   2  -4   29.74    0.59
 -10  -2   4   13.43    0.27
 -10  -2   4   13.19    0.27
 -10  -2   4   13.08    0.27
  10   2  -4   13.18    0.27
  10   2  -4   13.05    0.27
  -8  -2   4    2.39    0.06
   8   2  -4    2.39    0.06
   8   2  -4    2.31    0.06
  -6  -2   4   15.44    0.31
  -6  -2   4   15.12    0.31
   6   2  -4   15.82    0.31
   6   2  -4   15.44    0.31
  -4  -2   4   17.28    0.34
  -4  -2   4   17.55    0.34
  -4   2   4   16.78    0.33
   4   2  -4   17.46    0.34
   4   2  -4   16.88    0.34
   2  -2  -4    1.62    0.04
  -2  -2   4    1.70    0.04
  -2   2   4    1.91    0.04
   2   2  -4    1.68    0.04
   2   2  -4    1.65    0.05
   0  -2  -4   28.12    0.56
   0  -2   4   29.18    0.57
   0  -2   4   29.42    0.56
   0   2   4   29.80    0.56
   0   2  -4   28.57    0.56
   2  -2   4  105.35    2.90
  -2  -2  -4  122.13    3.29
  -2   2  -4  126.16    2.99
   2   2   4  122.69    3.20
   4  -2   4   11.84    0.23
  -4  -2  -4   10.82    0.23
   4  -2   4   11.75    0.23
   4   2   4   11.47    0.23
  -4   2  -4   11.40    0.23
  -4   2  -4   11.47    0.23
  -6  -2  -4   17.74    0.35
   6  -2   4   17.66    0.34
   6  -2   4   17.55    0.35
  -6   2  -4   17.51    0.35
  -6   2  -4   17.22    0.35
   6   2   4   17.77    0.35
   8  -2   4   21.07    0.40
  -8  -2  -4   20.97    0.41
   8  -2   4   20.96    0.40
   8  -2   4   20.29    0.41
   8   2   4   21.61    0.41
   8   2   4   20.90    0.41
  -8   2  -4   18.30    0.42
  -8   2  -4   20.53    0.41
  10  -2   4   20.12    0.39
  10  -2   4   19.21    0.40
  10  -2   4   20.49    0.39
 -10  -2  -4   20.07    0.40
 -10   2  -4   19.97    0.40
  10   2   4   20.44    0.41
  12  -2   4   14.76    0.29
  12  -2   4   14.93    0.30
  12  -2   4   14.93    0.29
 -12   2  -4   14.48    0.30
 -12   2  -4   14.81    0.30
  12   2   4   14.73    0.30
  12   2   4   14.54    0.31
  14  -2   4    9.30    0.18
  14  -2   4    8.95    0.19
 -14  -2  -4    9.03    0.20
  14   2   4    8.91    0.20
  14   2   4    8.91    0.20
 -14   2  -4    9.21    0.19
 -14   2  -4    9.23    0.19
 -16  -2  -4   13.10    0.28
  16  -2   4   13.34    0.26
  16  -2   4   13.41    0.27
  16  -2   4   13.30    0.27
 -16   2  -4   13.26    0.27
 -16   2  -4   13.16    0.27
  16   2   4   12.76    0.28
  16   2   4   13.03    0.28
  18  -2   4    3.21    0.08
  18  -2   4    3.24    0.08
  18  -2   4    3.30    0.08
 -18  -2  -4    3.21    0.09
  18   2   4    3.25    0.09
  18   2   4    3.16    0.09
 -18   2  -4    3.30    0.08
  20  -2   4   15.61    0.32
  20  -2   4   16.96    0.32
  20  -2   4   15.79    0.32
 -20  -2  -4   15.43    0.34
  20   2   4   15.64    0.33
  20   2   4   15.51    0.34
 -20   2  -4   15.59    0.33
 -22  -2  -4    1.76    0.07
  22  -2   4    1.82    0.05
  22  -2   4    1.89    0.05
  22  -2   4    1.86    0.06
  22   2   4    1.78    0.07
 -22   2  -4    1.83    0.06
  22   2   4    1.67    0.07
  24  -2   4    0.43    0.03
  24  -2   4    0.34    0.03
  24  -2   4    0.40    0.03
 -24  -2  -4    0.30    0.04
  24   2   4    0.40    0.04
 -24   2  -4    0.34    0.03
  26  -2   4    1.49    0.06
  26  -2   4    1.52    0.05
 -26  -2  -4    1.45    0.07
  26  -2   4    1.51    0.05
  26   2   4    1.43    0.07
 -26   2  -4    1.53    0.06
  28  -2   4   16.65    0.35
  28  -2   4   17.18    0.34
 -28  -2  -4   16.83    0.37
  28  -2   4   17.02    0.34
 -28   2  -4   16.75    0.36
  28   2   4   16.47    0.37
  30  -2   4    2.24    0.07
  30  -2   4    2.22    0.07
  30  -2   4    2.29    0.07
  30   2   4    2.22    0.09
 -30   2  -4    2.24    0.08
  32  -2   4   10.40    0.22
  32  -2   4   10.33    0.22
 -32  -2  -4   10.41    0.26
  32  -2   4   10.13    0.23
 -32   2  -4   10.68    0.25
 -34  -2  -4    5.45    0.16
  34   2   4    5.63    0.16
 -34   2  -4    5.53    0.16
 -36  -2  -4    1.55    0.09
  36   2   4    1.47    0.08
 -36   2  -4    1.49    0.08
 -38  -2  -4   12.30    0.30
  38   2   4   11.89    0.30
 -38   2  -4   12.55    0.30
 -40  -2  -4    8.24    0.23
  40   2   4    8.34    0.23
 -40   2  -4    8.70    0.23
 -42  -2  -4    0.62    0.09
  42   2   4    0.63    0.08
 -42   2  -4    0.59    0.09
 -44  -2  -4    0.74    0.10
  44   2   4    0.82    0.09
 -44   2  -4    0.86    0.10
 -49  -3   4   -0.04    0.05
  49   3  -4    0.06    0.05
 -49   3   4    0.07    0.05
  49   3  -4    0.04    0.05
 -47  -3   4    1.37    0.09
  47   3  -4    1.41    0.09
 -47   3   4    1.32    0.08
  47   3  -4    1.29    0.09
 -45  -3   4    0.26    0.05
 -45   3   4    0.31    0.04
  45   3  -4    0.28    0.05
  45   3  -4    0.23    0.05
 -43  -3   4   11.84    0.29
  43   3  -4   11.22    0.30
 -43   3   4   11.89    0.27
  43   3  -4   11.78    0.28
 -41  -3   4   10.15    0.26
  41   3  -4   10.62    0.26
 -41   3   4   10.76    0.25
  41   3  -4   10.33    0.26
 -39  -3   4    1.03    0.07
  39   3  -4    1.10    0.07
 -39   3   4    1.06    0.06
  39   3  -4    0.97    0.07
 -37  -3   4    3.68    0.12
 -37   3   4    3.65    0.12
  37   3  -4    3.85    0.12
 -37   3   4    3.83    0.11
  37   3  -4    3.07    0.13
 -35  -3   4   10.71    0.33
 -35   3   4   11.30    0.25
  35   3  -4   11.41    0.27
 -35   3   4   11.73    0.25
  35   3  -4   11.59    0.27
 -33  -3   4    0.13    0.03
  33   3  -4    0.16    0.03
  33   3  -4    0.23    0.04
 -33   3   4    0.19    0.02
 -33   3   4    0.18    0.03
 -31  -3   4   15.19    0.34
 -31   3   4   15.57    0.32
 -31   3   4   15.39    0.32
  31   3  -4   15.53    0.34
  31   3  -4   15.19    0.34
 -29  -3   4   28.02    0.58
 -29   3   4   28.67    0.57
  29   3  -4   28.47    0.59
  29   3  -4   28.06    0.59
 -29   3   4   29.32    0.57
 -27  -3   4    8.81    0.21
 -27   3   4    9.12    0.19
 -27   3   4    9.11    0.19
  27   3  -4    8.83    0.21
  27   3  -4    9.07    0.21
  27   3  -4    8.99    0.21
 -25  -3   4    5.60    0.14
 -25  -3   4    5.64    0.15
 -25   3   4    5.75    0.13
  25   3  -4    5.58    0.15
  25   3  -4    5.64    0.15
 -25   3   4    5.74    0.13
  25   3  -4    5.59    0.14
 -23  -3   4   46.93    0.94
 -23  -3   4   48.59    0.94
  23   3  -4   48.20    0.94
  23   3  -4   47.76    0.95
  23   3  -4   46.68    0.94
 -23   3   4   48.51    0.92
 -23   3   4   47.73    0.92
 -21  -3   4   20.06    0.41
 -21  -3   4   20.15    0.41
  21   3  -4   20.26    0.41
  21   3  -4   19.68    0.41
  21   3  -4   19.76    0.42
 -19  -3   4   15.31    0.32
 -19  -3   4   15.40    0.32
  19   3  -4   15.09    0.32
  19   3  -4   15.21    0.32
  19   3  -4   15.38    0.32
 -17  -3   4    2.01    0.06
 -17  -3   4    2.06    0.07
  17   3  -4    1.95    0.07
  17   3  -4    1.97    0.06
  17   3  -4    2.04    0.06
 -15  -3   4    2.77    0.08
 -15  -3   4    2.77    0.07
  15   3  -4    2.62    0.08
  15   3  -4    2.76    0.08
  15   3  -4    2.79    0.08
 -13  -3   4    3.50    0.09
 -13  -3   4    3.25    0.08
  13   3  -4    3.27    0.09
  13   3  -4    3.37    0.09
  13   3  -4    3.38    0.09
 -11  -3   4    6.47    0.14
 -11  -3   4    6.26    0.14
 -11  -3   4    6.36    0.15
  11   3  -4    6.18    0.14
  11   3  -4    6.17    0.14
  11   3  -4    6.32    0.14
 -11   3   4    6.22    0.13
  -9  -3   4    3.25    0.08
  -9  -3   4    3.21    0.08
   9   3  -4    3.24    0.08
   9   3  -4    3.24    0.08
   9   3  -4    3.32    0.08
  -7  -3   4   32.21    0.62
   7   3  -4   32.30    0.63
   7   3  -4   30.83    0.63
   7   3  -4   32.29    0.62
  -5  -3   4    2.07    0.06
  -5  -3   4    2.51    0.06
  -5   3   4    2.12    0.05
   5   3  -4    2.16    0.06
   5   3  -4    2.17    0.06
  -3  -3   4    1.77    0.05
  -3  -3   4    1.81    0.05
  -3   3   4    1.80    0.04
   3   3  -4    1.56    0.05
   3   3  -4    1.75    0.05
  -1  -3   4   11.51    0.23
  -1  -3   4   11.47    0.24
   1  -3  -4   11.10    0.22
   1   3  -4   10.99    0.23
  -1   3   4   11.80    0.23
   1   3  -4   11.47    0.24
   1  -3   4   64.54    1.25
   3  -3   4   25.95    0.50
  -3  -3  -4   23.16    0.51
   3  -3   4   25.73    0.51
   3   3   4   26.42    0.51
  -3   3  -4   25.97    0.50
  -3   3  -4   26.43    0.50
  -5  -3  -4   10.22    0.21
   5  -3   4   10.05    0.21
  -5   3  -4    9.84    0.21
   5   3   4   10.45    0.21
   5   3   4    9.90    0.21
  -5   3  -4   10.03    0.20
   7  -3   4  121.78    3.07
  -7  -3  -4  108.73    3.71
   7   3   4  116.17    3.64
  -7   3  -4  116.30    3.06
  -9  -3  -4    1.35    0.05
   9  -3   4    1.50    0.05
   9   3   4    1.32    0.05
  -9   3  -4    1.33    0.04
  -9   3  -4    1.36    0.04
   9   3   4    1.33    0.05
 -11  -3  -4    4.43    0.11
  11  -3   4    4.50    0.10
  11   3   4    4.44    0.11
 -11   3  -4    4.42    0.10
  11   3   4    4.40    0.11
 -11   3  -4    4.39    0.10
 -13  -3  -4   49.10    0.95
  13  -3   4   46.88    0.94
 -13   3  -4   48.97    0.94
  13   3   4   48.76    0.95
 -13   3  -4   48.29    0.94
  13   3   4   48.41    0.95
  15  -3   4   59.97    1.14
 -15  -3  -4   58.43    1.16
 -15   3  -4   58.66    1.14
  15   3   4   59.48    1.16
  15   3   4   59.39    1.16
 -15   3  -4   59.38    1.14
  17  -3   4   14.43    0.29
 -17  -3  -4   14.16    0.31
  17   3   4   14.18    0.31
 -17   3  -4   14.66    0.29
 -17   3  -4   14.36    0.29
  17   3   4   14.55    0.31
 -19  -3  -4    0.43    0.04
  19  -3   4    0.47    0.03
  19   3   4    0.51    0.04
 -19   3  -4    0.47    0.03
  19   3   4    0.47    0.04
 -19   3  -4    0.44    0.03
  21  -3   4    7.30    0.16
 -21  -3  -4    7.03    0.18
  21   3   4    7.09    0.18
 -21   3  -4    7.06    0.16
 -23  -3  -4    0.47    0.05
  23  -3   4    0.50    0.04
 -23   3  -4    0.48    0.03
  23   3   4    0.44    0.05
  25  -3   4    4.03    0.10
 -25  -3  -4    3.87    0.12
 -25   3  -4    4.04    0.11
  25   3   4    3.97    0.12
 -27  -3  -4   13.85    0.32
  27  -3   4   14.29    0.29
  27   3   4   13.89    0.32
 -27   3  -4   14.00    0.30
  29  -3   4   25.37    0.49
 -29  -3  -4   24.20    0.53
 -29   3  -4   24.44    0.51
 -31  -3  -4    2.01    0.09
  31   3   4    2.11    0.09
 -31   3  -4    2.13    0.08
 -33  -3  -4    2.29    0.10
  33   3   4    2.26    0.10
 -33   3  -4    2.43    0.09
 -35  -3  -4    0.25    0.04
  35   3   4    0.34    0.05
 -35   3  -4    0.28    0.07
 -37  -3  -4    2.53    0.11
  37   3   4    2.39    0.11
 -37   3  -4    2.56    0.10
 -39  -3  -4    1.26    0.09
  39   3   4    1.46    0.10
 -39   3  -4    1.51    0.09
 -41  -3  -4    0.09    0.05
  41   3   4    0.05    0.05
 -41   3  -4    0.02    0.05
 -43  -3  -4    0.03    0.06
 -43   3  -4    0.10    0.05
  43   3   4    0.08    0.05
 -48  -4   4    2.97    0.14
  48   4  -4    3.41    0.14
  48   4  -4    3.21    0.14
 -46  -4   4    6.07    0.19
  46   4  -4    6.27    0.19
 -46   4   4    6.46    0.18
  46   4  -4    6.64    0.20
 -44  -4   4    0.20    0.04
 -44   4   4    0.20    0.04
  44   4  -4    0.19    0.05
  44   4  -4    0.22    0.05
 -42  -4   4    0.94    0.08
 -42   4   4    0.79    0.06
  42   4  -4    0.84    0.08
  42   4  -4    0.73    0.08
 -40  -4   4    2.21    0.10
 -40   4   4    2.12    0.08
  40   4  -4    2.09    0.10
  40   4  -4    2.18    0.10
 -38  -4   4    0.59    0.06
  38   4  -4    0.43    0.06
  38   4  -4    0.57    0.08
 -38   4   4    0.49    0.05
 -36  -4   4    8.94    0.23
  36   4  -4    9.08    0.23
  36   4  -4    9.25    0.23
 -36   4   4    8.56    0.20
 -36   4   4    9.48    0.21
 -34  -4   4   39.30    0.80
 -34   4   4   39.49    0.77
 -34   4   4   39.12    0.77
  34   4  -4   39.60    0.80
  34   4  -4   38.33    0.80
 -32  -4   4    0.99    0.06
 -32   4   4    1.10    0.05
  32   4  -4    1.08    0.07
 -32   4   4    1.10    0.05
  32   4  -4    1.05    0.07
 -30  -4   4    7.02    0.18
  30   4  -4    6.98    0.18
 -30   4   4    7.05    0.16
 -30   4   4    7.18    0.16
  30   4  -4    7.05    0.19
 -28  -4   4    7.22    0.18
  28   4  -4    6.93    0.18
 -28   4   4    7.29    0.15
  28   4  -4    7.03    0.18
 -26  -4   4    1.09    0.06
  26   4  -4    1.31    0.07
  26   4  -4    1.09    0.06
 -24  -4   4    9.32    0.21
 -24  -4   4    8.99    0.22
  24   4  -4    9.25    0.22
  24   4  -4    9.75    0.22
 -22  -4   4    3.77    0.11
 -22  -4   4    3.90    0.11
  22   4  -4    3.64    0.11
  22   4  -4    3.91    0.11
  22   4  -4    3.78    0.11
 -20  -4   4    0.22    0.03
 -20  -4   4    0.23    0.03
  20   4  -4    0.23    0.03
  20   4  -4    0.25    0.03
  20   4  -4    0.21    0.03
 -18  -4   4    6.50    0.15
 -18  -4   4    6.37    0.15
  18   4  -4    6.44    0.16
  18   4  -4    6.41    0.16
  18   4  -4    6.38    0.16
 -16  -4   4   10.55    0.23
 -16  -4   4   10.62    0.23
  16   4  -4   10.62    0.23
  16   4  -4   10.50    0.24
  16   4  -4   10.59    0.23
 -14  -4   4    0.21    0.02
 -14  -4   4    0.26    0.03
  14   4  -4    0.26    0.03
 -14   4   4    0.22    0.02
  14   4  -4    0.30    0.03
  14   4  -4    0.25    0.03
 -12  -4   4    9.63    0.20
 -12  -4   4   10.04    0.21
  12   4  -4    9.59    0.21
  12   4  -4    9.76    0.21
  12   4  -4    9.39    0.22
 -12   4   4    9.69    0.20
 -10  -4   4    1.39    0.05
  10   4  -4    1.45    0.05
  10   4  -4    1.39    0.05
 -10   4   4    1.47    0.05
  10   4  -4    1.41    0.05
  -8  -4   4    0.36    0.04
  -8  -4   4    0.43    0.03
   8   4  -4    0.36    0.03
   8   4  -4    0.37    0.03
   8   4  -4    0.42    0.03
  -6  -4   4   17.80    0.37
  -6  -4   4   17.32    0.35
   6   4  -4   17.60    0.36
   6   4  -4   17.54    0.36
   6   4  -4   17.78    0.35
  -4  -4   4   39.51    0.76
  -4  -4   4   39.61    0.77
   4   4  -4   39.95    0.76
   4   4  -4   39.12    0.77
   4   4  -4   38.60    0.76
  -4   4   4   37.49    0.75
  -2  -4   4    4.70    0.12
  -2  -4   4    4.68    0.10
   2   4  -4    4.69    0.11
   2   4  -4    4.76    0.11
  -2   4   4    4.71    0.10
   0  -4   4    0.64    0.02
   0  -4   4    0.57    0.04
   0   4  -4    0.57    0.03
   0   4  -4    0.61    0.03
   0   4   4    0.69    0.03
  -2  -4  -4   23.71    0.47
   2  -4   4   23.56    0.48
   2   4   4   23.72    0.47
   2   4   4   24.30    0.47
  -2   4  -4   24.20    0.47
  -2   4  -4   23.58    0.48
  -4  -4  -4   33.52    0.67
   4  -4   4   33.92    0.68
   4   4   4   34.68    0.68
   4   4   4   35.44    0.68
  -4   4  -4   34.11    0.67
  -4   4  -4   34.47    0.67
  -6  -4  -4    2.99    0.08
   6  -4   4    3.13    0.08
   6   4   4    2.98    0.08
  -6   4  -4    2.81    0.08
  -6   4  -4    2.88    0.07
   6   4   4    3.12    0.08
  -8  -4  -4   16.98    0.35
   8  -4   4   17.60    0.35
   8   4   4   17.05    0.35
  -8   4  -4   17.18    0.34
  -8   4  -4   16.92    0.35
   8   4   4   17.04    0.35
 -10  -4  -4    1.79    0.06
  10  -4   4    1.87    0.06
 -10   4  -4    1.82    0.05
  10   4   4    1.77    0.06
  10   4   4    1.80    0.06
 -10   4  -4    1.83    0.05
 -12  -4  -4    3.59    0.10
  12  -4   4    3.58    0.09
 -12   4  -4    3.58    0.08
  12   4   4    3.51    0.10
 -12   4  -4    3.62    0.09
  12   4   4    3.62    0.10
 -14  -4  -4    0.60    0.04
  14  -4   4    0.60    0.04
 -14   4  -4    0.55    0.03
  14   4   4    0.60    0.04
  14   4   4    0.56    0.04
 -14   4  -4    0.54    0.03
 -16  -4  -4    2.07    0.07
  16  -4   4    2.20    0.06
  16   4   4    1.94    0.07
 -16   4  -4    2.11    0.06
  16   4   4    2.01    0.07
 -16   4  -4    2.06    0.06
  18  -4   4    0.23    0.03
 -18  -4  -4    0.21    0.03
 -18   4  -4    0.21    0.02
  18   4   4    0.19    0.03
 -18   4  -4    0.23    0.02
 -20  -4  -4    6.05    0.15
  20  -4   4    5.96    0.14
 -20   4  -4    5.99    0.14
 -20   4  -4    5.87    0.13
  20   4   4    5.76    0.16
 -22  -4  -4    5.08    0.14
  22  -4   4    4.95    0.12
 -22   4  -4    4.90    0.12
 -22   4  -4    4.91    0.12
  22   4   4    5.03    0.14
 -24  -4  -4    0.26    0.04
  24  -4   4    0.25    0.03
 -24   4  -4    0.23    0.03
  24   4   4    0.21    0.04
  26  -4   4    6.00    0.14
 -26  -4  -4    5.72    0.16
 -26   4  -4    6.02    0.14
 -28  -4  -4    1.87    0.08
  28  -4   4    1.81    0.07
  28   4   4    1.76    0.09
 -28   4  -4    1.79    0.07
 -30  -4  -4   11.95    0.29
  30   4   4   11.91    0.29
 -30   4  -4   12.11    0.27
 -32  -4  -4    5.90    0.17
  32   4   4    5.71    0.18
 -32   4  -4    6.02    0.16
 -34  -4  -4    3.69    0.13
  34   4   4    3.73    0.14
 -34   4  -4    3.86    0.12
 -36  -4  -4    7.08    0.21
  36   4   4    7.48    0.21
 -36   4  -4    7.55    0.19
 -38  -4  -4    0.62    0.08
  38   4   4    0.73    0.09
 -38   4  -4    0.49    0.07
 -40  -4  -4    1.24    0.10
 -40   4  -4    1.26    0.09
  40   4   4    1.04    0.10
  42   4   4    0.25    0.07
  42   4   4    0.40    0.08
 -42   4  -4    0.29    0.06
  47   5  -4    7.62    0.23
  47   5  -4    7.40    0.24
 -45  -5   4    1.49    0.10
  45   5  -4    1.56    0.11
  45   5  -4    1.58    0.11
 -43  -5   4    0.80    0.08
  43   5  -4    0.93    0.09
  43   5  -4    0.92    0.10
 -41  -5   4    3.80    0.14
  41   5  -4    3.82    0.14
 -41   5   4    4.06    0.13
  41   5  -4    3.91    0.15
 -39  -5   4    0.19    0.04
  39   5  -4    0.23    0.05
  39   5  -4    0.18    0.04
 -39   5   4    0.26    0.03
 -37  -5   4    0.95    0.07
  37   5  -4    0.74    0.07
  37   5  -4    0.74    0.08
 -37   5   4    0.91    0.05
 -35  -5   4    0.38    0.06
 -35   5   4    0.30    0.04
  35   5  -4    0.31    0.05
  35   5  -4    0.32    0.05
 -33  -5   4    1.74    0.08
 -33   5   4    1.75    0.08
  33   5  -4    1.87    0.09
 -33   5   4    1.83    0.06
  33   5  -4    1.81    0.09
 -31  -5   4   -0.02    0.02
 -31   5   4    0.04    0.02
  31   5  -4    0.05    0.04
  31   5  -4   -0.02    0.03
 -29  -5   4    8.52    0.21
  29   5  -4    8.45    0.22
 -27  -5   4   12.35    0.28
  27   5  -4   12.28    0.29
  27   5  -4   12.67    0.29
 -25  -5   4    1.57    0.07
  25   5  -4    1.61    0.07
  25   5  -4    1.66    0.08
 -23  -5   4    1.40    0.06
  23   5  -4    1.36    0.07
  23   5  -4    1.37    0.07
 -21  -5   4   29.48    0.59
 -21  -5   4   29.19    0.59
  21   5  -4   29.18    0.60
  21   5  -4   28.97    0.60
 -19  -5   4    7.15    0.17
 -19  -5   4    7.06    0.17
  19   5  -4    7.13    0.18
  19   5  -4    7.21    0.18
 -17  -5   4   33.35    0.66
 -17  -5   4   33.31    0.65
  17   5  -4   32.77    0.66
 -17   5   4   32.27    0.64
  17   5  -4   32.99    0.67
  17   5  -4   32.63    0.66
 -15  -5   4    0.95    0.05
 -15  -5   4    0.92    0.04
  15   5  -4    0.95    0.05
  15   5  -4    0.98    0.05
 -15   5   4    0.89    0.03
  15   5  -4    0.94    0.05
 -13  -5   4    4.23    0.11
 -13   5   4    4.03    0.10
  13   5  -4    4.12    0.12
  13   5  -4    4.23    0.11
  13   5  -4    4.12    0.11
 -11  -5   4   27.28    0.54
  11   5  -4   27.08    0.56
  11   5  -4   27.37    0.55
  11   5  -4   26.84    0.55
 -11   5   4   27.32    0.54
  -9  -5   4   24.62    0.48
  -9   5   4   24.09    0.48
   9   5  -4   23.79    0.49
   9   5  -4   23.91    0.48
   9   5  -4   23.85    0.49
  -7  -5   4    1.55    0.05
   7   5  -4    1.59    0.05
  -7   5   4    1.59    0.05
   7   5  -4    1.53    0.05
   7   5  -4    1.48    0.06
  -5  -5   4    1.22    0.06
  -5  -5   4    1.29    0.04
  -5   5   4    1.31    0.05
   5   5  -4    1.23    0.05
  -5   5   4    1.29    0.04
   5   5  -4    1.24    0.05
   5   5  -4    1.24    0.05
  -3  -5   4    1.22    0.06
  -3   5   4    1.15    0.05
   3   5  -4    1.20    0.05
   3   5  -4    1.17    0.04
  -3   5   4    1.20    0.04
  -3   5   4    1.30    0.04
   3   5  -4    1.21    0.04
  -1  -5   4    3.64    0.10
   1   5  -4    3.71    0.10
   1   5  -4    3.73    0.09
  -1   5   4    3.66    0.09
  -1   5   4    3.75    0.09
   1   5  -4    3.83    0.09
   1  -5   4    4.74    0.13
  -1   5  -4    4.86    0.12
   1   5   4    4.91    0.12
   1   5   4    5.07    0.12
  -1   5  -4    4.80    0.11
   3  -5   4    8.05    0.19
  -3   5  -4    8.22    0.18
   3   5   4    8.16    0.18
   3   5   4    8.07    0.18
  -3   5  -4    8.30    0.17
   5  -5   4    0.08    0.02
  -5  -5  -4    0.02    0.01
   5   5   4    0.01    0.02
   5   5   4    0.03    0.02
  -5   5  -4    0.03    0.01
  -5   5  -4    0.02    0.01
   7  -5   4    0.35    0.04
   7   5   4    0.31    0.03
   7   5   4    0.40    0.04
  -7   5  -4    0.29    0.03
  -7   5  -4    0.26    0.02
   9  -5   4    5.07    0.13
  -9  -5  -4    5.41    0.12
   9   5   4    5.15    0.13
  -9   5  -4    5.14    0.12
  -9   5  -4    5.24    0.12
   9   5   4    5.28    0.13
 -11  -5  -4    0.11    0.02
  11  -5   4    0.12    0.03
  11   5   4    0.11    0.03
 -11   5  -4    0.11    0.01
 -11   5  -4    0.11    0.02
  11   5   4    0.14    0.02
  13  -5   4   23.42    0.47
 -13  -5  -4   23.15    0.47
  13   5   4   22.69    0.48
 -13   5  -4   23.41    0.46
  13   5   4   23.68    0.48
 -13   5  -4   23.19    0.47
  15  -5   4    3.22    0.09
 -15  -5  -4    3.41    0.10
 -15   5  -4    3.33    0.08
 -15   5  -4    3.22    0.09
  15   5   4    3.41    0.11
  17  -5   4    2.21    0.07
 -17  -5  -4    2.24    0.08
 -17   5  -4    2.14    0.06
  17   5   4    2.21    0.08
 -17   5  -4    2.16    0.06
  19  -5   4    0.42    0.04
 -19  -5  -4    0.42    0.04
 -19   5  -4    0.40    0.03
 -19   5  -4    0.34    0.03
  19   5   4    0.42    0.05
  21  -5   4   16.19    0.34
 -21  -5  -4   16.41    0.36
  21   5   4   16.32    0.37
 -21   5  -4   16.13    0.33
 -21   5  -4   16.50    0.33
  23  -5   4    2.37    0.08
 -23  -5  -4    2.35    0.09
 -23   5  -4    2.31    0.07
  23   5   4    2.06    0.13
 -23   5  -4    2.47    0.07
 -25  -5  -4    2.40    0.11
  25  -5   4    2.63    0.09
 -25   5  -4    2.60    0.08
  25   5   4    2.71    0.10
 -27  -5  -4    7.94    0.20
  27   5   4    7.89    0.21
 -27   5  -4    7.78    0.18
 -29  -5  -4    6.79    0.19
  29   5   4    6.59    0.19
 -29   5  -4    6.51    0.16
 -31  -5  -4    0.79    0.08
  31   5   4    0.91    0.08
 -31   5  -4    0.89    0.06
 -33  -5  -4    6.10    0.18
  33   5   4    5.93    0.19
 -33   5  -4    6.17    0.16
 -35  -5  -4    0.28    0.05
  35   5   4    0.27    0.05
 -35   5  -4    0.21    0.06
 -37  -5  -4    2.75    0.12
  37   5   4    2.68    0.13
 -37   5  -4    2.69    0.11
 -39  -5  -4    0.85    0.10
  39   5   4    0.87    0.11
  39   5   4    0.71    0.10
 -39   5  -4    0.87    0.09
 -44  -6   4   -0.04    0.06
  44   6  -4    0.03    0.06
 -42  -6   4    0.30    0.06
  42   6  -4    0.37    0.07
  42   6  -4    0.32    0.06
 -40  -6   4    2.50    0.11
  40   6  -4    2.55    0.13
  40   6  -4    2.46    0.12
 -38  -6   4    0.40    0.05
  38   6  -4    0.35    0.05
  38   6  -4    0.46    0.07
 -36  -6   4    1.21    0.08
  36   6  -4    1.27    0.09
  36   6  -4    1.19    0.08
 -34  -6   4    1.46    0.08
  34   6  -4    1.42    0.09
  34   6  -4    1.31    0.08
 -32  -6   4   -0.06    0.03
  32   6  -4   -0.01    0.03
  32   6  -4    0.06    0.04
 -30  -6   4    0.36    0.05
  30   6  -4    0.43    0.06
  30   6  -4    0.23    0.04
  28   6  -4    2.20    0.09
  28   6  -4    2.17    0.10
 -26  -6   4    0.21    0.03
  26   6  -4    0.24    0.04
 -24  -6   4    3.53    0.11
  24   6  -4    3.40    0.12
  24   6  -4    3.49    0.12
 -22  -6   4   25.21    0.51
  22   6  -4   24.40    0.52
  22   6  -4   24.51    0.53
 -20  -6   4    5.17    0.13
 -20  -6   4    4.96    0.14
  20   6  -4    5.43    0.15
  20   6  -4    5.20    0.15
 -18  -6   4   20.94    0.42
 -18  -6   4   20.25    0.42
  18   6  -4   20.29    0.43
  18   6  -4   20.16    0.44
 -18   6   4   19.88    0.41
 -16  -6   4   14.83    0.31
  16   6  -4   14.75    0.33
  16   6  -4   14.79    0.32
 -16   6   4   14.70    0.30
 -14  -6   4   11.72    0.25
 -14   6   4   11.78    0.25
  14   6  -4   11.85    0.26
  14   6  -4   11.62    0.27
 -12  -6   4   20.54    0.41
 -12   6   4   20.56    0.41
  12   6  -4   20.23    0.42
  12   6  -4   20.47    0.43
  12   6  -4   20.05    0.43
 -10  -6   4   12.54    0.26
  10   6  -4   12.46    0.27
  10   6  -4   12.49    0.28
 -10   6   4   12.67    0.27
  10   6  -4   12.36    0.27
  -8  -6   4    9.81    0.20
   8   6  -4    9.52    0.21
   8   6  -4    9.43    0.21
  -8   6   4    9.66    0.21
   8   6  -4    9.50    0.22
  -8   6   4    9.55    0.20
  -6   6   4    8.33    0.19
   6   6  -4    8.20    0.19
   6   6  -4    8.31    0.19
  -6   6   4    8.42    0.18
   6   6  -4    8.30    0.20
  -6   6   4    8.39    0.18
   4   6  -4    1.18    0.05
   4   6  -4    1.13    0.05
  -4   6   4    1.16    0.04
   4   6  -4    1.04    0.05
  -4   6   4    1.14    0.04
  -4   6   4    1.18    0.06
   2   6  -4   23.54    0.47
   2   6  -4   23.00    0.47
   2   6  -4   23.15    0.48
  -2   6   4   22.98    0.47
  -2   6   4   23.56    0.47
  -2   6   4   23.23    0.48
   0   6   4   30.77    0.63
   0   6   4   32.14    0.65
   0   6  -4   32.02    0.64
   0   6  -4   33.47    0.63
   0   6   4   32.06    0.63
   0   6  -4   31.33    0.63
   2  -6   4    3.17    0.10
  -2   6  -4    3.15    0.08
   2   6   4    3.19    0.09
  -2   6  -4    3.17    0.08
   2   6   4    3.37    0.10
  -2   6  -4    3.17    0.09
   2   6   4    3.18    0.09
   4  -6   4   32.96    0.67
  -4   6  -4   33.53    0.65
   4   6   4   33.02    0.66
   4   6   4   33.05    0.68
  -4   6  -4   33.16    0.66
   4   6   4   33.12    0.66
  -6  -6  -4    1.56    0.05
   6  -6   4    1.50    0.07
   6   6   4    1.53    0.06
   6   6   4    1.58    0.07
  -6   6  -4    1.58    0.05
  -6   6  -4    1.63    0.06
  -8  -6  -4   40.95    0.81
   8  -6   4   41.59    0.83
   8   6   4   42.23    0.83
  -8   6  -4   41.62    0.81
  -8   6  -4   41.30    0.82
   8   6   4   41.40    0.83
 -10  -6  -4    1.47    0.05
  10  -6   4    1.44    0.07
 -10   6  -4    1.48    0.05
 -10   6  -4    1.49    0.06
  10   6   4    1.45    0.06
  12  -6   4   16.74    0.36
 -12  -6  -4   17.39    0.35
 -12   6  -4   17.19    0.34
 -12   6  -4   17.05    0.35
  12   6   4   16.93    0.37
  14  -6   4    0.46    0.05
 -14  -6  -4    0.54    0.04
 -14   6  -4    0.54    0.03
 -14   6  -4    0.52    0.03
  14   6   4    0.51    0.05
 -16  -6  -4    0.65    0.04
  16  -6   4    0.70    0.06
 -16   6  -4    0.66    0.03
 -16   6  -4    0.71    0.04
  16   6   4    0.64    0.05
 -18  -6  -4    1.01    0.05
  18  -6   4    0.92    0.06
  18   6   4    0.90    0.06
 -18   6  -4    0.89    0.04
 -18   6  -4    0.94    0.04
 -20  -6  -4    5.65    0.15
  20  -6   4    5.40    0.14
 -20   6  -4    5.71    0.13
  20   6   4    5.59    0.16
 -20   6  -4    5.49    0.13
 -22  -6  -4    1.40    0.07
  22   6   4    1.38    0.08
 -22   6  -4    1.37    0.05
 -22   6  -4    1.37    0.05
 -24  -6  -4    0.27    0.04
 -24   6  -4    0.35    0.03
 -24   6  -4    0.38    0.04
  24   6   4    0.20    0.04
 -26  -6  -4    9.72    0.24
  26   6   4    9.60    0.25
 -26   6  -4    9.75    0.22
 -28  -6  -4    3.50    0.12
  28   6   4    3.57    0.13
 -28   6  -4    3.58    0.10
 -30  -6  -4    1.03    0.08
  30   6   4    1.04    0.10
 -30   6  -4    1.08    0.06
  30   6   4    1.15    0.09
 -32  -6  -4    1.27    0.09
 -32   6  -4    1.46    0.07
  32   6   4    1.47    0.10
  32   6   4    1.45    0.11
 -34  -6  -4    5.59    0.17
  34   6   4    5.49    0.19
  34   6   4    5.59    0.20
 -36  -6  -4    1.84    0.11
  36   6   4    1.77    0.13
  36   6   4    1.75    0.13
 -39  -7   4    0.84    0.09
  39   7  -4    0.80    0.11
  39   7  -4    0.65    0.10
 -37  -7   4    0.81    0.08
  37   7  -4    0.98    0.10
  37   7  -4    0.87    0.09
 -35  -7   4    0.03    0.04
  35   7  -4    0.01    0.05
  35   7  -4    0.00    0.04
 -33  -7   4   -0.02    0.04
  33   7  -4    0.08    0.04
  33   7  -4    0.09    0.05
 -31  -7   4    0.46    0.05
  31   7  -4    0.57    0.08
  31   7  -4    0.42    0.05
 -29  -7   4   -0.02    0.03
  29   7  -4   -0.02    0.03
  29   7  -4    0.05    0.04
 -27  -7   4    2.30    0.09
  27   7  -4    2.33    0.11
  27   7  -4    2.32    0.10
 -25  -7   4   -0.01    0.02
  25   7  -4   -0.01    0.03
  25   7  -4    0.02    0.03
 -23  -7   4    2.14    0.08
  23   7  -4    2.10    0.10
  23   7  -4    2.13    0.09
  21   7  -4   12.83    0.30
  21   7  -4   11.91    0.30
  19   7  -4    7.17    0.23
  19   7  -4    7.24    0.19
 -19   7   4    7.13    0.16
 -17   7   4   20.48    0.41
  17   7  -4   20.50    0.45
  17   7  -4   20.50    0.44
 -15   7   4   11.31    0.24
  15   7  -4   10.87    0.27
  15   7  -4   11.40    0.26
 -13   7   4   15.98    0.33
  13   7  -4   15.67    0.35
  13   7  -4   15.75    0.34
 -11   7   4    9.34    0.21
  11   7  -4    9.47    0.22
  11   7  -4    9.49    0.23
  -9   7   4    6.30    0.14
  -9   7   4    6.32    0.15
   9   7  -4    6.10    0.16
   9   7  -4    6.36    0.17
  -7   7   4   13.31    0.27
   7   7  -4   12.92    0.29
   7   7  -4   13.33    0.30
   7   7  -4   13.38    0.29
  -7   7   4   13.46    0.29
  -7   7   4   12.88    0.27
   5   7  -4    0.39    0.04
  -5   7   4    0.42    0.04
   5   7  -4    0.33    0.04
  -5   7   4    0.32    0.04
  -5   7   4    0.33    0.03
   5   7  -4    0.32    0.05
   3   7  -4   10.50    0.24
   3   7  -4   10.18    0.23
  -3   7   4   10.58    0.23
   3   7  -4   10.44    0.23
  -3   7   4   10.38    0.24
  -3   7   4   10.43    0.23
   1   7  -4    1.66    0.06
   1   7  -4    1.56    0.06
   1   7  -4    1.67    0.07
  -1   7   4    1.67    0.06
  -1   7   4    1.56    0.06
  -1   7   4    1.66    0.08
   1   7   4    2.06    0.08
   1   7   4    2.19    0.07
  -1   7  -4    2.09    0.08
  -1   7  -4    2.11    0.07
  -1   7  -4    2.15    0.07
   1   7   4    2.25    0.09
  -3   7  -4   13.70    0.30
  -3   7  -4   14.04    0.29
   3   7   4   13.16    0.30
   3   7   4   13.97    0.30
   3   7   4   13.87    0.32
  -3   7  -4   13.57    0.29
   5   7   4    0.12    0.03
   5   7   4    0.07    0.04
  -5   7  -4    0.07    0.02
  -5   7  -4    0.11    0.02
   5   7   4    0.14    0.03
  -5   7  -4    0.08    0.02
   7   7   4    0.20    0.04
  -7   7  -4    0.26    0.04
  -7   7  -4    0.32    0.03
   7   7   4    0.32    0.04
  -9  -7  -4    0.60    0.03
  -9   7  -4    0.67    0.04
   9   7   4    0.67    0.05
  -9   7  -4    0.62    0.04
   9   7   4    0.59    0.06
 -11  -7  -4    3.25    0.09
 -11   7  -4    3.38    0.10
 -11   7  -4    3.31    0.09
  11   7   4    3.42    0.12
  11   7   4    3.29    0.11
 -13  -7  -4    0.27    0.03
 -13   7  -4    0.38    0.04
 -13   7  -4    0.29    0.03
  13   7   4    0.36    0.05
 -15  -7  -4    8.04    0.18
  15  -7   4    7.94    0.20
 -15   7  -4    8.07    0.18
 -15   7  -4    8.02    0.17
  15   7   4    7.43    0.22
  15   7   4    7.90    0.22
 -17  -7  -4    1.13    0.06
  17   7   4    1.11    0.07
  17   7   4    1.08    0.08
 -17   7  -4    1.04    0.05
 -17   7  -4    1.10    0.04
 -19  -7  -4    4.40    0.12
 -19   7  -4    4.46    0.11
  19   7   4    4.44    0.15
 -19   7  -4    4.48    0.11
  19   7   4    4.54    0.14
 -21  -7  -4    0.30    0.04
 -21   7  -4    0.28    0.03
  21   7   4    0.26    0.05
 -21   7  -4    0.28    0.03
  21   7   4    0.25    0.05
 -23  -7  -4    2.23    0.09
  23   7   4    1.96    0.11
  23   7   4    2.09    0.10
 -23   7  -4    2.05    0.07
 -23   7  -4    2.09    0.07
 -25  -7  -4    0.97    0.07
  25   7   4    1.01    0.09
  25   7   4    0.99    0.10
 -25   7  -4    0.88    0.05
 -27  -7  -4   13.38    0.31
  27   7   4   13.28    0.33
  27   7   4   13.02    0.34
 -29  -7  -4    0.23    0.04
  29   7   4    0.19    0.06
  29   7   4    0.18    0.05
 -31  -7  -4    0.15    0.05
  31   7   4    0.15    0.06
  31   7   4    0.11    0.05
 -33  -7  -4    3.43    0.13
  33   7   4    3.48    0.19
  33   7   4    3.30    0.17
 -36  -8   4    3.26    0.12
  36   8  -4    3.30    0.16
 -34  -8   4    1.42    0.09
  34   8  -4    1.26    0.10
  34   8  -4    1.49    0.11
 -32  -8   4    0.81    0.07
  32   8  -4    0.96    0.10
  32   8  -4    0.81    0.08
 -30  -8   4    6.99    0.18
  30   8  -4    6.65    0.20
  30   8  -4    6.89    0.21
  28   8  -4    1.55    0.10
  28   8  -4    1.74    0.10
  26   8  -4    0.74    0.07
  26   8  -4    0.51    0.08
  24   8  -4    0.11    0.04
  24   8  -4    0.11    0.05
  22   8  -4    5.19    0.16
  22   8  -4    4.96    0.17
  20   8  -4    0.15    0.04
  20   8  -4    0.17    0.04
 -20   8   4    0.16    0.02
 -18   8   4    0.00    0.02
  18   8  -4    0.01    0.04
  18   8  -4    0.03    0.03
  16   8  -4    0.26    0.05
  16   8  -4    0.27    0.04
 -16   8   4    0.25    0.04
 -14   8   4    1.26    0.06
  14   8  -4    1.16    0.07
  14   8  -4    1.19    0.08
  12   8  -4    0.81    0.07
 -12   8   4    0.89    0.05
  12   8  -4    0.81    0.06
 -10   8   4    3.11    0.10
 -10   8   4    3.13    0.08
  10   8  -4    3.07    0.13
  10   8  -4    3.28    0.10
   8   8  -4    0.23    0.05
  -8   8   4    0.30    0.04
  -8   8   4    0.23    0.03
   8   8  -4    0.26    0.04
  -8   8   4    0.23    0.03
  -6   8   4    1.18    0.06
   6   8  -4    1.11    0.07
  -6   8   4    1.12    0.05
   6   8  -4    1.15    0.06
  -6   8   4    1.07    0.06
  -4   8   4    0.45    0.05
  -4   8   4    0.63    0.05
   4   8  -4    0.53    0.05
  -4   8   4    0.65    0.04
   4   8  -4    0.61    0.05
  -2   8   4    0.98    0.06
   2   8  -4    1.04    0.06
   2   8  -4    1.08    0.05
  -2   8   4    1.04    0.07
  -2   8   4    1.03    0.05
   0   8   4    5.54    0.15
   0   8  -4    5.96    0.15
   0   8  -4    5.96    0.17
   0   8   4    5.89    0.17
   0   8   4    5.73    0.15
   0   8  -4    6.02    0.16
  -2   8  -4   12.31    0.28
   2   8   4   12.84    0.30
  -2   8  -4   13.34    0.29
   2   8   4   13.21    0.29
  -2   8  -4   13.06    0.28
  -4   8  -4    0.64    0.05
  -4   8  -4    0.78    0.05
   4   8   4    0.68    0.07
   4   8   4    0.58    0.05
  -4   8  -4    0.64    0.04
  -6   8  -4    7.20    0.18
  -6   8  -4    7.00    0.16
   6   8   4    7.19    0.18
  -6   8  -4    6.68    0.16
   8   8   4   10.64    0.27
   8   8   4   10.78    0.25
  -8   8  -4   10.73    0.24
  -8   8  -4   10.74    0.23
 -10   8  -4    0.24    0.03
  10   8   4    0.22    0.04
 -10   8  -4    0.27    0.04
  10   8   4    0.19    0.04
  12   8   4    2.19    0.09
  12   8   4    2.23    0.11
 -12   8  -4    2.13    0.07
 -12   8  -4    2.18    0.08
 -14  -8  -4    0.94    0.05
 -14   8  -4    0.97    0.05
 -14   8  -4    1.05    0.05
  14   8   4    0.92    0.08
  14   8   4    1.06    0.08
 -16  -8  -4    4.75    0.12
 -16   8  -4    4.78    0.13
 -16   8  -4    4.81    0.12
  16   8   4    4.83    0.15
  16   8   4    4.92    0.17
 -18  -8  -4    0.52    0.05
 -18   8  -4    0.42    0.05
  18   8   4    0.60    0.08
  18   8   4    0.49    0.07
 -18   8  -4    0.38    0.04
 -20  -8  -4    5.79    0.15
  20   8   4    5.60    0.19
 -20   8  -4    6.35    0.16
  20   8   4    5.66    0.18
 -22  -8  -4    0.12    0.04
  22   8   4    0.19    0.05
  22   8   4    0.15    0.06
 -24  -8  -4    0.07    0.04
  24   8   4    0.01    0.04
  24   8   4    0.06    0.05
 -26  -8  -4    1.56    0.09
  26   8   4    1.49    0.12
  26   8   4    1.70    0.11
 -28  -8  -4    0.23    0.05
  28   8   4    0.18    0.07
  28   8   4    0.18    0.06
  29   9  -4    4.24    0.16
  29   9  -4    4.45    0.18
  27   9  -4    1.19    0.10
  27   9  -4    1.17    0.11
  25   9  -4    0.34    0.06
  25   9  -4    0.20    0.05
  23   9  -4    0.01    0.05
  23   9  -4    0.08    0.05
  21   9  -4    2.86    0.12
  21   9  -4    2.54    0.12
  19   9  -4    0.35    0.06
  19   9  -4    0.29    0.05
  17   9  -4   -0.06    0.04
 -17   9   4    0.03    0.04
  17   9  -4    0.00    0.04
  15   9  -4    0.57    0.07
 -15   9   4    0.56    0.05
  15   9  -4    0.69    0.08
  13   9  -4    0.21    0.05
 -13   9   4    0.15    0.03
  13   9  -4    0.13    0.04
  11   9  -4    0.82    0.07
  11   9  -4    0.74    0.07
 -11   9   4    0.65    0.06
  -9   9   4    4.85    0.14
   9   9  -4    4.79    0.15
   9   9  -4    4.19    0.15
  -9   9   4    4.87    0.12
  -7   9   4    0.21    0.04
   7   9  -4    0.20    0.04
   7   9  -4    0.26    0.04
  -7   9   4    0.23    0.03
  -5   9   4    3.78    0.13
   5   9  -4    4.02    0.12
  -5   9   4    3.81    0.11
   5   9  -4    3.97    0.13
   3   9  -4    0.57    0.06
   3   9  -4    0.70    0.05
  -3   9   4    0.64    0.08
  -3   9   4    0.50    0.05
  -1   9   4    1.11    0.08
   1   9  -4    1.11    0.07
  -1   9   4    1.23    0.06
   1   9  -4    1.12    0.06
  -1   9  -4    0.59    0.05
   1   9   4    0.55    0.07
  -1   9  -4    0.42    0.06
   1   9   4    0.49    0.06
  -3   9  -4    0.07    0.04
   3   9   4    0.08    0.03
   3   9   4    0.11    0.04
  -3   9  -4    0.06    0.03
  -5   9  -4    0.51    0.05
  -5   9  -4    0.44    0.06
   5   9   4    0.43    0.06
   5   9   4    0.54    0.07
   7   9   4    0.90    0.08
  -7   9  -4    0.79    0.05
  -7   9  -4    0.75    0.06
   7   9   4    0.69    0.07
  -9   9  -4    0.01    0.02
   9   9   4    0.06    0.05
  -9   9  -4   -0.02    0.03
   9   9   4    0.03    0.04
 -11   9  -4    0.63    0.06
  11   9   4    0.73    0.08
  11   9   4    0.76    0.08
  13   9   4    0.81    0.09
  13   9   4    0.84    0.08
 -13   9  -4    0.94    0.06
  15   9   4    0.08    0.05
 -15   9  -4    0.12    0.03
  15   9   4    0.03    0.04
  17   9   4    0.45    0.06
  17   9   4    0.46    0.07
  19   9   4    0.09    0.05
  19   9   4    0.02    0.06
  21   9   4    2.78    0.15
  21   9   4    2.77    0.14
  23   9   4    0.23    0.07
  23   9   4    0.11    0.06
  20  10  -4    0.22    0.06
  20  10  -4    0.15    0.06
  18  10  -4    2.54    0.13
  18  10  -4    2.71    0.12
  16  10  -4    2.58    0.13
  16  10  -4    2.95    0.12
  14  10  -4    0.57    0.08
  14  10  -4    0.54    0.08
  12  10  -4    0.21    0.05
  12  10  -4    0.21    0.05
  10  10  -4    6.78    0.20
  10  10  -4    7.18    0.19
 -10  10   4    7.01    0.19
   8  10  -4    5.26    0.16
  -8  10   4    5.00    0.16
   8  10  -4    5.29    0.17
  -6  10   4    0.09    0.04
   6  10  -4    0.09    0.05
   6  10  -4    0.16    0.04
  -4  10   4    6.37    0.19
   4  10  -4    6.49    0.19
   4  10  -4    6.44    0.17
   2  10  -4    1.19    0.09
   2  10  -4    1.02    0.07
  -2  10   4    1.14    0.09
   0  10  -4    0.30    0.06
   0  10  -4    0.21    0.07
   0  10   4    0.23    0.06
   2  10   4    0.19    0.06
  -2  10  -4    0.23    0.05
  -2  10  -4    0.19    0.05
   2  10   4    0.13    0.05
   4  10   4    0.45    0.06
  -4  10  -4    0.49    0.07
   4  10   4    0.52    0.07
   6  10   4    1.30    0.09
  -6  10  -4    1.06    0.08
   6  10   4    1.17    0.10
   8  10   4    1.21    0.09
   8  10   4    1.37    0.11
  -8  10  -4    1.19    0.08
  10  10   4    0.35    0.07
 -10  10  -4    0.31    0.05
  10  10   4    0.28    0.06
  12  10   4    2.14    0.13
  12  10   4    2.37    0.12
  14  10   4    0.29    0.07
  14  10   4    0.24    0.06
 -52   0   5   -0.04    0.05
 -50   0   5   -0.02    0.04
 -48   0   5    0.00    0.04
  48   0  -5    0.06    0.03
 -46   0   5    0.12    0.04
  46   0  -5    0.00    0.03
  46   0  -5    0.05    0.03
  44   0  -5   -0.01    0.03
 -44   0   5    0.00    0.03
  44   0  -5    0.02    0.02
 -42   0   5    0.04    0.03
  42   0  -5   -0.03    0.02
  42   0  -5    0.02    0.02
  40   0  -5    0.01    0.02
  40   0  -5   -0.02    0.02
 -40   0   5    0.01    0.03
  40   0  -5   -0.02    0.03
 -38   0   5   -0.06    0.03
  38   0  -5    0.00    0.02
  38   0  -5   -0.01    0.03
  38   0  -5    0.03    0.02
 -36   0   5    0.01    0.03
  36   0  -5    0.04    0.02
  36   0  -5   -0.01    0.02
  36   0  -5    0.01    0.02
  34   0  -5    0.01    0.02
  34   0  -5    0.00    0.02
  34   0  -5   -0.03    0.02
  32   0  -5    0.04    0.02
 -32   0   5    0.01    0.02
 -32   0   5    0.00    0.03
  32   0  -5   -0.02    0.01
  32   0  -5    0.01    0.01
 -30   0   5    0.01    0.02
  30   0  -5    0.03    0.01
 -30   0   5    0.03    0.02
  30   0  -5    0.01    0.02
  30   0  -5    0.01    0.01
  28   0  -5   -0.01    0.01
  28   0  -5    0.01    0.01
  28   0  -5   -0.04    0.02
  26   0  -5   -0.01    0.01
  26   0  -5   -0.01    0.01
 -26   0   5    0.03    0.02
  26   0  -5    0.01    0.01
 -26   0   5    0.01    0.01
  24   0  -5   -0.03    0.01
 -24   0   5   -0.04    0.02
 -24   0   5   -0.03    0.01
 -22   0   5    0.01    0.02
  22   0  -5    0.04    0.01
  22   0  -5    0.01    0.01
 -22   0   5    0.01    0.01
 -20   0   5   -0.05    0.01
  20   0  -5   -0.05    0.01
 -20   0   5   -0.03    0.01
  18   0  -5    0.02    0.01
  16   0  -5   -0.06    0.01
 -16   0   5   -0.06    0.01
 -16   0   5   -0.07    0.01
 -16   0   5   -0.06    0.01
  16   0  -5   -0.08    0.01
  14   0  -5   -0.06    0.01
 -14   0   5   -0.05    0.01
 -14   0   5   -0.04    0.01
  14   0  -5   -0.04    0.01
  14   0  -5   -0.05    0.01
 -14   0   5   -0.04    0.01
 -12   0   5    0.00    0.01
  12   0  -5    0.01    0.01
  12   0  -5    0.00    0.01
 -12   0   5    0.02    0.01
 -12   0   5    0.00    0.01
  12   0  -5    0.01    0.01
  10   0  -5    0.00    0.01
 -10   0   5   -0.01    0.01
  10   0  -5   -0.01    0.01
 -10   0   5   -0.01    0.01
 -10   0   5   -0.01    0.01
  10   0  -5    0.00    0.01
  -8   0   5   -0.06    0.01
   8   0  -5   -0.06    0.01
   8   0  -5   -0.06    0.00
  -8   0   5   -0.07    0.01
  -6   0   5    0.02    0.01
   6   0  -5    0.00    0.00
   6   0  -5    0.01    0.00
  -4   0   5    0.01    0.00
  -4   0   5    0.01    0.01
   4   0  -5    0.00    0.00
   2   0  -5   -0.01    0.00
  -2   0   5   -0.01    0.00
   2   0  -5    0.00    0.01
  -2   0   5    0.00    0.01
   0   0  -5    0.08    0.01
   0   0   5    0.05    0.01
   0   0   5    0.03    0.01
   0   0  -5    0.05    0.01
   2   0   5    0.05    0.01
  -2   0  -5    0.03    0.01
  -2   0  -5    0.04    0.01
   2   0   5    0.02    0.01
  -4   0  -5    0.00    0.01
   4   0   5    0.01    0.01
   4   0   5    0.00    0.01
  -4   0  -5    0.01    0.01
  -6   0  -5   -0.05    0.01
   6   0   5   -0.04    0.01
   6   0   5   -0.03    0.01
   8   0   5   -0.01    0.01
  -8   0  -5    0.00    0.01
   8   0   5   -0.01    0.01
  10   0   5    0.02    0.01
  10   0   5    0.00    0.01
 -10   0  -5    0.00    0.01
 -12   0  -5    0.01    0.01
  12   0   5    0.00    0.01
  12   0   5   -0.02    0.01
  12   0   5    0.02    0.01
  14   0   5    0.03    0.01
  14   0   5    0.01    0.01
  14   0   5    0.02    0.01
 -14   0  -5    0.01    0.01
  16   0   5    0.01    0.01
  16   0   5    0.03    0.01
  16   0   5    0.04    0.02
 -16   0  -5    0.01    0.01
 -18   0  -5    0.01    0.01
  18   0   5    0.01    0.01
  18   0   5    0.00    0.01
  18   0   5    0.01    0.02
  20   0   5    0.06    0.02
 -20   0  -5    0.05    0.02
  20   0   5    0.06    0.02
  22   0   5    0.08    0.02
  22   0   5    0.09    0.02
 -22   0  -5    0.11    0.02
  22   0   5    0.05    0.02
  24   0   5    0.01    0.02
 -24   0  -5    0.01    0.02
  24   0   5    0.03    0.02
  24   0   5    0.00    0.02
 -26   0  -5    0.05    0.02
  26   0   5    0.00    0.02
  26   0   5    0.00    0.02
  26   0   5    0.02    0.02
  28   0   5   -0.01    0.02
  28   0   5    0.03    0.02
 -28   0  -5    0.00    0.02
  28   0   5    0.00    0.03
 -30   0  -5    0.05    0.03
  30   0   5    0.06    0.03
 -32   0  -5    0.07    0.03
  32   0   5    0.02    0.03
 -34   0  -5    0.00    0.03
  34   0   5    0.02    0.03
  36   0   5    0.06    0.03
 -36   0  -5    0.00    0.04
 -38   0  -5    0.06    0.04
  38   0   5    0.02    0.05
 -40   0  -5    0.05    0.04
  40   0   5    0.01    0.04
 -42   0  -5    0.05    0.05
  42   0   5    0.04    0.04
 -44   0  -5    0.05    0.06
 -53  -1   5    0.30    0.06
 -53   1   5    0.30    0.06
 -51  -1   5    0.08    0.05
 -51   1   5    0.09    0.05
  51   1  -5   -0.05    0.04
 -49  -1   5    1.83    0.10
 -49   1   5    1.76    0.10
  49   1  -5    1.88    0.08
 -47  -1   5    0.46    0.06
 -47   1   5    0.52    0.07
  47   1  -5    0.45    0.06
  47   1  -5    0.49    0.07
 -45  -1   5    0.24    0.05
  45   1  -5    0.30    0.04
 -45   1   5    0.24    0.04
  45   1  -5    0.29    0.04
 -43  -1   5    0.67    0.07
  43   1  -5    0.67    0.05
  43   1  -5    0.72    0.05
 -41  -1   5    1.29    0.07
  41  -1  -5    1.34    0.04
 -41   1   5    1.34    0.07
  41   1  -5    1.27    0.06
  41   1  -5    1.36    0.06
  39  -1  -5    4.03    0.09
  39  -1  -5    3.97    0.10
  39  -1  -5    3.99    0.10
  39  -1  -5    4.01    0.09
 -39  -1   5    3.99    0.13
 -39   1   5    4.14    0.12
  39   1  -5    4.10    0.11
  39   1  -5    3.91    0.11
 -37  -1   5    0.10    0.03
  37  -1  -5    0.13    0.02
  37  -1  -5    0.13    0.02
  37  -1  -5    0.15    0.02
  37  -1  -5    0.09    0.01
  37   1  -5    0.14    0.02
  37   1  -5    0.10    0.03
 -37   1   5    0.07    0.03
  37   1  -5    0.11    0.02
  35  -1  -5    0.26    0.03
 -35  -1   5    0.33    0.04
  35  -1  -5    0.28    0.03
  35   1  -5    0.41    0.04
  35   1  -5    0.30    0.04
  35   1  -5    0.31    0.04
 -35   1   5    0.25    0.04
 -35   1   5    0.28    0.04
  33  -1  -5    0.17    0.02
  33  -1  -5    0.19    0.02
  33  -1  -5    0.20    0.03
 -33  -1   5    0.16    0.03
  33  -1  -5    0.14    0.02
  33   1  -5    0.14    0.03
 -33   1   5    0.12    0.03
 -33   1   5    0.21    0.03
  33   1  -5    0.15    0.03
  33   1  -5    0.20    0.03
 -31  -1   5    2.61    0.09
  31  -1  -5    2.65    0.07
  31  -1  -5    2.68    0.07
 -31  -1   5    2.55    0.09
  31  -1  -5    2.77    0.08
 -31   1   5    2.67    0.08
  31   1  -5    2.66    0.08
  31   1  -5    2.54    0.08
 -31   1   5    2.58    0.08
  31   1  -5    2.70    0.08
  29  -1  -5    1.92    0.05
 -29  -1   5    1.99    0.07
 -29  -1   5    1.87    0.07
  29  -1  -5    2.01    0.05
  29  -1  -5    1.91    0.06
  29   1  -5    1.84    0.07
  29   1  -5    1.94    0.06
 -29   1   5    1.89    0.06
  29   1  -5    1.97    0.07
 -29   1   5    1.86    0.07
  27  -1  -5    1.99    0.05
  27  -1  -5    2.03    0.05
 -27  -1   5    1.98    0.07
 -27  -1   5    1.96    0.07
  27  -1  -5    1.96    0.05
  27   1  -5    1.93    0.07
 -27   1   5    1.93    0.07
  27   1  -5    2.02    0.06
  27   1  -5    1.98    0.06
 -27   1   5    1.97    0.06
  25  -1  -5    5.12    0.11
 -25  -1   5    5.04    0.13
  25  -1  -5    5.06    0.11
 -25  -1   5    5.10    0.13
  25   1  -5    5.19    0.12
 -25   1   5    5.02    0.12
  25   1  -5    5.18    0.13
  25   1  -5    5.03    0.12
 -25   1   5    5.12    0.12
  23  -1  -5    0.38    0.02
  23  -1  -5    0.41    0.02
 -23  -1   5    0.36    0.03
  23  -1  -5    0.34    0.02
 -23  -1   5    0.35    0.03
  23   1  -5    0.32    0.03
 -23   1   5    0.43    0.03
  23   1  -5    0.37    0.03
 -23   1   5    0.41    0.02
  23   1  -5    0.29    0.02
 -21  -1   5    6.05    0.14
 -21  -1   5    6.11    0.14
  21  -1  -5    5.96    0.13
  21  -1  -5    6.08    0.13
 -21   1   5    6.31    0.13
  21   1  -5    6.10    0.14
  21   1  -5    6.01    0.14
  21   1  -5    6.07    0.14
 -21   1   5    6.01    0.13
 -19  -1   5    3.84    0.10
  19  -1  -5    3.96    0.08
  19  -1  -5    4.02    0.08
 -19  -1   5    4.03    0.10
  19   1  -5    3.89    0.09
 -19   1   5    3.95    0.09
  19   1  -5    3.92    0.10
  19   1  -5    3.84    0.09
  17  -1  -5    0.11    0.01
 -17  -1   5    0.09    0.02
 -17  -1   5    0.07    0.01
 -17   1   5    0.12    0.02
  17   1  -5    0.12    0.02
  17   1  -5    0.08    0.02
 -17   1   5    0.06    0.01
 -15  -1   5   35.27    0.69
  15  -1  -5   34.42    0.67
 -15  -1   5   35.28    0.69
 -15  -1   5   35.60    0.69
 -15   1   5   35.30    0.68
  15   1  -5   35.33    0.69
  15   1  -5   35.53    0.69
 -15   1   5   35.14    0.68
  15   1  -5   34.95    0.69
 -13  -1   5    0.03    0.01
 -13  -1   5    0.00    0.01
  13  -1  -5    0.00    0.00
  13  -1  -5    0.00    0.01
 -13   1   5    0.01    0.00
  13   1  -5    0.01    0.01
  13   1  -5    0.01    0.01
 -13   1   5    0.00    0.01
 -13   1   5    0.00    0.01
  11  -1  -5   30.74    0.59
 -11  -1   5   31.19    0.60
 -11  -1   5   28.34    0.60
 -11  -1   5   31.45    0.60
  11   1  -5   31.28    0.60
  11   1  -5   30.40    0.59
 -11   1   5   30.32    0.59
   9  -1  -5   71.32    1.81
  -9  -1   5   67.76    2.19
   9   1  -5   71.92    2.15
  -9   1   5   66.71    1.83
   7  -1  -5    8.80    0.17
   7  -1  -5    8.87    0.17
  -7  -1   5    8.79    0.18
   7  -1  -5    8.75    0.18
  -7  -1   5    9.00    0.18
  -7   1   5    8.86    0.18
   7   1  -5    8.50    0.18
  -7   1   5    8.75    0.18
   7   1  -5    8.97    0.18
   7   1  -5    8.63    0.18
   5  -1  -5    2.55    0.06
  -5  -1   5    2.60    0.06
   5  -1  -5    2.60    0.06
  -5  -1   5    2.62    0.06
   5   1  -5    2.63    0.06
  -5   1   5    2.61    0.06
   5   1  -5    2.59    0.06
  -5   1   5    2.61    0.06
   3  -1  -5   47.87    1.47
  -3  -1   5   46.87    1.53
   3   1  -5   46.43    1.51
  -3   1   5   47.13    1.43
  -1   1   5   32.62    0.63
   1   1  -5   32.76    0.63
   1  -1   5  610.61   12.31
  -1  -1  -5  591.56   12.44
  -1   1  -5  619.11   12.33
   1   1   5  594.29   12.37
   3  -1   5    1.27    0.04
   3  -1   5    1.29    0.04
   3   1   5    1.35    0.04
  -3   1  -5    1.20    0.04
  -5  -1  -5    0.01    0.01
   5  -1   5    0.01    0.01
   5  -1   5   -0.01    0.01
  -5   1  -5    0.00    0.01
   5   1   5    0.00    0.01
  -5   1  -5    0.00    0.01
   5   1   5    0.00    0.01
   7  -1   5    6.46    0.13
   7  -1   5    6.23    0.14
  -7  -1  -5    6.20    0.14
  -7   1  -5    6.25    0.13
   7   1   5    6.35    0.14
   9  -1   5   10.66    0.21
   9  -1   5    9.35    0.21
  -9   1  -5   10.42    0.21
   9   1   5   10.52    0.21
  -9   1  -5   10.23    0.21
  11  -1   5   17.08    0.34
  11  -1   5   17.43    0.34
 -11  -1  -5   17.20    0.35
  11  -1   5   16.87    0.34
  11   1   5   17.06    0.35
 -11   1  -5   16.99    0.34
 -11   1  -5   16.97    0.34
 -13  -1  -5    0.19    0.02
  13  -1   5    0.20    0.02
  13  -1   5    0.22    0.02
  13   1   5    0.18    0.02
  13   1   5    0.17    0.02
 -13   1  -5    0.21    0.02
  15  -1   5    0.13    0.02
 -15  -1  -5    0.12    0.02
  15  -1   5    0.13    0.02
  15  -1   5    0.15    0.02
  15   1   5    0.15    0.02
  15   1   5    0.11    0.02
 -15   1  -5    0.10    0.02
  15   1   5    0.13    0.02
  17  -1   5   29.84    0.59
  17  -1   5   29.62    0.58
 -17  -1  -5   29.63    0.60
  17  -1   5   29.89    0.58
 -17   1  -5   29.43    0.59
  17   1   5   29.93    0.60
  17   1   5   29.46    0.59
  17   1   5   29.36    0.59
 -19  -1  -5    0.11    0.02
  19  -1   5    0.10    0.02
  19  -1   5    0.13    0.02
  19  -1   5    0.14    0.02
  19   1   5    0.12    0.02
  19   1   5    0.15    0.02
 -19   1  -5    0.20    0.03
  19   1   5    0.12    0.02
 -21  -1  -5    0.31    0.04
  21  -1   5    0.24    0.03
  21  -1   5    0.27    0.03
  21  -1   5    0.28    0.03
  21   1   5    0.26    0.03
  21   1   5    0.25    0.04
  21   1   5    0.23    0.03
 -21   1  -5    0.31    0.03
  23  -1   5    0.63    0.04
  23  -1   5    0.64    0.04
  23  -1   5    0.66    0.04
 -23  -1  -5    0.62    0.05
  23   1   5    0.65    0.04
  23   1   5    0.66    0.05
 -23   1  -5    0.61    0.04
  23   1   5    0.56    0.04
  25  -1   5   16.83    0.35
  25  -1   5   16.98    0.35
  25  -1   5   16.91    0.34
 -25  -1  -5   16.63    0.36
 -25   1  -5   16.69    0.36
  25   1   5   16.55    0.36
  25   1   5   16.19    0.35
  27  -1   5    0.65    0.04
  27  -1   5    0.64    0.04
 -27  -1  -5    0.70    0.05
  27  -1   5    0.61    0.05
  27   1   5    0.62    0.05
 -27   1  -5    0.68    0.05
  29  -1   5    3.25    0.10
 -29  -1  -5    3.23    0.11
  29  -1   5    3.19    0.10
  29  -1   5    3.18    0.09
  29   1   5    3.21    0.11
 -29   1  -5    3.26    0.11
  31  -1   5    0.48    0.05
  31  -1   5    0.49    0.04
  31  -1   5    0.50    0.06
 -31  -1  -5    0.50    0.06
  31   1   5    0.46    0.05
 -31   1  -5    0.56    0.06
 -33  -1  -5    0.10    0.04
  33  -1   5    0.06    0.03
  33  -1   5    0.15    0.03
  33   1   5    0.13    0.03
 -33   1  -5    0.11    0.03
  35  -1   5    6.28    0.16
 -35  -1  -5    6.10    0.18
 -35   1  -5    6.36    0.18
  35   1   5    6.26    0.17
 -37  -1  -5    2.15    0.10
  37  -1   5    2.05    0.08
  37   1   5    2.09    0.10
 -37   1  -5    2.15    0.10
  39  -1   5    0.20    0.04
 -39  -1  -5    0.18    0.05
  39   1   5    0.03    0.04
 -39   1  -5    0.10    0.04
 -41  -1  -5    1.19    0.09
  41   1   5    1.12    0.09
 -41   1  -5    1.05    0.09
 -43  -1  -5    0.04    0.05
 -43   1  -5    0.09    0.05
  43   1   5    0.17    0.05
 -52  -2   5    0.57    0.07
  52   2  -5    0.62    0.08
 -52   2   5    0.66    0.10
 -50  -2   5    0.61    0.08
 -50   2   5    0.66    0.08
  50   2  -5    0.74    0.08
  50   2  -5    0.61    0.07
 -48  -2   5    1.27    0.09
 -48   2   5    1.22    0.09
  48   2  -5    1.40    0.08
  48   2  -5    1.26    0.09
 -46  -2   5    0.25    0.05
 -46   2   5    0.30    0.05
  46   2  -5    0.25    0.04
  46   2  -5    0.26    0.05
 -44  -2   5    0.08    0.04
 -44   2   5    0.00    0.05
  44   2  -5    0.07    0.03
  44   2  -5    0.06    0.04
 -42  -2   5    0.48    0.06
  42   2  -5    0.38    0.06
  42   2  -5    0.50    0.05
 -42   2   5    0.37    0.05
 -40  -2   5    2.58    0.10
 -40   2   5    2.75    0.09
  40   2  -5    2.70    0.09
  40   2  -5    2.80    0.10
 -38  -2   5    0.62    0.09
 -38   2   5    0.69    0.05
  38   2  -5    0.72    0.05
  38   2  -5    0.65    0.05
 -36  -2   5    0.01    0.02
  36   2  -5    0.03    0.02
 -36   2   5    0.03    0.02
 -36   2   5   -0.02    0.03
  36   2  -5    0.03    0.02
 -34  -2   5    0.34    0.05
 -34   2   5    0.38    0.04
  34   2  -5    0.38    0.04
 -34   2   5    0.40    0.04
  34   2  -5    0.44    0.04
 -32  -2   5   13.09    0.30
 -32   2   5   13.29    0.28
  32   2  -5   13.26    0.29
  32   2  -5   13.83    0.31
 -32   2   5   13.21    0.29
  32   2  -5   13.52    0.29
 -30  -2   5    0.16    0.03
  30   2  -5    0.18    0.03
  30   2  -5    0.26    0.03
 -30   2   5    0.19    0.03
 -30   2   5    0.18    0.02
  30   2  -5    0.16    0.03
 -28  -2   5   -0.01    0.03
 -28  -2   5    0.04    0.02
  28   2  -5    0.03    0.03
 -28   2   5    0.05    0.02
  28   2  -5    0.05    0.02
  28   2  -5    0.09    0.02
 -28   2   5    0.01    0.02
 -26  -2   5    0.07    0.03
 -26  -2   5    0.04    0.02
  26   2  -5    0.03    0.02
 -26   2   5    0.10    0.02
  26   2  -5    0.08    0.02
  26   2  -5    0.08    0.02
 -26   2   5    0.05    0.02
 -24  -2   5    9.94    0.22
 -24  -2   5    9.89    0.22
  24   2  -5    9.87    0.22
 -24   2   5    9.79    0.21
  24   2  -5    9.87    0.22
  24   2  -5   10.00    0.22
 -24   2   5    9.78    0.21
 -22  -2   5    3.36    0.09
 -22  -2   5    3.13    0.09
  22   2  -5    3.22    0.09
  22   2  -5    3.28    0.09
  22   2  -5    3.16    0.09
 -22   2   5    3.28    0.08
 -20  -2   5   14.75    0.31
 -20  -2   5   14.70    0.31
  20   2  -5   14.42    0.31
  20   2  -5   14.86    0.31
 -20   2   5   14.54    0.29
  20   2  -5   14.74    0.31
 -20   2   5   14.84    0.29
 -18  -2   5   24.02    0.48
 -18  -2   5   23.80    0.48
  18   2  -5   23.95    0.48
  18   2  -5   23.50    0.48
 -18   2   5   23.72    0.46
 -18   2   5   24.28    0.47
  18   2  -5   23.98    0.48
 -16  -2   5    9.98    0.21
 -16  -2   5    9.73    0.21
 -16   2   5   10.10    0.20
  16   2  -5    9.85    0.21
 -16   2   5    9.69    0.19
  16   2  -5    9.79    0.21
  16   2  -5    9.99    0.21
 -14  -2   5    7.77    0.17
 -14  -2   5    7.64    0.17
 -14  -2   5    7.45    0.16
  14   2  -5    7.64    0.17
  14   2  -5    7.49    0.16
  14   2  -5    7.54    0.16
 -12  -2   5    0.10    0.01
 -12  -2   5    0.12    0.02
 -12  -2   5    0.11    0.02
  12   2  -5    0.09    0.02
  12   2  -5    0.10    0.02
  12   2  -5    0.10    0.02
 -10  -2   5    2.55    0.07
 -10  -2   5    2.57    0.06
 -10   2   5    2.65    0.06
  10   2  -5    2.51    0.07
  10   2  -5    2.59    0.07
  10   2  -5    2.59    0.06
  -8  -2   5    1.49    0.05
  -8  -2   5    1.49    0.04
   8   2  -5    1.42    0.04
  -8   2   5    1.51    0.03
   8   2  -5    1.39    0.05
  -8   2   5    1.53    0.04
  -6  -2   5   25.99    0.50
  -6  -2   5   25.21    0.50
   6   2  -5   24.09    0.51
   6   2  -5   26.41    0.49
  -6   2   5   25.79    0.49
   6   2  -5   24.38    0.50
  -4  -2   5   27.06    0.50
   4  -2  -5   25.44    0.49
  -4  -2   5   24.05    0.51
   4   2  -5   24.77    0.50
  -4   2   5   26.09    0.50
   2  -2  -5   15.88    0.31
  -2  -2   5   15.69    0.31
  -2   2   5   15.53    0.31
   2   2  -5   15.11    0.31
   0  -2  -5    0.22    0.02
   0  -2   5    0.20    0.02
   0   2  -5    0.22    0.02
   0   2   5    0.20    0.02
   2  -2   5    1.91    0.05
   2  -2   5    1.66    0.05
   2   2   5    1.88    0.05
  -2   2  -5    1.81    0.05
  -4  -2  -5    1.69    0.05
   4  -2   5    1.78    0.04
   4  -2   5    1.71    0.05
  -4   2  -5    1.57    0.05
   4   2   5    1.71    0.05
   6  -2   5    1.38    0.04
  -6  -2  -5    1.40    0.04
   6  -2   5    1.39    0.04
  -6   2  -5    1.31    0.04
  -6   2  -5    1.34    0.04
   8  -2   5    2.86    0.07
   8  -2   5    2.89    0.07
   8   2   5    3.00    0.08
  -8   2  -5    2.80    0.07
  -8   2  -5    2.79    0.07
   8   2   5    2.79    0.08
 -10  -2  -5    1.37    0.05
  10  -2   5    1.39    0.04
  10  -2   5    1.38    0.04
  10  -2   5    1.33    0.04
 -10   2  -5    1.37    0.04
 -10   2  -5    1.29    0.04
  10   2   5    1.36    0.05
  10   2   5    1.37    0.05
  12  -2   5   17.16    0.35
  12  -2   5   17.43    0.34
 -12  -2  -5   17.03    0.36
  12  -2   5   17.51    0.34
  12   2   5   16.96    0.36
  12   2   5   17.33    0.35
 -12   2  -5   17.22    0.35
 -12   2  -5   17.20    0.35
 -14  -2  -5    1.68    0.06
  14  -2   5    1.66    0.05
  14  -2   5    1.54    0.05
  14  -2   5    1.74    0.05
 -14   2  -5    1.74    0.05
  14   2   5    1.69    0.06
 -14   2  -5    1.71    0.05
  14   2   5    1.64    0.06
  16  -2   5    1.35    0.05
  16  -2   5    1.36    0.04
  16  -2   5    1.28    0.04
 -16  -2  -5    1.37    0.05
  16   2   5    1.32    0.05
 -16   2  -5    1.32    0.05
 -16   2  -5    1.26    0.05
  16   2   5    1.35    0.05
  18  -2   5    2.24    0.06
 -18  -2  -5    2.10    0.07
  18  -2   5    2.25    0.06
  18  -2   5    2.17    0.06
  18   2   5    2.15    0.07
  18   2   5    2.18    0.07
 -18   2  -5    2.17    0.07
  20  -2   5    9.03    0.20
  20  -2   5    9.39    0.20
 -20  -2  -5    9.13    0.21
  20  -2   5    9.36    0.19
 -20   2  -5    9.05    0.20
  20   2   5    9.15    0.21
  20   2   5    8.71    0.21
  22  -2   5   11.29    0.24
  22  -2   5   11.50    0.24
 -22  -2  -5   11.05    0.26
  22  -2   5   11.41    0.23
 -22   2  -5   11.46    0.25
  22   2   5   10.90    0.26
  24  -2   5    0.34    0.04
  24  -2   5    0.25    0.03
  24  -2   5    0.30    0.03
 -24  -2  -5    0.36    0.04
 -24   2  -5    0.32    0.04
  24   2   5    0.30    0.04
  26  -2   5    1.45    0.05
 -26  -2  -5    1.41    0.07
  26  -2   5    1.47    0.06
  26  -2   5    1.43    0.05
 -26   2  -5    1.46    0.06
  26   2   5    1.43    0.07
  28  -2   5    0.50    0.04
  28  -2   5    0.51    0.03
  28  -2   5    0.60    0.05
 -28  -2  -5    0.46    0.05
  28   2   5    0.52    0.05
 -28   2  -5    0.52    0.05
  30  -2   5    0.84    0.05
  30  -2   5    0.87    0.04
  30  -2   5    0.97    0.05
 -30  -2  -5    0.89    0.07
  30   2   5    0.82    0.07
 -30   2  -5    0.88    0.06
  32  -2   5    0.32    0.04
 -32  -2  -5    0.24    0.04
  32   2   5    0.20    0.04
 -32   2  -5    0.26    0.04
  34  -2   5    0.23    0.03
 -34  -2  -5    0.22    0.04
  34   2   5    0.17    0.04
 -34   2  -5    0.26    0.04
 -36  -2  -5    2.59    0.11
  36   2   5    2.83    0.11
 -36   2  -5    2.56    0.11
 -38  -2  -5    5.06    0.17
  38   2   5    5.04    0.16
 -38   2  -5    4.99    0.16
 -40  -2  -5    0.24    0.05
  40   2   5    0.27    0.05
 -40   2  -5    0.40    0.06
 -42  -2  -5   -0.06    0.05
 -42   2  -5    0.06    0.05
  42   2   5    0.07    0.05
  44   2   5    0.92    0.10
 -44   2  -5    0.94    0.10
  51   3  -5    0.01    0.05
  51   3  -5   -0.06    0.06
 -51   3   5    0.04    0.06
 -49  -3   5    0.26    0.06
  49   3  -5    0.42    0.06
  49   3  -5    0.37    0.05
 -49   3   5    0.29    0.05
 -47  -3   5    0.20    0.05
  47   3  -5    0.18    0.05
 -47   3   5    0.24    0.04
  47   3  -5    0.22    0.05
 -45  -3   5    0.08    0.04
  45   3  -5    0.03    0.04
  45   3  -5    0.08    0.04
 -45   3   5    0.06    0.06
 -43  -3   5    2.96    0.12
  43   3  -5    2.81    0.13
 -43   3   5    2.90    0.10
  43   3  -5    2.93    0.11
 -41  -3   5    0.65    0.07
  41   3  -5    0.81    0.07
 -41   3   5    0.69    0.06
  41   3  -5    0.84    0.07
 -39  -3   5    8.57    0.22
 -39   3   5    8.72    0.20
  39   3  -5    8.49    0.22
  39   3  -5    8.71    0.22
 -37  -3   5    0.19    0.04
 -37   3   5    0.04    0.03
  37   3  -5    0.10    0.03
 -37   3   5    0.10    0.03
 -35  -3   5    5.97    0.17
 -35   3   5    6.33    0.15
  35   3  -5    5.93    0.16
  35   3  -5    6.13    0.16
 -35   3   5    5.83    0.15
 -33  -3   5    9.37    0.23
  33   3  -5    9.50    0.23
 -33   3   5    9.19    0.21
  33   3  -5    9.38    0.22
 -33   3   5    9.58    0.21
 -31  -3   5    0.14    0.03
 -31   3   5    0.24    0.03
  31   3  -5    0.21    0.04
 -31   3   5    0.21    0.02
  31   3  -5    0.17    0.03
 -29  -3   5    3.36    0.11
 -29   3   5    3.64    0.09
  29   3  -5    3.46    0.11
  29   3  -5    3.44    0.11
 -29   3   5    3.56    0.09
 -27  -3   5    0.67    0.08
 -27  -3   5    0.59    0.05
  27   3  -5    0.58    0.05
  27   3  -5    0.57    0.04
 -27   3   5    0.57    0.04
  27   3  -5    0.47    0.05
 -27   3   5    0.61    0.03
 -25  -3   5   17.86    0.38
 -25  -3   5   18.38    0.37
  25   3  -5   17.79    0.37
  25   3  -5   18.03    0.38
  25   3  -5   18.09    0.38
 -25   3   5   16.18    0.37
 -23  -3   5   24.31    0.50
 -23  -3   5   24.42    0.50
 -23   3   5   24.47    0.48
  23   3  -5   24.71    0.50
  23   3  -5   24.04    0.50
 -23   3   5   24.94    0.48
  23   3  -5   23.79    0.50
 -21  -3   5    0.28    0.04
 -21  -3   5    0.27    0.03
  21   3  -5    0.19    0.03
  21   3  -5    0.30    0.03
  21   3  -5    0.24    0.03
 -19  -3   5   17.71    0.36
 -19  -3   5   17.39    0.36
  19   3  -5   17.64    0.36
  19   3  -5   17.57    0.37
  19   3  -5   17.40    0.36
 -17  -3   5    2.29    0.07
 -17  -3   5    2.38    0.07
  17   3  -5    2.22    0.07
  17   3  -5    2.41    0.07
  17   3  -5    2.25    0.07
 -15  -3   5   10.38    0.22
 -15  -3   5   10.56    0.22
  15   3  -5   10.43    0.22
  15   3  -5   10.37    0.23
  15   3  -5   10.21    0.22
 -13  -3   5   19.98    0.41
 -13  -3   5   19.65    0.40
 -13  -3   5   20.36    0.41
  13   3  -5   19.99    0.41
  13   3  -5   20.22    0.40
  13   3  -5   19.77    0.40
 -11  -3   5    1.74    0.05
 -11  -3   5    1.69    0.06
 -11  -3   5    1.64    0.05
  11   3  -5    1.67    0.05
  11   3  -5    1.64    0.05
  11   3  -5    1.59    0.05
  -9  -3   5   36.02    0.70
  -9  -3   5   36.08    0.69
   9   3  -5   35.02    0.70
   9   3  -5   34.71    0.69
   9   3  -5   35.51    0.69
   7   3  -5    2.01    0.06
   7   3  -5    2.05    0.06
   7   3  -5    1.98    0.06
  -5  -3   5    1.59    0.05
  -5  -3   5    1.60    0.05
   5   3  -5    1.61    0.05
   5   3  -5    1.65    0.05
   5   3  -5    1.72    0.05
  -5   3   5    1.67    0.04
  -3  -3   5    0.56    0.03
  -3  -3   5    0.55    0.03
   3   3  -5    0.65    0.03
   3   3  -5    0.51    0.03
  -3   3   5    0.56    0.02
  -1  -3   5   40.26    0.78
  -1  -3   5   39.88    0.79
   1  -3  -5   39.08    0.78
   1   3  -5   41.53    0.79
   1   3  -5   40.31    0.78
  -1   3   5   40.77    0.78
   1  -3   5   37.93    0.73
   1  -3   5   38.05    0.74
  -1  -3  -5   38.25    0.73
  -1   3  -5   37.58    0.74
  -1   3  -5   37.63    0.73
   1   3   5   37.50    0.74
   3  -3   5    5.23    0.12
  -3  -3  -5    5.51    0.12
   3  -3   5    5.51    0.11
   3   3   5    5.53    0.12
  -3   3  -5    4.95    0.11
  -3   3  -5    4.99    0.12
   5  -3   5   49.83    0.97
   5  -3   5   49.10    0.96
  -5  -3  -5   50.70    0.97
   5   3   5   50.49    0.97
  -5   3  -5   49.94    0.96
  -5   3  -5   50.18    0.97
   7  -3   5    5.66    0.12
   7  -3   5    5.74    0.13
  -7  -3  -5    5.65    0.13
   7   3   5    5.61    0.13
  -7   3  -5    5.48    0.12
  -7   3  -5    5.56    0.12
   7   3   5    5.63    0.13
   9  -3   5    5.40    0.11
   9  -3   5    5.37    0.12
   9  -3   5    5.23    0.11
  -9  -3  -5    5.43    0.13
  -9   3  -5    5.36    0.12
  -9   3  -5    5.23    0.12
   9   3   5    5.27    0.13
   9   3   5    5.37    0.13
  11  -3   5   17.08    0.34
 -11  -3  -5   16.88    0.35
 -11   3  -5   16.91    0.34
 -11   3  -5   16.84    0.34
  11   3   5   17.09    0.35
  11   3   5   17.11    0.35
  13  -3   5    8.37    0.17
 -13  -3  -5    8.03    0.18
 -13   3  -5    7.94    0.17
 -13   3  -5    7.91    0.17
  13   3   5    7.91    0.18
  13   3   5    8.13    0.19
  15  -3   5   11.27    0.23
 -15  -3  -5   11.25    0.25
  15   3   5   11.05    0.25
 -15   3  -5   11.14    0.24
 -15   3  -5   11.53    0.24
  15   3   5   11.32    0.25
 -17  -3  -5    2.61    0.08
  17  -3   5    2.53    0.07
 -17   3  -5    2.49    0.07
  17   3   5    2.57    0.08
  17   3   5    2.47    0.08
 -17   3  -5    2.57    0.07
 -19  -3  -5    1.18    0.06
  19  -3   5    1.25    0.05
 -19   3  -5    1.22    0.05
  19   3   5    1.28    0.06
 -19   3  -5    1.24    0.05
 -21  -3  -5    4.60    0.13
  21  -3   5    4.64    0.11
 -21   3  -5    4.61    0.11
  21   3   5    4.46    0.13
 -23  -3  -5    0.35    0.04
  23  -3   5    0.36    0.04
  23   3   5    0.37    0.05
 -23   3  -5    0.33    0.03
 -25  -3  -5    2.78    0.10
  25  -3   5    2.66    0.08
 -25   3  -5    2.76    0.09
  25   3   5    2.62    0.10
 -27  -3  -5    0.75    0.08
  27  -3   5    0.80    0.05
 -27   3  -5    0.71    0.05
  27   3   5    0.76    0.06
 -29  -3  -5    0.36    0.05
  29  -3   5    0.38    0.05
  29   3   5    0.30    0.04
 -29   3  -5    0.40    0.04
 -31  -3  -5    0.93    0.07
 -31   3  -5    0.95    0.06
  31   3   5    0.96    0.07
 -33  -3  -5    0.62    0.07
  33   3   5    0.45    0.07
 -33   3  -5    0.62    0.06
 -35  -3  -5   -0.02    0.03
  35   3   5    0.02    0.04
 -35   3  -5    0.05    0.03
 -37  -3  -5    0.04    0.04
 -37   3  -5    0.02    0.04
  37   3   5    0.01    0.04
 -39  -3  -5    0.16    0.05
 -39   3  -5    0.13    0.05
  39   3   5    0.09    0.05
 -41  -3  -5    0.03    0.05
 -41   3  -5    0.04    0.05
  41   3   5    0.03    0.05
 -48  -4   5    0.02    0.05
  48   4  -5   -0.03    0.05
  48   4  -5   -0.01    0.05
 -46  -4   5    0.61    0.08
  46   4  -5    0.43    0.06
  46   4  -5    0.54    0.06
 -44  -4   5    0.13    0.04
 -44   4   5    0.14    0.04
  44   4  -5    0.18    0.05
  44   4  -5    0.07    0.04
 -42  -4   5    0.01    0.03
 -42   4   5    0.08    0.03
  42   4  -5    0.02    0.04
  42   4  -5    0.02    0.04
 -40  -4   5    0.03    0.04
 -40   4   5    0.04    0.03
  40   4  -5    0.03    0.04
  40   4  -5    0.06    0.04
 -38  -4   5   12.44    0.29
 -38   4   5   12.65    0.27
  38   4  -5   12.32    0.29
 -36  -4   5    1.95    0.09
  36   4  -5    1.85    0.09
 -36   4   5    1.83    0.07
 -36   4   5    1.84    0.07
  36   4  -5    1.74    0.09
 -34  -4   5    2.47    0.09
  34   4  -5    2.39    0.10
 -34   4   5    2.51    0.07
 -34   4   5    2.51    0.08
  34   4  -5    2.39    0.10
 -32  -4   5   10.00    0.24
 -32   4   5    9.89    0.21
 -32   4   5   10.14    0.22
  32   4  -5    9.89    0.24
  32   4  -5   10.00    0.24
 -30  -4   5    8.49    0.21
 -30   4   5    8.60    0.18
  30   4  -5    8.47    0.21
 -30   4   5    8.40    0.18
  30   4  -5    8.57    0.21
 -28  -4   5    0.22    0.03
  28   4  -5    0.29    0.04
  28   4  -5    0.23    0.04
 -28   4   5    0.20    0.03
 -26  -4   5    0.80    0.06
  26   4  -5    0.84    0.06
 -24  -4   5   10.47    0.23
 -24  -4   5   10.03    0.23
  24   4  -5   10.08    0.23
  24   4  -5   10.22    0.24
 -22  -4   5   24.05    0.49
 -22  -4   5   24.31    0.49
  22   4  -5   24.01    0.50
  22   4  -5   23.71    0.49
  22   4  -5   23.00    0.49
 -20  -4   5    3.81    0.10
 -20  -4   5    3.83    0.11
  20   4  -5    3.74    0.11
  20   4  -5    3.73    0.11
  20   4  -5    3.77    0.11
 -18  -4   5    0.43    0.04
 -18  -4   5    0.45    0.03
  18   4  -5    0.48    0.04
  18   4  -5    0.51    0.04
 -16  -4   5    0.84    0.04
 -16  -4   5    0.93    0.05
  16   4  -5    0.85    0.05
  16   4  -5    0.88    0.05
  16   4  -5    0.95    0.04
 -14  -4   5   17.37    0.35
 -14  -4   5   16.88    0.34
 -14   4   5   16.76    0.33
  14   4  -5   16.74    0.35
  14   4  -5   16.75    0.35
  14   4  -5   16.71    0.35
 -12  -4   5    4.14    0.10
 -12  -4   5    4.01    0.11
  12   4  -5    3.95    0.11
  12   4  -5    4.02    0.10
  12   4  -5    3.96    0.10
 -12   4   5    4.19    0.09
 -10  -4   5   13.40    0.29
 -10  -4   5   13.71    0.28
  10   4  -5   13.59    0.28
  10   4  -5   13.39    0.28
  10   4  -5   13.06    0.29
  -8  -4   5   43.50    0.84
  -8  -4   5   43.00    0.85
   8   4  -5   42.86    0.84
   8   4  -5   42.87    0.85
   8   4  -5   43.41    0.84
  -6  -4   5    0.83    0.04
  -6  -4   5    0.72    0.04
   6   4  -5    0.74    0.03
   6   4  -5    0.83    0.03
   6   4  -5    0.82    0.04
  -6   4   5    0.80    0.03
  -4  -4   5    4.70    0.11
  -4  -4   5    4.52    0.12
   4   4  -5    4.42    0.11
   4   4  -5    4.60    0.11
   4   4  -5    4.57    0.11
  -4   4   5    4.67    0.10
  -2  -4   5    5.09    0.13
  -2  -4   5    5.09    0.11
   2   4  -5    5.18    0.12
   2   4  -5    5.24    0.12
   0  -4  -5   44.50    0.85
   0  -4   5   44.30    0.85
   0  -4   5   44.86    0.87
   0   4  -5   44.55    0.86
   0   4   5   43.63    0.86
   0   4  -5   43.91    0.87
  -2  -4  -5    7.49    0.16
   2  -4   5    7.50    0.17
   2   4   5    7.35    0.16
  -2   4  -5    7.56    0.16
  -2   4  -5    7.46    0.16
   4  -4   5   41.93    0.82
  -4  -4  -5   42.36    0.82
   4   4   5   41.44    0.82
  -4   4  -5   41.21    0.82
   4   4   5   43.46    0.82
  -4   4  -5   41.42    0.81
  -6  -4  -5   17.87    0.36
   6  -4   5   18.00    0.36
   6   4   5   17.67    0.36
  -6   4  -5   17.42    0.36
  -6   4  -5   17.71    0.35
   6   4   5   17.44    0.36
   8  -4   5    1.76    0.06
  -8  -4  -5    1.84    0.06
  -8   4  -5    1.73    0.05
   8   4   5    1.81    0.06
   8   4   5    1.68    0.06
  -8   4  -5    1.68    0.05
  10  -4   5    0.61    0.04
 -10  -4  -5    0.59    0.03
  10   4   5    0.63    0.04
 -10   4  -5    0.62    0.03
 -10   4  -5    0.61    0.03
  10   4   5    0.60    0.04
  12  -4   5    0.03    0.02
 -12  -4  -5    0.05    0.02
 -12   4  -5    0.03    0.01
 -12   4  -5    0.01    0.01
  12   4   5    0.05    0.02
  12   4   5    0.04    0.02
  14  -4   5   11.98    0.25
 -14  -4  -5   12.01    0.26
 -14   4  -5   12.12    0.25
 -14   4  -5   11.94    0.25
  14   4   5   11.87    0.27
  14   4   5   11.49    0.26
  16  -4   5    9.01    0.19
 -16  -4  -5    8.58    0.20
 -16   4  -5    8.73    0.19
 -16   4  -5    8.89    0.19
  16   4   5    8.68    0.21
  18  -4   5    1.06    0.05
 -18  -4  -5    1.12    0.06
  18   4   5    1.12    0.06
 -18   4  -5    1.11    0.04
 -18   4  -5    1.07    0.04
  20  -4   5    0.05    0.02
 -20  -4  -5    0.08    0.02
 -20   4  -5    0.04    0.02
  20   4   5    0.07    0.03
 -20   4  -5    0.07    0.02
  22  -4   5    4.85    0.12
 -22  -4  -5    4.93    0.14
  22   4   5    4.80    0.14
 -22   4  -5    4.76    0.12
 -22   4  -5    4.99    0.12
 -24  -4  -5    0.48    0.05
  24  -4   5    0.45    0.04
 -24   4  -5    0.51    0.04
  24   4   5    0.46    0.05
  26  -4   5    0.21    0.03
 -26  -4  -5    0.25    0.04
  26   4   5    0.18    0.04
 -26   4  -5    0.26    0.04
 -28  -4  -5    2.78    0.11
 -28   4  -5    2.72    0.09
  28   4   5    2.84    0.11
 -30  -4  -5    2.18    0.10
  30   4   5    2.02    0.10
 -30   4  -5    2.12    0.08
 -32  -4  -5    0.04    0.04
 -32   4  -5    0.06    0.03
  32   4   5    0.05    0.04
 -34  -4  -5    1.98    0.10
 -34   4  -5    1.79    0.11
  34   4   5    1.95    0.10
 -36  -4  -5    3.27    0.13
 -36   4  -5    3.23    0.12
  36   4   5    3.19    0.14
 -38  -4  -5    0.83    0.09
  38   4   5    0.88    0.09
 -38   4  -5    0.91    0.08
 -40  -4  -5    1.43    0.11
 -40   4  -5    1.43    0.10
  40   4   5    1.43    0.11
  47   5  -5    0.21    0.06
  47   5  -5    0.19    0.06
 -45  -5   5    0.18    0.05
  45   5  -5    0.10    0.05
  45   5  -5    0.23    0.05
 -43  -5   5    0.19    0.05
  43   5  -5    0.22    0.05
  43   5  -5    0.19    0.05
 -41  -5   5    0.09    0.04
 -41   5   5    0.06    0.04
  41   5  -5    0.05    0.04
  41   5  -5    0.07    0.05
 -39  -5   5    3.70    0.13
  39   5  -5    3.75    0.13
  39   5  -5    3.67    0.14
 -39   5   5    3.82    0.11
 -37  -5   5    0.58    0.06
 -37   5   5    0.62    0.05
  37   5  -5    0.54    0.07
  37   5  -5    0.52    0.06
 -35  -5   5    0.54    0.06
 -35   5   5    0.64    0.04
  35   5  -5    0.56    0.07
  35   5  -5    0.58    0.06
 -33  -5   5    1.73    0.08
  33   5  -5    1.73    0.08
 -33   5   5    1.81    0.06
  33   5  -5    1.82    0.13
 -31  -5   5   -0.03    0.03
  31   5  -5   -0.04    0.03
  31   5  -5   -0.05    0.02
 -29  -5   5    0.82    0.06
  29   5  -5    0.78    0.06
  29   5  -5    0.85    0.07
 -27  -5   5    5.91    0.15
  27   5  -5    5.75    0.16
  27   5  -5    5.76    0.16
 -25  -5   5    0.04    0.02
  25   5  -5    0.08    0.03
  25   5  -5    0.06    0.03
 -23  -5   5    1.71    0.07
  23   5  -5    1.79    0.08
  23   5  -5    1.65    0.07
 -21  -5   5   13.56    0.30
 -21  -5   5   13.61    0.29
  21   5  -5   14.02    0.31
  21   5  -5   13.65    0.30
 -19  -5   5    1.00    0.05
 -19  -5   5    1.04    0.06
  19   5  -5    1.02    0.06
  19   5  -5    1.05    0.05
 -17  -5   5    1.53    0.06
 -17  -5   5    1.41    0.05
 -17   5   5    1.38    0.04
  17   5  -5    1.44    0.06
  17   5  -5    1.47    0.07
 -15  -5   5    0.05    0.02
 -15   5   5    0.03    0.01
  15   5  -5    0.09    0.02
  15   5  -5    0.03    0.02
  15   5  -5    0.03    0.02
 -13  -5   5    1.42    0.06
  13   5  -5    1.39    0.06
  13   5  -5    1.37    0.06
 -13   5   5    1.44    0.05
  13   5  -5    1.38    0.06
 -11  -5   5   12.00    0.25
  11   5  -5   11.56    0.26
  11   5  -5   11.74    0.26
 -11   5   5   12.10    0.25
  11   5  -5   11.64    0.25
  -9  -5   5    1.47    0.05
   9   5  -5    1.60    0.06
   9   5  -5    1.40    0.05
   9   5  -5    1.47    0.05
  -9   5   5    1.46    0.05
  -7  -5   5    0.06    0.02
  -7  -5   5    0.01    0.02
   7   5  -5    0.05    0.02
  -7   5   5    0.05    0.01
  -7   5   5    0.05    0.02
   7   5  -5    0.05    0.02
   7   5  -5    0.04    0.02
  -5  -5   5   11.04    0.23
  -5  -5   5   10.87    0.25
   5   5  -5   10.89    0.23
   5   5  -5   10.90    0.24
   5   5  -5   11.07    0.23
  -3  -5   5    6.55    0.14
  -3  -5   5    6.15    0.16
  -3   5   5    6.40    0.14
   3   5  -5    6.08    0.15
   3   5  -5    6.53    0.14
   3   5  -5    6.28    0.14
  -1  -5   5   20.17    0.42
  -1   5   5   20.84    0.41
   1   5  -5   20.00    0.41
  -1   5   5   20.02    0.41
   1   5  -5   20.21    0.42
   1  -5   5    0.19    0.03
  -1   5  -5    0.18    0.02
  -1   5  -5    0.16    0.02
   1   5   5    0.16    0.02
   1   5   5    0.25    0.03
  -3  -5  -5    0.25    0.02
   3  -5   5    0.28    0.03
  -3   5  -5    0.26    0.02
   3   5   5    0.24    0.03
  -3   5  -5    0.24    0.03
   3   5   5    0.21    0.03
  -5  -5  -5    5.85    0.13
   5  -5   5    5.69    0.14
   5   5   5    5.68    0.14
  -5   5  -5    5.79    0.13
   5   5   5    5.68    0.14
  -5   5  -5    5.78    0.14
   7  -5   5    0.33    0.04
   7   5   5    0.29    0.04
  -7   5  -5    0.22    0.03
   7   5   5    0.30    0.03
   9  -5   5    0.03    0.02
  -9  -5  -5    0.00    0.01
   9   5   5   -0.03    0.02
  -9   5  -5    0.03    0.02
   9   5   5   -0.01    0.02
  11  -5   5    1.15    0.06
 -11  -5  -5    1.13    0.05
  11   5   5    1.15    0.06
  11   5   5    1.19    0.06
 -11   5  -5    1.17    0.04
 -11   5  -5    1.19    0.05
 -13  -5  -5    0.70    0.04
  13  -5   5    0.77    0.05
 -13   5  -5    0.79    0.03
  13   5   5    0.73    0.05
 -13   5  -5    0.77    0.04
  15  -5   5    4.15    0.11
 -15  -5  -5    4.19    0.11
 -15   5  -5    4.19    0.10
  15   5   5    4.09    0.12
 -15   5  -5    4.20    0.10
  17  -5   5    0.04    0.03
 -17  -5  -5    0.06    0.02
 -17   5  -5    0.02    0.01
  17   5   5   -0.03    0.02
 -17   5  -5    0.02    0.02
 -19  -5  -5    0.09    0.03
  19  -5   5    0.06    0.03
  19   5   5    0.06    0.03
 -19   5  -5    0.09    0.02
 -19   5  -5    0.05    0.02
  21  -5   5    0.21    0.03
 -21  -5  -5    0.23    0.04
  21   5   5    0.17    0.04
 -21   5  -5    0.17    0.02
 -21   5  -5    0.21    0.03
  23  -5   5    1.54    0.07
 -23  -5  -5    1.60    0.08
 -23   5  -5    1.57    0.06
 -23   5  -5    1.54    0.06
  23   5   5    1.64    0.08
 -25  -5  -5    2.03    0.09
 -25   5  -5    1.88    0.07
  25   5   5    2.02    0.09
 -27  -5  -5    0.60    0.06
  27   5   5    0.49    0.06
 -27   5  -5    0.54    0.04
 -29  -5  -5    3.38    0.12
 -29   5  -5    3.07    0.10
  29   5   5    3.07    0.12
 -31  -5  -5    0.24    0.04
 -31   5  -5    0.20    0.03
  31   5   5    0.20    0.05
 -33  -5  -5    1.38    0.09
 -33   5  -5    1.31    0.08
  33   5   5    1.36    0.09
 -35  -5  -5    1.77    0.11
 -35   5  -5    1.86    0.09
  35   5   5    1.87    0.11
 -37  -5  -5    0.63    0.09
 -37   5  -5    0.60    0.08
  37   5   5    0.76    0.10
 -39   5  -5    0.02    0.05
 -44  -6   5    4.42    0.16
  44   6  -5    4.60    0.17
  44   6  -5    4.10    0.17
 -42  -6   5    0.05    0.05
  42   6  -5    0.02    0.05
  42   6  -5    0.07    0.06
 -40  -6   5    1.23    0.09
  40   6  -5    1.33    0.10
  40   6  -5    1.12    0.09
 -38  -6   5    2.70    0.11
  38   6  -5    2.67    0.12
  38   6  -5    2.78    0.12
 -36  -6   5    0.22    0.05
  36   6  -5    0.18    0.05
  36   6  -5    0.30    0.05
 -34  -6   5    0.97    0.07
  34   6  -5    0.77    0.07
  34   6  -5    0.97    0.08
 -32  -6   5    1.20    0.07
  32   6  -5    1.25    0.08
  32   6  -5    1.07    0.08
 -30  -6   5    1.73    0.08
  30   6  -5    1.46    0.08
  30   6  -5    1.51    0.09
  28   6  -5    0.23    0.04
  28   6  -5    0.28    0.04
 -26  -6   5    1.54    0.07
  26   6  -5    1.42    0.07
 -24  -6   5    5.79    0.15
  24   6  -5    5.84    0.16
  24   6  -5    5.84    0.17
 -22  -6   5    0.15    0.03
  22   6  -5    0.18    0.04
  22   6  -5    0.21    0.04
 -20  -6   5   10.09    0.24
 -20  -6   5   11.14    0.24
  20   6  -5   10.95    0.26
  20   6  -5   10.76    0.25
 -18  -6   5    0.45    0.05
  18   6  -5    0.52    0.05
  18   6  -5    0.52    0.05
 -18   6   5    0.40    0.03
 -16  -6   5    1.11    0.06
  16   6  -5    1.24    0.07
 -16   6   5    1.19    0.04
  16   6  -5    1.32    0.06
 -14  -6   5   -0.01    0.02
  14   6  -5    0.04    0.02
  14   6  -5    0.01    0.03
 -14   6   5    0.08    0.02
 -12  -6   5    8.70    0.19
  12   6  -5    8.82    0.20
 -12   6   5    8.59    0.19
  12   6  -5    8.31    0.20
  12   6  -5    8.46    0.21
 -10  -6   5    6.37    0.15
  10   6  -5    6.37    0.16
 -10   6   5    6.36    0.15
  10   6  -5    6.28    0.15
  10   6  -5    6.24    0.15
  -8  -6   5   -0.01    0.02
  -8   6   5   -0.02    0.02
   8   6  -5    0.03    0.02
  -8   6   5    0.02    0.02
   8   6  -5    0.04    0.02
   8   6  -5    0.04    0.02
  -6  -6   5   12.59    0.26
  -6   6   5   12.52    0.26
   6   6  -5   12.46    0.27
  -6   6   5   12.70    0.28
   6   6  -5   12.54    0.28
  -6   6   5   12.70    0.26
   6   6  -5   12.26    0.27
   4   6  -5    0.03    0.02
  -4   6   5    0.04    0.01
   4   6  -5    0.03    0.02
  -4   6   5    0.01    0.02
  -4   6   5    0.05    0.02
   4   6  -5    0.02    0.02
  -2  -6   5    0.13    0.03
   2   6  -5    0.16    0.03
   2   6  -5    0.14    0.02
   2   6  -5    0.16    0.02
  -2   6   5    0.13    0.03
  -2   6   5    0.14    0.02
  -2   6   5    0.23    0.03
   0  -6   5    0.67    0.06
   0   6   5    0.66    0.05
   0   6   5    0.61    0.04
   0   6   5    0.68    0.04
   0   6  -5    0.55    0.04
   0   6  -5    0.75    0.04
   0   6  -5    0.65    0.04
   2  -6   5    0.01    0.03
  -2   6  -5    0.05    0.01
   2   6   5    0.05    0.02
   2   6   5    0.01    0.02
  -2   6  -5    0.04    0.02
   4  -6   5    4.00    0.12
  -4   6  -5    4.05    0.11
  -4   6  -5    4.12    0.10
   4   6   5    4.08    0.11
   4   6   5    3.98    0.11
  -6  -6  -5    7.34    0.16
   6  -6   5    7.30    0.18
  -6   6  -5    7.44    0.16
  -6   6  -5    7.35    0.17
   6   6   5    7.20    0.17
   6   6   5    7.37    0.18
  -8  -6  -5    1.26    0.04
   8  -6   5    1.16    0.07
   8   6   5    1.23    0.06
  -8   6  -5    1.21    0.05
   8   6   5    1.18    0.06
  -8   6  -5    1.23    0.04
  10  -6   5   20.16    0.43
 -10  -6  -5   20.42    0.41
 -10   6  -5   20.56    0.41
  10   6   5   20.27    0.43
 -10   6  -5   20.56    0.42
 -12  -6  -5    2.55    0.08
  12  -6   5    2.50    0.09
 -12   6  -5    2.55    0.08
  12   6   5    2.55    0.09
 -12   6  -5    2.52    0.07
  14  -6   5    0.36    0.05
 -14  -6  -5    0.40    0.04
 -14   6  -5    0.38    0.03
 -14   6  -5    0.41    0.03
  14   6   5    0.47    0.05
 -16  -6  -5    0.03    0.02
  16  -6   5   -0.02    0.03
  16   6   5    0.03    0.03
 -16   6  -5    0.03    0.02
 -16   6  -5    0.01    0.02
 -18  -6  -5    7.29    0.18
  18  -6   5    7.09    0.17
 -18   6  -5    7.12    0.16
 -18   6  -5    7.13    0.16
 -20  -6  -5    0.06    0.03
  20  -6   5    0.11    0.04
 -20   6  -5    0.07    0.02
  20   6   5    0.09    0.03
 -20   6  -5    0.05    0.02
  22   6   5    2.10    0.10
 -22   6  -5    2.05    0.07
 -22   6  -5    2.00    0.07
 -24  -6  -5    3.57    0.12
  24   6   5    3.40    0.13
 -24   6  -5    3.51    0.10
 -24   6  -5    3.38    0.10
 -26  -6  -5    5.50    0.16
 -26   6  -5    5.30    0.14
  26   6   5    5.54    0.17
 -28  -6  -5    0.15    0.04
 -28   6  -5    0.10    0.03
  28   6   5    0.07    0.04
 -30  -6  -5    4.58    0.15
  30   6   5    4.62    0.16
 -30   6  -5    4.46    0.13
 -32  -6  -5    0.37    0.06
 -32   6  -5    0.29    0.04
  32   6   5    0.25    0.06
 -34  -6  -5    0.66    0.09
  34   6   5    0.67    0.10
  34   6   5    0.71    0.11
 -36  -6  -5    2.82    0.14
  36   6   5    2.81    0.16
 -41  -7   5    2.75    0.13
  41   7  -5    2.60    0.14
 -39  -7   5    4.49    0.15
  39   7  -5    4.47    0.16
  39   7  -5    4.75    0.17
 -37  -7   5    1.71    0.09
  37   7  -5    1.62    0.10
  37   7  -5    1.71    0.11
 -35  -7   5    0.21    0.05
  35   7  -5    0.40    0.06
  35   7  -5    0.25    0.05
 -33  -7   5    1.87    0.09
  33   7  -5    1.92    0.11
  33   7  -5    1.89    0.10
 -31  -7   5    2.68    0.10
  31   7  -5    2.90    0.12
  31   7  -5    2.73    0.11
 -29  -7   5    0.43    0.05
  29   7  -5    0.47    0.07
  29   7  -5    0.42    0.06
 -27  -7   5    0.20    0.03
  27   7  -5    0.10    0.04
  27   7  -5    0.17    0.04
 -25  -7   5    0.09    0.03
  25   7  -5    0.11    0.04
  25   7  -5    0.07    0.03
  23   7  -5    6.16    0.18
  23   7  -5    6.00    0.17
  21   7  -5    0.05    0.03
  21   7  -5    0.07    0.04
 -19  -7   5    4.12    0.12
  19   7  -5    4.34    0.13
 -19   7   5    4.25    0.10
  19   7  -5    4.30    0.17
 -17  -7   5    1.20    0.07
  17   7  -5    1.31    0.08
  17   7  -5    1.27    0.07
 -17   7   5    1.15    0.05
 -15  -7   5    2.84    0.09
 -15   7   5    3.02    0.09
  15   7  -5    3.27    0.10
  15   7  -5    3.13    0.11
  13   7  -5    8.77    0.21
  13   7  -5    8.45    0.22
 -13   7   5    8.48    0.19
  11   7  -5    1.20    0.07
  11   7  -5    1.19    0.06
 -11   7   5    1.19    0.05
  -9   7   5    3.16    0.09
  -9   7   5    3.03    0.08
   9   7  -5    2.91    0.10
   9   7  -5    3.16    0.10
   7   7  -5    0.08    0.03
  -7   7   5    0.07    0.02
  -7   7   5    0.08    0.02
   7   7  -5    0.06    0.04
  -7   7   5    0.09    0.02
   7   7  -5    0.05    0.02
   5   7  -5    1.46    0.07
  -5   7   5    1.46    0.06
   5   7  -5    1.57    0.06
  -5   7   5    1.50    0.07
   5   7  -5    1.56    0.07
  -5   7   5    1.47    0.05
   3   7  -5    0.28    0.03
   3   7  -5    0.39    0.04
   3   7  -5    0.31    0.04
  -3   7   5    0.43    0.05
  -3   7   5    0.28    0.04
  -3   7   5    0.28    0.03
   1   7  -5    7.49    0.18
   1   7  -5    7.66    0.19
   1   7  -5    7.92    0.18
  -1   7   5    7.76    0.20
  -1   7   5    7.74    0.18
  -1   7   5    8.03    0.18
   1   7   5   16.87    0.35
  -1   7  -5   16.55    0.34
   1   7   5   16.48    0.37
   1   7   5   16.26    0.35
  -1   7  -5   16.33    0.34
  -1   7  -5   16.49    0.35
   3   7   5    0.06    0.02
  -3   7  -5    0.03    0.02
   3   7   5    0.05    0.03
  -3   7  -5    0.05    0.02
   3   7   5    0.07    0.03
  -3   7  -5    0.09    0.02
  -5   7  -5   30.92    0.63
   5   7   5   31.33    0.65
   5   7   5   30.70    0.63
  -5   7  -5   31.70    0.62
  -7   7  -5   21.96    0.44
   7   7   5   21.71    0.48
   7   7   5   21.83    0.46
  -7   7  -5   21.83    0.45
  -9  -7  -5    0.73    0.03
  -9   7  -5    0.68    0.04
   9   7   5    0.67    0.06
   9   7   5    0.66    0.06
  -9   7  -5    0.70    0.05
 -11  -7  -5   15.17    0.32
 -11   7  -5   15.39    0.33
  11   7   5   14.79    0.38
 -11   7  -5   15.57    0.32
  11   7   5   15.59    0.34
 -13  -7  -5    4.11    0.11
  13  -7   5    4.00    0.13
 -13   7  -5    4.33    0.11
  13   7   5    4.52    0.15
  13   7   5    4.25    0.13
 -13   7  -5    4.41    0.11
  15  -7   5    0.89    0.10
 -15  -7  -5    1.03    0.05
  15   7   5    0.95    0.07
 -15   7  -5    1.07    0.04
  15   7   5    0.88    0.08
 -15   7  -5    0.99    0.05
 -17  -7  -5    4.07    0.11
 -17   7  -5    3.96    0.11
  17   7   5    3.90    0.13
 -17   7  -5    3.85    0.10
  17   7   5    3.78    0.14
 -19  -7  -5    0.54    0.05
 -19   7  -5    0.66    0.04
 -19   7  -5    0.59    0.04
  19   7   5    0.50    0.07
  19   7   5    0.64    0.07
 -21   7  -5   -0.02    0.02
  21   7   5    0.07    0.04
 -21   7  -5    0.06    0.02
  21   7   5    0.00    0.04
 -23  -7  -5    0.90    0.07
  23   7   5    0.69    0.08
 -23   7  -5    0.84    0.05
 -23   7  -5    0.84    0.05
  23   7   5    0.85    0.08
 -25  -7  -5    3.35    0.12
  25   7   5    3.19    0.14
 -25   7  -5    3.16    0.09
  25   7   5    3.27    0.13
 -27  -7  -5    1.58    0.09
  27   7   5    1.88    0.11
  27   7   5    1.72    0.11
 -29  -7  -5    0.16    0.05
  29   7   5    0.15    0.05
  29   7   5    0.16    0.06
 -31  -7  -5    3.90    0.14
  31   7   5    3.58    0.16
  31   7   5    4.15    0.17
 -36  -8   5    0.04    0.05
  36   8  -5   -0.01    0.06
 -34  -8   5   -0.01    0.04
  34   8  -5    0.03    0.05
  34   8  -5   -0.01    0.05
 -32  -8   5    0.02    0.04
  32   8  -5    0.02    0.05
  32   8  -5   -0.05    0.04
  30   8  -5    0.03    0.05
  30   8  -5    0.02    0.04
  28   8  -5    0.52    0.08
  28   8  -5    0.56    0.07
  26   8  -5    3.47    0.14
  26   8  -5    3.48    0.13
  24   8  -5    4.37    0.14
  24   8  -5    4.36    0.15
  22   8  -5    0.33    0.05
  22   8  -5    0.29    0.05
  20   8  -5    5.45    0.17
 -20   8   5    5.39    0.12
  20   8  -5    5.37    0.16
  18   8  -5    9.35    0.23
 -18   8   5    9.25    0.20
  18   8  -5    9.18    0.24
  16   8  -5    0.24    0.04
 -16   8   5    0.22    0.03
  16   8  -5    0.16    0.04
  14   8  -5    8.20    0.21
 -14   8   5    8.01    0.18
  14   8  -5    7.26    0.20
  12   8  -5    2.50    0.09
  12   8  -5    2.58    0.10
 -12   8   5    2.37    0.08
  10   8  -5    0.54    0.06
  10   8  -5    0.59    0.05
 -10   8   5    0.51    0.05
 -10   8   5    0.55    0.04
  -8   8   5    1.13    0.05
  -8   8   5    1.25    0.06
  -8   8   5    1.11    0.06
   8   8  -5    1.22    0.06
   6   8  -5    0.33    0.04
  -6   8   5    0.32    0.05
  -6   8   5    0.39    0.04
   6   8  -5    0.29    0.04
  -6   8   5    0.31    0.05
   4   8  -5    0.02    0.02
   4   8  -5    0.01    0.03
  -4   8   5    0.03    0.03
  -4   8   5    0.05    0.03
  -4   8   5    0.06    0.02
  -2   8   5    0.10    0.04
   2   8  -5    0.01    0.03
  -2   8   5    0.06    0.02
   2   8  -5    0.05    0.02
  -2   8   5    0.06    0.03
   0   8  -5    0.01    0.03
   0   8  -5    0.04    0.02
   0   8   5    0.06    0.03
   0   8   5    0.05    0.02
  -2   8  -5    4.29    0.11
   2   8   5    4.18    0.14
   2   8   5    4.20    0.12
  -2   8  -5    4.31    0.13
   4   8   5    0.82    0.08
  -4   8  -5    0.84    0.05
   4   8   5    0.91    0.06
  -4   8  -5    0.90    0.06
  -4   8  -5    0.82    0.06
   6   8   5    3.14    0.11
  -6   8  -5    3.20    0.10
   6   8   5    3.22    0.12
  -6   8  -5    2.99    0.09
  -6   8  -5    3.23    0.09
  -8   8  -5    0.19    0.03
   8   8   5    0.23    0.05
   8   8   5    0.24    0.04
  -8   8  -5    0.24    0.03
 -10   8  -5    2.77    0.08
  10   8   5    2.74    0.12
 -10   8  -5    2.86    0.09
  12   8   5   16.60    0.37
 -12   8  -5   16.36    0.35
  12   8   5   16.39    0.39
 -12   8  -5   16.40    0.34
 -14  -8  -5    0.80    0.05
 -14   8  -5    0.76    0.05
 -14   8  -5    0.83    0.05
  14   8   5    0.83    0.07
  14   8   5    0.71    0.08
 -16  -8  -5   12.81    0.27
  16   8   5   12.91    0.31
 -16   8  -5   12.68    0.28
  16   8   5   12.51    0.32
 -16   8  -5   12.79    0.27
 -18  -8  -5    0.83    0.06
  18   8   5    0.90    0.09
 -18   8  -5    0.86    0.05
  18   8   5    0.87    0.08
 -18   8  -5    0.84    0.05
 -20  -8  -5    0.62    0.07
  20   8   5    0.60    0.08
  20   8   5    0.77    0.09
 -22  -8  -5    0.41    0.06
  22   8   5    0.31    0.06
  22   8   5    0.41    0.07
 -24  -8  -5    4.28    0.13
  24   8   5    4.16    0.17
  24   8   5    4.29    0.16
 -26  -8  -5    2.46    0.11
  26   8   5    2.21    0.14
  26   8   5    2.25    0.12
 -28  -8  -5    0.00    0.05
  28   8   5    0.08    0.07
  29   9  -5    0.95    0.11
  29   9  -5    0.77    0.09
  27   9  -5    2.86    0.14
  27   9  -5    2.85    0.13
  25   9  -5    0.75    0.08
  25   9  -5    0.81    0.08
  23   9  -5    0.18    0.05
  23   9  -5    0.17    0.05
  21   9  -5    0.52    0.07
  21   9  -5    0.61    0.08
  19   9  -5    0.94    0.08
  19   9  -5    0.83    0.08
  17   9  -5    0.00    0.04
 -17   9   5    0.03    0.05
  17   9  -5    0.02    0.04
 -15   9   5    0.82    0.06
  15   9  -5    0.89    0.07
  15   9  -5    0.88    0.08
  13   9  -5    7.25    0.21
 -13   9   5    7.33    0.18
  13   9  -5    7.19    0.19
  11   9  -5    0.07    0.03
  11   9  -5    0.10    0.04
 -11   9   5    0.08    0.03
   9   9  -5    0.44    0.06
  -9   9   5    0.41    0.05
  -9   9   5    0.33    0.05
   9   9  -5    0.37    0.05
  -7   9   5    1.73    0.08
  -7   9   5    1.68    0.07
   7   9  -5    1.73    0.09
   7   9  -5    1.66    0.09
  -5   9   5    0.44    0.06
   5   9  -5    0.52    0.06
  -5   9   5    0.48    0.05
   5   9  -5    0.57    0.05
   3   9  -5   -0.03    0.03
  -3   9   5    0.03    0.03
   3   9  -5    0.01    0.03
  -1   9   5    3.76    0.13
  -1   9   5    3.77    0.12
   1   9  -5    3.88    0.11
   1   9  -5    3.91    0.13
  -1   9  -5    2.71    0.10
   1   9   5    2.46    0.10
  -1   9  -5    2.54    0.09
   1   9   5    2.47    0.11
  -3   9  -5    0.04    0.02
   3   9   5    0.03    0.03
   3   9   5    0.01    0.04
  -3   9  -5    0.07    0.03
  -5   9  -5    1.09    0.08
  -5   9  -5    1.29    0.06
   5   9   5    1.12    0.09
  -7   9  -5    0.11    0.03
   7   9   5    0.09    0.05
   7   9   5    0.14    0.04
   9   9   5    0.11    0.05
  -9   9  -5    0.08    0.03
   9   9   5    0.04    0.04
  -9   9  -5    0.12    0.04
  11   9   5    3.31    0.13
  11   9   5    3.10    0.14
 -11   9  -5    3.03    0.10
  13   9   5    1.80    0.11
 -13   9  -5    1.67    0.08
  13   9   5    1.68    0.10
  15   9   5    0.07    0.05
 -15   9  -5   -0.06    0.03
  15   9   5    0.00    0.05
  17   9   5    2.89    0.13
  17   9   5    2.73    0.14
  19   9   5    0.36    0.07
  19   9   5    0.32    0.06
  21   9   5    0.60    0.08
  21   9   5    0.71    0.11
  20  10  -5    1.87    0.12
  20  10  -5    2.09    0.12
  18  10  -5    0.05    0.05
  18  10  -5    0.03    0.05
  16  10  -5    0.10    0.05
  16  10  -5    0.00    0.05
  14  10  -5    1.86    0.11
  14  10  -5    1.98    0.11
  12  10  -5   11.50    0.28
  12  10  -5   11.53    0.29
  10  10  -5    0.35    0.06
 -10  10   5    0.44    0.06
  10  10  -5    0.37    0.05
  -8  10   5    5.49    0.17
   8  10  -5    5.80    0.18
   8  10  -5    5.75    0.16
   6  10  -5    4.45    0.14
   6  10  -5    4.62    0.16
  -6  10   5    4.46    0.15
   4  10  -5    0.15    0.04
  -4  10   5    0.09    0.05
   4  10  -5    0.11    0.05
  -2  10   5    4.06    0.15
   2  10  -5    4.00    0.13
   2  10  -5    3.81    0.14
   0  10  -5    6.82    0.19
   0  10   5    6.53    0.20
   0  10   5    6.63    0.19
   0  10  -5    6.69    0.17
   2  10   5    1.36    0.10
   2  10   5    1.26    0.09
  -2  10  -5    1.57    0.09
   4  10   5    2.08    0.12
   4  10   5    1.76    0.10
  -4  10  -5    1.81    0.09
   6  10   5    1.20    0.09
  -6  10  -5    1.03    0.08
   6  10   5    1.06    0.10
  -8  10  -5    6.29    0.17
   8  10   5    6.02    0.20
   8  10   5    6.17    0.19
  10  10   5    0.15    0.06
 -10  10  -5    0.21    0.05
  10  10   5    0.16    0.06
  12  10   5    1.80    0.13
  12  10   5    1.91    0.12
 -52   0   6    5.62    0.18
 -50   0   6    3.28    0.13
  48   0  -6    0.09    0.03
 -48   0   6    0.12    0.04
  46   0  -6    6.94    0.16
 -46   0   6    6.85    0.19
  46   0  -6    6.94    0.16
  44   0  -6    1.57    0.06
 -44   0   6    1.52    0.08
  44   0  -6    1.65    0.06
  42   0  -6    0.12    0.03
  42   0  -6    0.07    0.02
  42   0  -6    0.09    0.02
 -40   0   6    4.31    0.13
  40   0  -6    4.26    0.11
  40   0  -6    4.24    0.12
  40   0  -6    4.34    0.11
  38   0  -6   25.65    0.51
  38   0  -6   24.89    0.51
  38   0  -6   24.94    0.51
 -38   0   6   25.47    0.53
  36   0  -6    5.76    0.13
 -36   0   6    5.74    0.15
  36   0  -6    5.75    0.14
  36   0  -6    5.63    0.14
  34   0  -6    3.18    0.09
 -34   0   6    3.29    0.10
  34   0  -6    3.38    0.09
  34   0  -6    3.27    0.09
 -32   0   6    0.01    0.02
  32   0  -6    0.04    0.01
 -32   0   6    0.00    0.02
  32   0  -6    0.04    0.02
  32   0  -6    0.01    0.01
 -30   0   6    3.77    0.10
 -30   0   6    3.72    0.11
  30   0  -6    3.87    0.10
  30   0  -6    3.79    0.09
  30   0  -6    3.75    0.09
  28   0  -6   12.62    0.26
  28   0  -6   12.65    0.26
 -28   0   6   12.64    0.27
 -28   0   6   12.43    0.27
  28   0  -6   12.36    0.26
  26   0  -6    3.86    0.09
 -26   0   6    3.88    0.10
 -26   0   6    3.88    0.10
  26   0  -6    3.98    0.10
  24   0  -6   58.31    1.13
 -24   0   6   58.05    1.14
  24   0  -6   57.98    1.13
 -24   0   6   60.30    1.14
  24   0  -6   59.09    1.14
  22   0  -6    0.10    0.02
 -22   0   6    0.06    0.02
 -22   0   6    0.05    0.01
  22   0  -6    0.05    0.01
  22   0  -6    0.06    0.02
 -20   0   6   10.38    0.21
  20   0  -6   10.19    0.21
  20   0  -6    9.82    0.21
 -20   0   6   10.27    0.21
  18   0  -6   77.42    1.47
 -18   0   6   75.26    1.46
  16   0  -6   28.47    0.54
 -16   0   6   28.17    0.54
 -16   0   6   28.62    0.55
  16   0  -6   25.92    0.55
  16   0  -6   28.05    0.54
 -14   0   6   55.06    1.06
  14   0  -6   54.85    1.06
 -14   0   6   55.77    1.06
  12   0  -6   49.54    0.95
  10   0  -6   95.01    2.58
 -10   0   6   98.77    2.67
  -8   0   6   16.71    0.33
  -8   0   6   16.80    0.33
   8   0  -6   16.23    0.32
   8   0  -6   16.24    0.33
   8   0  -6   16.75    0.33
  -6   0   6  239.91    5.49
   6   0  -6  258.86    5.52
  -4   0   6  100.78    2.69
   4   0  -6  107.66    2.72
   2   0  -6   10.69    0.22
  -2   0   6   10.81    0.22
  -2   0   6   11.09    0.22
   2   0  -6   10.81    0.22
   0   0  -6  585.27   12.10
   0   0   6  585.45   12.05
   2   0   6  119.27    3.16
  -2   0  -6  118.22    3.22
  -4   0  -6   47.01    0.91
  -4   0  -6   46.86    0.91
   6   0   6    1.00    0.04
  -6   0  -6    0.97    0.04
   6   0   6    0.96    0.03
   8   0   6   12.97    0.26
   8   0   6   13.16    0.27
  -8   0  -6   12.60    0.26
 -10   0  -6  137.38    4.16
  10   0   6  139.59    4.01
  12   0   6   16.17    0.33
  12   0   6   15.84    0.33
 -12   0  -6   16.07    0.33
  12   0   6   16.46    0.33
  14   0   6   21.58    0.43
 -14   0  -6   21.44    0.44
  14   0   6   21.41    0.43
  14   0   6   21.69    0.44
  16   0   6   25.62    0.51
  16   0   6   25.60    0.52
 -16   0  -6   25.92    0.52
  16   0   6   26.17    0.52
  18   0   6    0.47    0.04
 -18   0  -6    0.48    0.03
  18   0   6    0.52    0.03
  18   0   6    0.53    0.03
  20   0   6   21.50    0.43
  20   0   6   20.85    0.43
  20   0   6   20.82    0.43
 -20   0  -6   21.05    0.44
  22   0   6    6.31    0.15
  22   0   6    6.44    0.16
 -22   0  -6    6.42    0.16
  22   0   6    6.54    0.15
 -24   0  -6    4.50    0.13
  24   0   6    4.46    0.12
  24   0   6    4.39    0.12
  24   0   6    4.52    0.12
  26   0   6    0.15    0.03
  26   0   6    0.15    0.03
 -26   0  -6    0.13    0.03
  26   0   6    0.16    0.03
 -28   0  -6    9.66    0.23
  28   0   6    9.89    0.23
  30   0   6    0.15    0.03
 -32   0  -6    0.17    0.04
  32   0   6    0.18    0.03
 -34   0  -6   22.69    0.49
  34   0   6   22.53    0.48
 -36   0  -6    0.77    0.07
  36   0   6    0.68    0.08
 -38   0  -6    2.10    0.11
  38   0   6    2.09    0.10
  40   0   6    0.33    0.05
 -40   0  -6    0.28    0.05
 -42   0  -6    2.10    0.12
  42   0   6    2.33    0.11
 -53  -1   6    3.50    0.14
 -53   1   6    3.74    0.15
 -51  -1   6    0.34    0.06
 -51   1   6    0.44    0.06
  51   1  -6    0.46    0.06
 -49  -1   6    1.41    0.09
  49   1  -6    1.51    0.08
 -49   1   6    1.59    0.09
 -47  -1   6    5.36    0.16
 -47   1   6    5.38    0.16
  47   1  -6    5.24    0.14
 -45  -1   6    1.70    0.09
  45   1  -6    1.58    0.07
 -45   1   6    1.61    0.08
  45   1  -6    1.79    0.07
 -43  -1   6    4.83    0.14
  43   1  -6    4.69    0.13
 -43   1   6    4.52    0.14
  43   1  -6    4.59    0.13
 -41  -1   6    0.72    0.06
 -41   1   6    0.73    0.06
  41   1  -6    0.57    0.05
  41   1  -6    0.67    0.05
 -39  -1   6    0.11    0.03
  39  -1  -6    0.10    0.01
  39   1  -6    0.15    0.03
 -39   1   6    0.09    0.03
  39   1  -6    0.09    0.02
  37  -1  -6    2.67    0.07
  37  -1  -6    2.63    0.07
  37  -1  -6    2.63    0.07
  37  -1  -6    2.60    0.07
 -37  -1   6    2.67    0.10
  37   1  -6    2.71    0.08
  37   1  -6    2.77    0.09
  37   1  -6    2.53    0.09
 -37   1   6    2.67    0.09
 -35  -1   6   39.61    0.79
  35  -1  -6   39.15    0.76
  35  -1  -6   39.23    0.76
  35  -1  -6   39.04    0.76
  35   1  -6   38.72    0.78
 -35   1   6   38.23    0.78
  35   1  -6   39.23    0.78
  35   1  -6   38.84    0.78
 -35   1   6   40.09    0.78
  33  -1  -6    2.38    0.06
 -33  -1   6    2.14    0.08
  33  -1  -6    2.21    0.06
  33  -1  -6    2.29    0.06
  33   1  -6    2.15    0.07
 -33   1   6    2.10    0.08
  33   1  -6    2.37    0.07
 -33   1   6    2.17    0.08
  33   1  -6    2.12    0.08
 -31  -1   6    1.00    0.06
 -31  -1   6    0.96    0.05
  31  -1  -6    0.97    0.03
 -31   1   6    0.97    0.05
  31   1  -6    0.93    0.05
 -31   1   6    0.98    0.05
  31   1  -6    1.03    0.04
  31   1  -6    1.02    0.05
 -29  -1   6   25.36    0.51
  29  -1  -6   25.28    0.49
  29  -1  -6   24.96    0.49
  29  -1  -6   24.79    0.49
 -29  -1   6   24.72    0.51
 -29   1   6   25.30    0.50
  29   1  -6   24.91    0.50
 -29   1   6   24.90    0.50
  29   1  -6   24.93    0.51
  29   1  -6   24.49    0.50
  27  -1  -6    7.44    0.16
  27  -1  -6    7.54    0.16
 -27  -1   6    7.61    0.18
 -27  -1   6    7.70    0.18
  27   1  -6    7.46    0.17
 -27   1   6    7.60    0.17
  27   1  -6    7.66    0.17
 -27   1   6    7.64    0.17
  27   1  -6    7.60    0.17
  25  -1  -6   11.50    0.23
  25  -1  -6   11.74    0.23
 -25  -1   6   11.35    0.25
 -25  -1   6   11.20    0.25
 -25   1   6   11.34    0.24
  25   1  -6   11.23    0.24
  25   1  -6   11.61    0.25
 -25   1   6   11.73    0.24
  25   1  -6   11.14    0.24
  23  -1  -6    0.26    0.02
 -23   1   6    0.17    0.02
  23   1  -6    0.23    0.03
 -21  -1   6   78.28    1.50
 -21  -1   6   76.20    1.49
  21   1  -6   76.82    1.49
  21   1  -6   79.30    1.49
 -21   1   6   77.02    1.49
  21   1  -6   75.37    1.49
 -21   1   6   78.17    1.49
 -19  -1   6   11.63    0.24
  19  -1  -6   11.73    0.23
 -19  -1   6   11.89    0.25
  19  -1  -6   11.41    0.23
 -19  -1   6   11.78    0.24
 -19   1   6   11.26    0.24
 -19   1   6   11.44    0.24
  19   1  -6   12.06    0.24
  19   1  -6   11.58    0.24
  19   1  -6   11.62    0.24
  17  -1  -6    9.90    0.20
 -17  -1   6   10.43    0.21
  17  -1  -6   10.09    0.20
 -17  -1   6   10.26    0.21
 -17  -1   6    9.93    0.21
  17  -1  -6    9.99    0.20
 -17   1   6   10.07    0.21
  17   1  -6   10.18    0.21
 -17   1   6   10.10    0.20
  17   1  -6    9.89    0.21
 -17   1   6   10.15    0.20
  17   1  -6   10.00    0.21
 -15  -1   6   27.27    0.53
 -15  -1   6   27.86    0.54
  15  -1  -6   26.80    0.52
  15  -1  -6   27.22    0.52
  15  -1  -6   27.29    0.53
 -15   1   6   27.39    0.53
  15   1  -6   27.63    0.54
 -15   1   6   27.58    0.53
  15   1  -6   27.48    0.53
 -15   1   6   27.23    0.52
  15   1  -6   25.13    0.54
 -13  -1   6   41.32    0.79
  13  -1  -6   40.84    0.78
 -13  -1   6   40.86    0.79
 -13  -1   6   41.54    0.79
  13   1  -6   40.40    0.79
  13   1  -6   40.39    0.79
 -13   1   6   40.67    0.78
 -13   1   6   40.45    0.79
  11  -1  -6    6.88    0.14
  11  -1  -6    6.85    0.14
  11  -1  -6    6.77    0.14
 -11  -1   6    6.77    0.15
 -11  -1   6    6.92    0.15
 -11  -1   6    6.85    0.14
 -11   1   6    6.88    0.14
  11   1  -6    6.64    0.14
  11   1  -6    6.74    0.14
 -11   1   6    6.89    0.14
  11   1  -6    6.79    0.14
 -11   1   6    6.83    0.14
   9  -1  -6   64.62    1.78
  -9   1   6   61.34    1.78
   9   1  -6   61.67    2.02
   7  -1  -6    0.40    0.02
   7  -1  -6    0.42    0.02
  -7  -1   6    0.32    0.02
  -7  -1   6    0.34    0.02
  -7   1   6    0.36    0.02
  -7   1   6    0.33    0.02
  -5  -1   6   79.11    2.31
   5  -1  -6   77.60    2.13
   5   1  -6   78.25    2.25
  -5   1   6   76.10    2.10
   3  -1  -6    3.41    0.08
  -3  -1   6    3.44    0.08
   3  -1  -6    3.44    0.08
   3   1  -6    3.34    0.08
   3   1  -6    3.13    0.08
  -3   1   6    3.41    0.08
  -3   1   6    3.41    0.08
  -1  -1   6   95.92    2.61
   1  -1  -6   96.49    2.68
  -1   1   6   90.33    2.57
   1   1  -6   95.25    2.60
   1  -1   6   11.02    0.22
  -1  -1  -6   10.65    0.22
   1   1   6   10.94    0.22
  -1   1  -6   10.88    0.22
   1   1   6   10.69    0.22
   3  -1   6    0.19    0.02
   3  -1   6    0.20    0.02
  -3  -1  -6    0.24    0.02
  -3   1  -6    0.22    0.02
   3   1   6    0.22    0.02
  -3   1  -6    0.17    0.02
   3   1   6    0.23    0.02
  -5  -1  -6   10.29    0.21
   5  -1   6    9.23    0.21
   5  -1   6   10.41    0.21
  -5   1  -6   10.24    0.21
  -5   1  -6   10.00    0.21
   5   1   6   10.46    0.21
   5   1   6   10.40    0.21
   7  -1   6   12.41    0.25
   7  -1   6   12.56    0.25
  -7  -1  -6   12.37    0.26
  -7   1  -6   12.33    0.25
  -7   1  -6   12.06    0.25
   7   1   6   12.61    0.26
  -9  -1  -6   64.91    1.28
   9  -1   6   66.94    1.28
   9   1   6   66.11    1.28
  -9   1  -6   66.05    1.28
   9   1   6   67.25    1.28
  11  -1   6   47.83    0.94
 -11  -1  -6   48.63    0.95
  11  -1   6   49.12    0.94
  11  -1   6   48.65    0.94
 -11   1  -6   47.92    0.94
 -11   1  -6   48.15    0.94
  11   1   6   48.95    0.94
  11   1   6   47.95    0.95
  11   1   6   49.05    0.95
  13  -1   6   18.80    0.38
  13  -1   6   19.23    0.38
 -13  -1  -6   18.86    0.39
  13  -1   6   19.30    0.38
  13   1   6   18.82    0.38
  13   1   6   18.80    0.39
 -13   1  -6   19.01    0.38
  13   1   6   18.96    0.39
  15  -1   6    7.16    0.16
  15  -1   6    6.91    0.16
 -15  -1  -6    6.84    0.16
  15  -1   6    7.28    0.15
  15   1   6    6.74    0.16
  15   1   6    6.74    0.16
  15   1   6    6.81    0.16
 -15   1  -6    6.88    0.16
  17  -1   6    2.18    0.07
 -17  -1  -6    2.27    0.07
  17  -1   6    2.19    0.06
  17  -1   6    2.17    0.07
 -17   1  -6    2.19    0.07
  17   1   6    2.22    0.07
  17   1   6    2.10    0.07
  17   1   6    2.15    0.07
  19  -1   6    6.12    0.15
 -19  -1  -6    6.18    0.15
  19  -1   6    6.35    0.14
  19  -1   6    6.14    0.14
  19   1   6    6.01    0.15
  19   1   6    6.03    0.15
  19   1   6    6.15    0.15
 -19   1  -6    6.28    0.15
  21  -1   6   11.30    0.24
  21  -1   6   11.17    0.24
 -21  -1  -6   11.21    0.25
  21  -1   6   11.37    0.24
  21   1   6   11.05    0.25
 -21   1  -6   11.49    0.25
  21   1   6   10.82    0.24
  21   1   6   11.12    0.25
  23  -1   6    2.31    0.07
  23  -1   6    2.29    0.07
 -23  -1  -6    2.16    0.08
  23  -1   6    2.28    0.07
  23   1   6    2.21    0.09
  23   1   6    2.18    0.08
  23   1   6    2.14    0.08
 -23   1  -6    2.26    0.08
  25  -1   6   11.19    0.25
 -25  -1  -6   11.26    0.26
  25  -1   6   10.91    0.24
  25  -1   6   11.03    0.24
 -25   1  -6   11.00    0.25
  25   1   6   10.93    0.25
 -27  -1  -6    0.74    0.06
  27  -1   6    0.68    0.05
  27  -1   6    0.73    0.05
  27  -1   6    0.76    0.06
  27   1   6    0.78    0.05
 -27   1  -6    0.76    0.05
  29  -1   6   13.60    0.29
  29  -1   6   13.60    0.30
 -29   1  -6   13.40    0.31
  29   1   6   13.59    0.31
 -31  -1  -6    1.71    0.08
  31  -1   6    1.73    0.07
  31  -1   6    1.68    0.07
  31   1   6    1.67    0.08
  33  -1   6    8.75    0.21
 -33  -1  -6    8.90    0.23
 -33   1  -6    8.77    0.22
  33   1   6    8.91    0.22
  35  -1   6    8.94    0.21
 -35  -1  -6    8.88    0.24
  35   1   6    8.78    0.23
 -35   1  -6    9.10    0.23
 -37  -1  -6    0.06    0.04
  37  -1   6    0.07    0.04
 -37   1  -6    0.03    0.04
  37   1   6    0.04    0.04
 -39  -1  -6   14.22    0.35
  39  -1   6   14.36    0.32
  39   1   6   14.33    0.34
 -39   1  -6   14.22    0.34
 -41  -1  -6    0.15    0.05
  41   1   6    0.20    0.05
 -41   1  -6    0.08    0.05
 -43  -1  -6    0.07    0.06
  43   1   6    0.02    0.05
 -43   1  -6    0.11    0.06
 -52  -2   6    3.73    0.15
  52   2  -6    4.04    0.14
 -52   2   6    3.93    0.15
 -50  -2   6    0.06    0.04
  50   2  -6    0.11    0.06
 -50   2   6   -0.03    0.04
  50   2  -6    0.03    0.04
 -48  -2   6    2.30    0.11
 -48   2   6    2.39    0.11
  48   2  -6    2.33    0.10
  48   2  -6    2.31    0.10
 -46  -2   6    8.37    0.22
  46   2  -6    8.35    0.21
 -46   2   6    8.48    0.22
  46   2  -6    8.72    0.21
 -44  -2   6    2.08    0.10
  44   2  -6    2.08    0.09
 -44   2   6    1.97    0.09
  44   2  -6    1.95    0.09
 -42  -2   6    8.87    0.22
 -42   2   6    9.16    0.21
  42   2  -6    8.93    0.21
  42   2  -6    7.33    0.26
 -40  -2   6   12.00    0.28
  40   2  -6   11.84    0.27
  40   2  -6   11.78    0.27
 -40   2   6   12.40    0.27
  38   2  -6    1.82    0.07
  38   2  -6    1.79    0.07
 -38   2   6    1.81    0.07
 -36  -2   6    3.81    0.12
 -36   2   6    3.77    0.11
  36   2  -6    3.90    0.11
  36   2  -6    3.85    0.11
 -36   2   6    4.01    0.11
 -34  -2   6   30.57    0.63
 -34   2   6   31.09    0.61
  34   2  -6   30.63    0.62
 -34   2   6   29.73    0.61
  34   2  -6   30.61    0.62
 -32  -2   6    3.32    0.10
 -32   2   6    3.42    0.10
 -32   2   6    3.39    0.09
  32   2  -6    3.31    0.10
  32   2  -6    3.17    0.11
  32   2  -6    3.41    0.10
 -30  -2   6   28.46    0.58
  30   2  -6   28.21    0.58
  30   2  -6   28.23    0.58
 -30   2   6   29.01    0.57
  30   2  -6   28.76    0.58
 -30   2   6   28.76    0.57
 -28  -2   6   54.36    1.09
 -28  -2   6   54.17    1.08
  28   2  -6   54.48    1.08
 -28   2   6   56.55    1.07
 -28   2   6   55.75    1.07
  28   2  -6   54.72    1.08
  28   2  -6   55.84    1.08
 -26  -2   6   28.85    0.58
 -26  -2   6   27.73    0.57
  26   2  -6   28.21    0.57
 -26   2   6   29.07    0.56
  26   2  -6   28.07    0.57
 -26   2   6   28.23    0.56
  26   2  -6   28.60    0.57
 -24  -2   6    2.34    0.08
 -24  -2   6    2.39    0.07
  24   2  -6    2.33    0.08
  24   2  -6    2.36    0.07
  24   2  -6    2.40    0.07
 -24   2   6    2.45    0.07
 -24   2   6    2.36    0.06
 -22  -2   6   25.47    0.52
 -22  -2   6   25.42    0.51
 -22   2   6   25.53    0.50
  22   2  -6   25.36    0.51
  22   2  -6   25.82    0.52
  22   2  -6   25.59    0.51
 -20  -2   6   24.75    0.49
 -20  -2   6   24.02    0.49
 -20   2   6   24.57    0.48
  20   2  -6   24.05    0.49
 -20   2   6   24.87    0.48
  20   2  -6   24.43    0.49
  20   2  -6   24.11    0.49
 -18  -2   6    1.47    0.05
 -18  -2   6    1.49    0.05
 -18  -2   6    1.50    0.05
  18   2  -6    1.48    0.05
  18   2  -6    1.44    0.05
 -18   2   6    1.45    0.04
  18   2  -6    1.38    0.05
 -18   2   6    1.52    0.04
 -16  -2   6   33.71    0.68
 -16  -2   6   35.28    0.68
 -16  -2   6   35.06    0.68
  16   2  -6   34.34    0.68
 -16   2   6   34.33    0.66
 -16   2   6   34.19    0.66
  16   2  -6   33.85    0.68
  16   2  -6   34.81    0.68
 -14  -2   6   40.01    0.77
 -14  -2   6   40.57    0.77
 -14  -2   6   38.74    0.76
  14   2  -6   38.30    0.77
 -14   2   6   38.92    0.75
 -14   2   6   38.17    0.75
  14   2  -6   39.68    0.77
 -12  -2   6   18.43    0.36
 -12  -2   6   17.85    0.35
 -12  -2   6   17.39    0.35
 -12   2   6   17.35    0.34
 -12   2   6   17.18    0.34
  12   2  -6   17.62    0.35
  12   2  -6   17.47    0.35
 -12   2   6   17.49    0.34
  12   2  -6   17.66    0.35
 -10  -2   6   10.81    0.23
 -10  -2   6   11.03    0.22
  10   2  -6   10.94    0.22
  10   2  -6   10.63    0.22
 -10   2   6   10.70    0.21
  10   2  -6   10.44    0.22
 -10   2   6   10.66    0.21
  -8  -2   6   77.45    2.56
   8  -2  -6   77.17    2.04
  -8   2   6   76.63    2.00
   8   2  -6   77.84    2.45
  -6  -2   6    8.34    0.18
  -6  -2   6    8.46    0.17
   6  -2  -6    7.99    0.17
  -6   2   6    8.37    0.17
  -6   2   6    8.32    0.17
   6   2  -6    8.52    0.18
   4  -2  -6   68.86    2.08
   4   2  -6   72.65    2.21
  -4   2   6   68.06    2.06
   2  -2  -6   26.56    0.53
  -2  -2   6   27.80    0.53
  -2   2   6   27.72    0.53
   2   2  -6   27.52    0.54
   2   2  -6   26.96    0.53
   0  -2   6   14.04    0.28
   0  -2   6   13.67    0.27
   0   2  -6   13.36    0.27
   0   2   6   13.20    0.27
   0   2  -6   13.47    0.27
  -2  -2  -6   78.34    2.66
   2   2   6   81.39    2.59
  -2   2  -6   81.42    2.43
  -4  -2  -6   35.84    0.71
   4  -2   6   35.94    0.70
   4  -2   6   36.29    0.70
   4   2   6   36.67    0.71
  -4   2  -6   36.20    0.70
  -4   2  -6   35.99    0.71
   6  -2   6    0.92    0.03
   6  -2   6    0.92    0.04
  -6  -2  -6    1.04    0.04
  -6   2  -6    0.89    0.03
  -6   2  -6    0.84    0.03
  -8  -2  -6  120.90    3.95
   8   2   6  122.38    3.75
  -8   2  -6  104.61    3.70
  10  -2   6   48.25    0.93
 -10  -2  -6   48.02    0.94
 -10   2  -6   48.02    0.93
  10   2   6   47.73    0.94
  10   2   6   48.14    0.94
 -10   2  -6   47.70    0.93
 -12  -2  -6    1.32    0.05
  12  -2   6    1.17    0.04
  12  -2   6    1.12    0.04
  12  -2   6    1.16    0.04
  12   2   6    1.09    0.05
  12   2   6    1.13    0.05
 -12   2  -6    1.10    0.04
 -12   2  -6    1.11    0.04
  14  -2   6    7.24    0.15
 -14  -2  -6    6.86    0.16
  14  -2   6    6.89    0.15
  14  -2   6    7.27    0.16
 -14   2  -6    7.06    0.16
  14   2   6    7.01    0.17
 -14   2  -6    7.04    0.16
  14   2   6    6.81    0.16
  16  -2   6   19.20    0.38
  16  -2   6   19.49    0.38
  16  -2   6   19.37    0.38
 -16  -2  -6   18.85    0.40
 -16   2  -6   18.83    0.39
  16   2   6   18.81    0.40
  16   2   6   18.85    0.39
 -16   2  -6   18.74    0.39
  18  -2   6    3.96    0.10
  18  -2   6    4.10    0.09
 -18  -2  -6    3.99    0.11
  18  -2   6    3.97    0.10
  18   2   6    3.98    0.11
 -18   2  -6    4.02    0.10
  18   2   6    3.85    0.11
  20  -2   6    9.41    0.19
 -20  -2  -6    8.90    0.21
  20  -2   6    9.01    0.20
  20  -2   6    9.13    0.20
  20   2   6    9.13    0.21
 -20   2  -6    8.98    0.20
  22  -2   6    0.60    0.04
  22  -2   6    0.56    0.03
  22  -2   6    0.62    0.04
 -22  -2  -6    0.59    0.05
  22   2   6    0.55    0.05
 -22   2  -6    0.63    0.04
 -24  -2  -6    3.39    0.11
  24  -2   6    3.51    0.10
  24  -2   6    3.47    0.09
  24  -2   6    3.47    0.09
 -24   2  -6    3.53    0.10
  24   2   6    3.36    0.11
  26  -2   6    1.91    0.06
  26  -2   6    2.02    0.07
 -26  -2  -6    2.01    0.08
  26  -2   6    2.00    0.06
 -26   2  -6    1.91    0.07
  26   2   6    1.99    0.08
  28  -2   6   15.18    0.32
  28  -2   6   15.69    0.31
 -28  -2  -6   14.44    0.35
  28  -2   6   15.16    0.32
  28   2   6   15.27    0.34
 -28   2  -6   15.22    0.33
  30  -2   6    1.44    0.06
  30  -2   6    1.43    0.06
 -30  -2  -6    1.51    0.08
  30  -2   6    1.37    0.07
  30   2   6    1.38    0.08
 -30   2  -6    1.42    0.07
  32  -2   6    4.99    0.13
 -32  -2  -6    4.83    0.15
 -32   2  -6    4.82    0.16
  32   2   6    5.00    0.15
 -34  -2  -6    0.07    0.04
  34  -2   6    0.12    0.03
  34   2   6    0.05    0.04
 -34   2  -6    0.17    0.04
 -36  -2  -6    0.00    0.04
  36   2   6    0.04    0.04
 -36   2  -6    0.11    0.04
 -38  -2  -6    2.36    0.12
 -38   2  -6    2.58    0.11
  38   2   6    2.54    0.12
 -40  -2  -6    2.21    0.12
  40   2   6    2.35    0.12
 -40   2  -6    2.29    0.12
 -42  -2  -6    0.29    0.07
 -42   2  -6    0.48    0.07
  42   2   6    0.47    0.07
 -51  -3   6    3.66    0.16
  51   3  -6    3.93    0.15
 -51   3   6    3.86    0.14
  51   3  -6    3.70    0.14
 -49  -3   6    0.18    0.05
  49   3  -6    0.19    0.06
 -49   3   6    0.20    0.05
  49   3  -6    0.18    0.05
 -47  -3   6    0.84    0.08
 -47   3   6    0.94    0.07
  47   3  -6    0.95    0.08
  47   3  -6    0.81    0.07
 -45  -3   6    5.03    0.16
  45   3  -6    4.93    0.15
 -45   3   6    5.03    0.14
  45   3  -6    4.99    0.16
 -43  -3   6    4.41    0.14
  43   3  -6    4.40    0.14
  43   3  -6    4.40    0.14
 -43   3   6    4.53    0.13
 -41  -3   6   11.05    0.27
 -41   3   6   11.20    0.25
  41   3  -6   10.90    0.26
  41   3  -6   11.00    0.26
 -39  -3   6   11.68    0.28
  39   3  -6   11.99    0.28
 -39   3   6   11.64    0.26
  39   3  -6   11.73    0.28
 -37  -3   6    6.42    0.17
 -37   3   6    6.19    0.16
 -37   3   6    6.50    0.16
  37   3  -6    6.33    0.17
  37   3  -6    6.38    0.17
 -35  -3   6    4.23    0.13
 -35   3   6    3.99    0.11
 -35   3   6    4.13    0.11
  35   3  -6    4.11    0.12
  35   3  -6    4.18    0.12
 -33  -3   6    4.21    0.13
  33   3  -6    4.33    0.13
 -33   3   6    4.39    0.11
  33   3  -6    4.29    0.13
 -33   3   6    4.48    0.11
 -31  -3   6    3.34    0.11
  31   3  -6    3.28    0.10
 -31   3   6    3.37    0.09
  31   3  -6    3.27    0.11
 -31   3   6    3.31    0.09
 -29  -3   6    2.91    0.10
  29   3  -6    2.94    0.10
  29   3  -6    3.04    0.10
 -29   3   6    2.93    0.08
 -29   3   6    3.04    0.08
 -27  -3   6   11.80    0.26
 -27  -3   6   12.63    0.29
  27   3  -6   11.38    0.26
 -27   3   6   11.74    0.24
 -27   3   6   12.02    0.24
  27   3  -6   11.79    0.26
  27   3  -6   11.23    0.26
 -25  -3   6    0.63    0.04
 -25  -3   6    0.63    0.05
  25   3  -6    0.57    0.04
  25   3  -6    0.59    0.05
 -25   3   6    0.67    0.05
  25   3  -6    0.65    0.04
 -23  -3   6    1.14    0.05
 -23  -3   6    1.08    0.05
  23   3  -6    1.10    0.06
 -23   3   6    1.24    0.04
 -23   3   6    1.17    0.04
  23   3  -6    1.04    0.05
  23   3  -6    1.19    0.05
 -21  -3   6   18.73    0.38
 -21  -3   6   18.59    0.38
  21   3  -6   18.36    0.38
  21   3  -6   18.04    0.38
  21   3  -6   18.08    0.38
 -19  -3   6    0.32    0.03
 -19  -3   6    0.27    0.03
  19   3  -6    0.20    0.03
  19   3  -6    0.27    0.03
  19   3  -6    0.33    0.03
 -17  -3   6   12.07    0.26
 -17  -3   6   12.05    0.25
 -17  -3   6   12.16    0.26
  17   3  -6   11.70    0.26
  17   3  -6   12.16    0.26
  17   3  -6   12.04    0.26
 -15  -3   6    1.09    0.04
 -15  -3   6    1.23    0.05
  15   3  -6    1.15    0.04
  15   3  -6    0.97    0.04
 -13  -3   6    7.04    0.16
 -13  -3   6    6.98    0.16
 -13  -3   6    6.80    0.15
  13   3  -6    6.87    0.16
  13   3  -6    6.94    0.16
  13   3  -6    6.95    0.16
 -13   3   6    7.02    0.14
 -11  -3   6   43.36    0.83
 -11  -3   6   43.31    0.84
  11   3  -6   42.91    0.83
  11   3  -6   41.80    0.84
  11   3  -6   41.98    0.83
  -9  -3   6    7.14    0.15
   9   3  -6    6.77    0.16
   9   3  -6    6.94    0.15
   9   3  -6    7.03    0.15
  -7  -3   6   25.02    0.49
  -7  -3   6   24.60    0.50
   7   3  -6   23.88    0.49
   7   3  -6   24.69    0.49
   7   3  -6   25.62    0.49
  -7   3   6   25.14    0.48
  -5  -3   6    1.38    0.05
   5   3  -6    1.51    0.05
   5   3  -6    1.29    0.04
  -5   3   6    1.46    0.04
   3  -3  -6  100.45    3.01
   3   3  -6  113.23    3.11
  -3   3   6  105.30    2.88
  -1  -3   6    6.50    0.14
  -1  -3   6    6.47    0.13
   1  -3  -6    6.25    0.13
   1   3  -6    6.34    0.14
  -1   3   6    5.55    0.14
   1   3  -6    6.36    0.13
   1  -3   6    2.28    0.06
  -1  -3  -6    2.26    0.06
   1  -3   6    2.24    0.06
  -1   3  -6    2.16    0.06
   1   3   6    2.32    0.06
  -1   3  -6    2.25    0.06
  -3  -3  -6  166.63    4.84
   3  -3   6  182.38    4.47
  -3   3  -6  180.81    4.42
   3   3   6  173.19    4.69
   5  -3   6   18.66    0.36
  -5  -3  -6   17.95    0.37
   5  -3   6   18.58    0.37
  -5   3  -6   17.57    0.36
  -5   3  -6   17.99    0.36
   5   3   6   17.89    0.37
  -7  -3  -6   28.01    0.57
   7  -3   6   28.95    0.56
   7  -3   6   28.46    0.55
  -7   3  -6   27.98    0.56
   7   3   6   28.86    0.57
  -7   3  -6   28.67    0.56
   9  -3   6   14.79    0.29
   9  -3   6   14.68    0.30
  -9  -3  -6   14.89    0.31
  -9   3  -6   15.16    0.30
  -9   3  -6   14.63    0.30
   9   3   6   14.59    0.31
 -11  -3  -6    5.32    0.13
  11  -3   6    5.44    0.12
  11  -3   6    5.55    0.13
  11   3   6    5.31    0.13
 -11   3  -6    5.43    0.12
 -11   3  -6    5.37    0.12
  11   3   6    5.34    0.13
  13  -3   6   14.86    0.30
 -13  -3  -6   14.94    0.32
  13  -3   6   15.17    0.30
  13  -3   6   14.88    0.31
  13   3   6   14.74    0.31
  13   3   6   15.02    0.32
 -13   3  -6   14.67    0.31
 -13   3  -6   15.13    0.31
  15  -3   6    8.24    0.17
  15  -3   6    8.20    0.18
 -15  -3  -6    8.03    0.19
  15  -3   6    8.25    0.17
  15   3   6    7.77    0.19
 -15   3  -6    8.21    0.18
  15   3   6    8.27    0.19
 -15   3  -6    8.14    0.18
  17  -3   6    1.87    0.05
  17  -3   6    1.85    0.06
  17  -3   6    1.80    0.05
 -17  -3  -6    2.00    0.07
  17   3   6    2.10    0.09
  17   3   6    1.95    0.07
 -17   3  -6    2.04    0.06
 -17   3  -6    1.85    0.06
  19  -3   6    1.08    0.04
  19  -3   6    0.99    0.04
  19  -3   6    1.06    0.05
 -19  -3  -6    1.09    0.06
 -19   3  -6    1.00    0.04
  19   3   6    1.11    0.06
 -19   3  -6    1.00    0.04
 -21  -3  -6    3.86    0.12
  21  -3   6    3.78    0.10
  21   3   6    3.77    0.12
 -21   3  -6    3.97    0.10
 -23  -3  -6    2.24    0.09
  23  -3   6    2.20    0.07
  23   3   6    2.19    0.09
 -23   3  -6    2.24    0.07
  25  -3   6    0.59    0.05
 -25  -3  -6    0.62    0.05
  25   3   6    0.50    0.05
 -25   3  -6    0.50    0.04
  27  -3   6    2.79    0.09
 -27  -3  -6    2.81    0.10
 -27   3  -6    2.82    0.09
  27   3   6    2.75    0.11
 -29  -3  -6    4.65    0.15
  29  -3   6    4.96    0.15
  29   3   6    4.73    0.15
 -29   3  -6    4.64    0.13
 -31  -3  -6    2.89    0.11
 -31   3  -6    2.72    0.10
  31   3   6    2.84    0.11
 -33  -3  -6    5.60    0.17
 -33   3  -6    5.70    0.16
  33   3   6    5.52    0.17
 -35  -3  -6    7.95    0.22
 -35   3  -6    8.02    0.21
  35   3   6    7.96    0.22
 -37  -3  -6    0.76    0.08
  37   3   6    0.81    0.09
 -37   3  -6    0.81    0.08
 -39  -3  -6    0.78    0.09
 -39   3  -6    0.93    0.09
  39   3   6    0.76    0.09
 -41  -3  -6    2.13    0.19
 -41   3  -6    1.66    0.11
  41   3   6    1.69    0.12
  50   4  -6    0.05    0.05
  50   4  -6    0.10    0.06
 -48  -4   6    0.49    0.06
  48   4  -6    0.60    0.09
 -48   4   6    0.55    0.07
  48   4  -6    0.60    0.08
 -46  -4   6    4.87    0.16
 -46   4   6    4.79    0.14
  46   4  -6    4.85    0.16
  46   4  -6    4.92    0.16
 -44  -4   6    0.34    0.05
  44   4  -6    0.41    0.06
 -44   4   6    0.48    0.06
  44   4  -6    0.29    0.05
 -42  -4   6    0.73    0.07
  42   4  -6    0.79    0.07
 -42   4   6    0.73    0.06
  42   4  -6    0.68    0.07
 -40  -4   6    2.82    0.11
 -40   4   6    2.94    0.09
  40   4  -6    2.91    0.11
  40   4  -6    2.75    0.11
 -38  -4   6    1.38    0.08
 -38   4   6    1.52    0.06
  38   4  -6    1.53    0.08
  38   4  -6    1.42    0.08
 -36  -4   6    5.22    0.15
 -36   4   6    5.22    0.13
  36   4  -6    5.26    0.16
  36   4  -6    5.11    0.15
 -34  -4   6    0.50    0.05
 -34   4   6    0.47    0.05
 -34   4   6    0.54    0.04
  34   4  -6    0.47    0.06
 -32  -4   6    0.04    0.02
  32   4  -6    0.05    0.03
 -32   4   6    0.05    0.02
 -32   4   6    0.07    0.02
  32   4  -6    0.08    0.03
 -30  -4   6    0.13    0.03
  30   4  -6    0.16    0.03
 -30   4   6    0.12    0.02
 -30   4   6    0.14    0.02
  30   4  -6    0.15    0.03
 -28  -4   6    4.14    0.12
  28   4  -6    4.16    0.12
 -28   4   6    4.10    0.10
  28   4  -6    4.18    0.12
 -26  -4   6   39.78    0.80
  26   4  -6   40.29    0.80
  26   4  -6   39.54    0.80
 -24  -4   6    4.26    0.12
 -24  -4   6    4.24    0.12
  24   4  -6    4.21    0.12
  24   4  -6    4.32    0.12
 -22  -4   6   10.79    0.24
 -22  -4   6   10.61    0.24
  22   4  -6   10.97    0.24
  22   4  -6   10.97    0.25
  22   4  -6   10.38    0.24
 -20  -4   6    0.05    0.02
 -20  -4   6    0.03    0.02
  20   4  -6    0.03    0.02
  20   4  -6    0.05    0.02
  20   4  -6    0.05    0.02
 -18  -4   6    2.85    0.08
 -18  -4   6    2.83    0.09
  18   4  -6    2.92    0.09
  18   4  -6    2.80    0.09
  18   4  -6    2.94    0.09
 -16  -4   6   29.12    0.58
 -16  -4   6   28.62    0.57
  16   4  -6   28.47    0.58
  16   4  -6   29.07    0.58
 -16   4   6   28.45    0.56
  16   4  -6   28.12    0.58
 -14  -4   6    0.91    0.04
 -14  -4   6    0.87    0.05
  14   4  -6    0.95    0.04
  14   4  -6    0.90    0.04
  14   4  -6    0.77    0.04
 -14   4   6    0.89    0.03
 -12  -4   6   20.01    0.41
 -12  -4   6   20.26    0.40
  12   4  -6   19.13    0.40
  12   4  -6   19.76    0.40
  12   4  -6   19.44    0.41
 -10  -4   6    0.59    0.04
 -10  -4   6    0.58    0.03
  10   4  -6    0.52    0.03
  10   4  -6    0.55    0.03
  10   4  -6    0.55    0.03
  -8  -4   6   31.60    0.64
  -8  -4   6   32.43    0.63
   8   4  -6   31.79    0.63
   8   4  -6   31.22    0.63
  -8   4   6   31.30    0.61
   8   4  -6   32.09    0.63
  -6  -4   6    0.20    0.02
  -6  -4   6    0.25    0.03
   6   4  -6    0.21    0.02
  -6   4   6    0.23    0.02
   6   4  -6    0.22    0.03
   6   4  -6    0.21    0.02
  -4  -4   6   65.68    1.25
  -4   4   6   59.71    1.23
   4   4  -6   66.31    1.24
  -2  -4   6    1.05    0.04
  -2  -4   6    1.02    0.05
   2   4  -6    1.04    0.04
   2   4  -6    1.06    0.04
  -2   4   6    1.03    0.04
   0  -4   6    0.87    0.04
   0  -4   6    0.85    0.03
   0  -4  -6    0.82    0.03
   0   4   6    0.83    0.04
   0   4  -6    0.91    0.04
   0   4  -6    0.82    0.03
   2  -4   6   18.06    0.36
  -2  -4  -6   18.18    0.36
   2  -4   6   18.56    0.37
   2   4   6   18.30    0.37
  -2   4  -6   17.82    0.37
  -2   4  -6   17.73    0.36
  -4  -4  -6    0.29    0.02
   4  -4   6    0.36    0.03
   4   4   6    0.31    0.03
  -4   4  -6    0.38    0.03
  -4   4  -6    0.39    0.02
   6  -4   6    0.40    0.03
  -6  -4  -6    0.42    0.03
  -6   4  -6    0.39    0.03
  -6   4  -6    0.36    0.02
   6   4   6    0.41    0.03
   6   4   6    0.40    0.03
  -8  -4  -6   27.71    0.55
   8  -4   6   28.09    0.55
  -8   4  -6   27.69    0.55
   8   4   6   27.82    0.56
   8   4   6   27.56    0.56
  -8   4  -6   27.79    0.55
 -10  -4  -6    0.34    0.03
  10  -4   6    0.26    0.03
 -10   4  -6    0.23    0.02
  10   4   6    0.29    0.03
  10   4   6    0.26    0.03
 -10   4  -6    0.22    0.02
 -12  -4  -6    4.44    0.12
  12  -4   6    4.66    0.11
  12   4   6    4.45    0.12
 -12   4  -6    4.51    0.11
 -12   4  -6    4.56    0.11
  12   4   6    4.66    0.12
 -14  -4  -6    1.00    0.05
  14  -4   6    1.01    0.05
 -14   4  -6    0.95    0.04
  14   4   6    1.06    0.08
  14   4   6    0.98    0.05
 -14   4  -6    1.00    0.04
  16  -4   6    1.85    0.06
 -16  -4  -6    1.89    0.07
 -16   4  -6    1.80    0.06
 -16   4  -6    1.79    0.06
  16   4   6    1.68    0.07
 -18  -4  -6    1.43    0.06
  18  -4   6    1.36    0.06
 -18   4  -6    1.34    0.05
  18   4   6    1.29    0.07
 -18   4  -6    1.38    0.05
  20  -4   6    7.64    0.18
 -20  -4  -6    7.90    0.19
  20   4   6    7.46    0.20
 -20   4  -6    7.76    0.18
 -20   4  -6    7.72    0.17
 -22  -4  -6   10.92    0.26
  22  -4   6   10.88    0.24
  22   4   6   11.01    0.26
 -22   4  -6   10.89    0.24
 -22   4  -6   10.96    0.24
  24  -4   6    0.75    0.05
 -24  -4  -6    0.63    0.07
 -24   4  -6    0.78    0.05
  24   4   6    0.75    0.06
  26  -4   6    6.40    0.15
 -26  -4  -6    6.35    0.18
  26   4   6    6.42    0.18
 -26   4  -6    6.44    0.16
 -28  -4  -6    4.11    0.14
 -28   4  -6    4.08    0.12
  28   4   6    4.18    0.14
 -30  -4  -6    0.72    0.07
 -30   4  -6    0.62    0.06
  30   4   6    0.55    0.07
 -32  -4  -6    4.90    0.16
  32   4   6    4.87    0.16
 -34  -4  -6    3.42    0.13
 -34   4  -6    3.29    0.12
  34   4   6    3.44    0.14
 -36  -4  -6    1.79    0.11
 -36   4  -6    1.82    0.09
  36   4   6    1.62    0.11
 -38  -4  -6    1.86    0.12
  38   4   6    2.06    0.12
 -38   4  -6    2.06    0.10
  40   4   6    5.86    0.21
 -40   4  -6    6.27    0.19
 -47  -5   6    2.78    0.14
  47   5  -6    2.92    0.14
  47   5  -6    2.87    0.13
 -45  -5   6    5.63    0.18
  45   5  -6    5.74    0.18
  45   5  -6    5.64    0.18
 -43  -5   6    0.04    0.04
  43   5  -6    0.00    0.04
  43   5  -6    0.04    0.04
 -41  -5   6    0.58    0.07
 -41   5   6    0.84    0.07
  41   5  -6    0.83    0.09
  41   5  -6    0.76    0.08
 -39  -5   6    0.67    0.07
 -39   5   6    0.97    0.05
  39   5  -6    0.88    0.08
  39   5  -6    0.78    0.07
 -37  -5   6    0.47    0.06
 -37   5   6    0.51    0.04
  37   5  -6    0.47    0.06
  37   5  -6    0.65    0.07
 -35  -5   6    0.60    0.06
  35   5  -6    0.67    0.06
 -35   5   6    0.69    0.04
  35   5  -6    0.82    0.07
 -33  -5   6    0.71    0.06
  33   5  -6    0.59    0.06
  31   5  -6    0.18    0.04
  31   5  -6    0.13    0.03
 -29  -5   6    4.60    0.13
  29   5  -6    4.46    0.14
  29   5  -6    4.60    0.14
 -27  -5   6    3.05    0.10
  27   5  -6    3.12    0.11
  27   5  -6    3.24    0.11
 -25  -5   6    0.82    0.05
  25   5  -6    0.80    0.05
  25   5  -6    0.92    0.06
 -23  -5   6    6.20    0.15
  23   5  -6    5.89    0.16
  23   5  -6    6.03    0.16
 -21  -5   6   51.85    1.01
 -21  -5   6   50.56    1.00
  21   5  -6   50.46    1.02
  21   5  -6   50.71    1.01
 -19  -5   6    8.39    0.19
 -19  -5   6    8.31    0.20
  19   5  -6    8.32    0.20
  19   5  -6    8.31    0.20
 -17  -5   6   23.81    0.48
  17   5  -6   23.58    0.48
  17   5  -6   23.43    0.48
  17   5  -6   22.95    0.49
 -17   5   6   23.16    0.46
 -15  -5   6    4.47    0.12
  15   5  -6    4.28    0.12
  15   5  -6    4.52    0.12
  15   5  -6    4.45    0.12
 -13  -5   6    9.03    0.20
  13   5  -6    8.84    0.21
  13   5  -6    8.52    0.20
 -13   5   6    8.96    0.19
  13   5  -6    9.08    0.20
 -11  -5   6    4.86    0.12
 -11  -5   6    4.65    0.13
  11   5  -6    4.69    0.13
  11   5  -6    4.79    0.12
 -11   5   6    4.75    0.11
  11   5  -6    4.66    0.12
  -9  -5   6   18.84    0.41
  -9  -5   6   19.63    0.39
   9   5  -6   19.53    0.39
   9   5  -6   18.95    0.39
   9   5  -6   18.82    0.40
  -7  -5   6    3.25    0.08
  -7  -5   6    3.21    0.10
   7   5  -6    3.16    0.09
  -7   5   6    3.19    0.08
   7   5  -6    3.13    0.09
   7   5  -6    3.21    0.09
  -5  -5   6    0.49    0.03
  -5  -5   6    0.52    0.05
   5   5  -6    0.49    0.04
  -5   5   6    0.58    0.03
   5   5  -6    0.57    0.03
   5   5  -6    0.46    0.03
  -3  -5   6   12.44    0.25
  -3  -5   6   12.11    0.27
  -3   5   6   12.48    0.25
   3   5  -6   12.45    0.26
   3   5  -6   12.29    0.26
   3   5  -6   11.80    0.26
  -1  -5   6   18.08    0.38
  -1   5   6   17.81    0.37
   1   5  -6   18.26    0.38
   1   5  -6   18.19    0.37
   1  -5   6    3.17    0.10
  -1   5  -6    3.20    0.09
   1   5   6    3.16    0.08
  -1   5  -6    3.13    0.08
   1   5   6    3.31    0.09
  -3  -5  -6   13.33    0.27
   3  -5   6   13.55    0.29
  -3   5  -6   13.74    0.28
   3   5   6   13.58    0.29
  -3   5  -6   13.52    0.29
   3   5   6   13.77    0.29
  -5  -5  -6    0.51    0.03
   5  -5   6    0.50    0.04
   5   5   6    0.48    0.04
   5   5   6    0.48    0.03
  -5   5  -6    0.47    0.03
  -5   5  -6    0.43    0.03
  -7  -5  -6   30.10    0.58
   7  -5   6   28.85    0.59
  -7   5  -6   28.85    0.58
   7   5   6   29.04    0.59
   7   5   6   29.16    0.59
  -7   5  -6   29.21    0.58
  -9  -5  -6    3.54    0.10
   9  -5   6    3.68    0.10
   9   5   6    3.71    0.11
  -9   5  -6    3.62    0.10
   9   5   6    3.56    0.10
  -9   5  -6    3.68    0.09
  11  -5   6    4.63    0.12
 -11  -5  -6    4.86    0.12
 -11   5  -6    4.67    0.12
  11   5   6    4.82    0.13
 -11   5  -6    4.78    0.11
 -13  -5  -6    2.31    0.08
  13  -5   6    2.17    0.08
 -13   5  -6    2.32    0.07
  13   5   6    2.30    0.08
 -13   5  -6    2.34    0.07
  15  -5   6    6.64    0.16
 -15  -5  -6    6.71    0.17
 -15   5  -6    6.89    0.15
 -15   5  -6    6.76    0.16
  15   5   6    6.91    0.18
 -17  -5  -6    2.01    0.08
  17  -5   6    1.91    0.07
 -17   5  -6    1.94    0.06
  17   5   6    1.94    0.08
 -17   5  -6    1.87    0.06
  19  -5   6    4.68    0.12
 -19  -5  -6    4.77    0.13
  19   5   6    4.65    0.14
 -19   5  -6    4.71    0.12
 -19   5  -6    4.72    0.12
 -21  -5  -6   22.39    0.47
  21  -5   6   22.35    0.46
 -21   5  -6   22.42    0.45
  21   5   6   22.34    0.48
 -21   5  -6   21.87    0.45
  23  -5   6    0.85    0.06
 -23  -5  -6    0.89    0.06
 -23   5  -6    0.91    0.05
 -23   5  -6    0.90    0.05
  23   5   6    0.96    0.07
 -25  -5  -6    0.08    0.03
  25   5   6    0.09    0.04
 -25   5  -6    0.04    0.02
 -27  -5  -6    0.76    0.07
  27   5   6    0.80    0.07
 -27   5  -6    0.68    0.05
 -29  -5  -6    2.57    0.11
  29   5   6    2.50    0.11
 -29   5  -6    2.40    0.09
 -31  -5  -6    0.03    0.04
  31   5   6    0.08    0.04
 -31   5  -6    0.01    0.03
 -33  -5  -6    0.59    0.08
  33   5   6    0.48    0.06
 -33   5  -6    0.59    0.07
 -35  -5  -6    0.59    0.09
 -35   5  -6    0.44    0.05
  35   5   6    0.36    0.06
 -37  -5  -6    0.07    0.06
  37   5   6    0.26    0.07
 -37   5  -6    0.25    0.05
 -44  -6   6    0.29    0.06
  44   6  -6    0.21    0.06
  44   6  -6    0.21    0.06
 -42  -6   6    5.43    0.17
  42   6  -6    5.06    0.17
  42   6  -6    5.20    0.18
 -40  -6   6    1.89    0.10
  40   6  -6    1.77    0.10
  40   6  -6    1.71    0.11
 -38  -6   6    0.76    0.08
  38   6  -6    0.80    0.08
  38   6  -6    1.00    0.09
 -36  -6   6    1.49    0.09
  36   6  -6    1.64    0.10
  36   6  -6    1.54    0.09
 -34  -6   6   -0.01    0.03
  34   6  -6    0.02    0.04
  34   6  -6   -0.02    0.03
 -32  -6   6    2.69    0.10
  32   6  -6    2.48    0.10
  32   6  -6    2.74    0.11
 -30  -6   6    0.03    0.03
  30   6  -6    0.01    0.03
  30   6  -6    0.04    0.03
 -28  -6   6    0.15    0.03
  28   6  -6    0.15    0.03
  28   6  -6    0.13    0.04
 -26  -6   6    2.65    0.09
  26   6  -6    2.50    0.10
  26   6  -6    2.15    0.12
 -24  -6   6    2.10    0.08
  24   6  -6    2.12    0.09
  24   6  -6    2.14    0.09
 -22  -6   6   33.79    0.68
  22   6  -6   34.21    0.70
  22   6  -6   33.14    0.69
 -20  -6   6   19.77    0.42
  20   6  -6   20.01    0.44
 -20   6   6   19.91    0.39
  20   6  -6   20.47    0.43
 -18  -6   6   21.83    0.45
 -18   6   6   21.70    0.43
  18   6  -6   21.69    0.47
  18   6  -6   22.01    0.46
 -16  -6   6   25.97    0.53
  16   6  -6   25.79    0.55
 -16   6   6   26.41    0.52
  16   6  -6   26.14    0.54
 -14  -6   6   13.57    0.29
  14   6  -6   13.65    0.31
  14   6  -6   13.72    0.30
 -14   6   6   13.45    0.28
 -12  -6   6    2.76    0.08
 -12   6   6    2.86    0.08
  12   6  -6    2.85    0.10
  12   6  -6    2.83    0.09
  12   6  -6    2.78    0.09
 -10  -6   6    2.25    0.07
 -10   6   6    2.35    0.07
  10   6  -6    2.30    0.08
  10   6  -6    2.23    0.08
  10   6  -6    2.17    0.08
  -8  -6   6    6.29    0.14
   8   6  -6    6.23    0.15
   8   6  -6    6.23    0.15
  -8   6   6    6.00    0.15
   8   6  -6    6.03    0.16
  -8   6   6    6.12    0.14
  -6  -6   6    0.06    0.02
   6   6  -6    0.01    0.02
   6   6  -6    0.01    0.02
  -6   6   6    0.05    0.02
  -6   6   6    0.05    0.02
   6   6  -6   -0.01    0.02
  -4   6   6   32.26    0.62
   4   6  -6   31.38    0.62
  -4   6   6   31.45    0.62
   4   6  -6   30.75    0.62
   4   6  -6   30.46    0.63
  -2  -6   6   20.86    0.46
   2   6  -6   21.35    0.43
   2   6  -6   21.54    0.43
   2   6  -6   21.27    0.44
  -2   6   6   22.05    0.43
  -2   6   6   21.29    0.43
   0  -6   6    0.43    0.05
   0   6   6    0.38    0.03
   0   6  -6    0.39    0.04
   0   6  -6    0.48    0.03
   0   6  -6    0.44    0.04
   0   6   6    0.36    0.04
   2  -6   6    1.57    0.08
   2   6   6    1.79    0.06
  -2   6  -6    1.78    0.07
  -2   6  -6    1.70    0.06
   2   6   6    1.75    0.07
   4  -6   6   10.73    0.25
  -4  -6  -6   11.18    0.22
   4   6   6   11.00    0.24
  -4   6  -6   11.12    0.24
   4   6   6   10.72    0.24
  -4   6  -6   11.24    0.23
   6  -6   6    6.64    0.17
  -6  -6  -6    6.90    0.15
   6   6   6    6.98    0.17
   6   6   6    6.60    0.17
  -6   6  -6    6.84    0.15
  -6   6  -6    6.71    0.16
  -8  -6  -6    1.57    0.05
   8  -6   6    1.49    0.08
   8   6   6    1.57    0.07
  -8   6  -6    1.64    0.06
  -8   6  -6    1.61    0.05
 -10  -6  -6    4.07    0.10
  10  -6   6    3.86    0.12
 -10   6  -6    4.01    0.11
  10   6   6    3.93    0.12
 -10   6  -6    4.02    0.10
  12  -6   6    1.27    0.07
 -12  -6  -6    1.42    0.06
 -12   6  -6    1.47    0.05
 -12   6  -6    1.37    0.06
  12   6   6    1.41    0.07
 -14  -6  -6    1.23    0.05
  14  -6   6    1.12    0.07
 -14   6  -6    1.13    0.05
  14   6   6    1.14    0.07
 -14   6  -6    1.22    0.05
  16  -6   6    0.87    0.07
 -16  -6  -6    0.92    0.05
 -16   6  -6    1.02    0.04
 -16   6  -6    1.00    0.05
  16   6   6    0.96    0.06
  18  -6   6    0.51    0.06
 -18  -6  -6    0.63    0.05
 -18   6  -6    0.62    0.04
  18   6   6    0.65    0.06
 -18   6  -6    0.70    0.04
 -20  -6  -6    2.87    0.10
  20   6   6    2.94    0.11
 -20   6  -6    2.79    0.08
 -20   6  -6    2.68    0.08
 -22  -6  -6    0.34    0.04
 -22   6  -6    0.36    0.04
 -22   6  -6    0.35    0.04
  22   6   6    0.29    0.05
 -24  -6  -6    0.58    0.06
  24   6   6    0.51    0.07
 -24   6  -6    0.56    0.04
 -24   6  -6    0.57    0.05
 -26  -6  -6    0.61    0.07
  26   6   6    0.48    0.07
 -26   6  -6    0.50    0.05
 -28  -6  -6    2.48    0.11
 -28   6  -6    2.37    0.09
  28   6   6    2.30    0.11
 -30  -6  -6   -0.01    0.04
  30   6   6   -0.06    0.04
 -30   6  -6    0.02    0.03
 -32  -6  -6    0.60    0.08
  32   6   6    0.48    0.07
 -32   6  -6    0.52    0.07
 -34  -6  -6    2.64    0.13
  34   6   6    2.27    0.14
 -41  -7   6    0.07    0.05
  41   7  -6    0.21    0.06
 -39  -7   6    4.21    0.14
  39   7  -6    4.09    0.16
  39   7  -6    3.80    0.15
 -37  -7   6    1.08    0.08
  37   7  -6    0.97    0.09
  37   7  -6    1.07    0.10
 -35  -7   6    4.75    0.15
  35   7  -6    4.50    0.16
  35   7  -6    4.73    0.17
 -33  -7   6    0.24    0.04
  33   7  -6    0.34    0.05
  33   7  -6    0.31    0.06
 -31  -7   6    0.25    0.04
  31   7  -6    0.24    0.05
  31   7  -6    0.21    0.04
 -29  -7   6    2.73    0.10
  29   7  -6    2.81    0.12
  29   7  -6    2.65    0.11
 -27  -7   6    0.38    0.05
  27   7  -6    0.35    0.05
  27   7  -6    0.39    0.05
  25   7  -6    2.35    0.10
  25   7  -6    2.34    0.10
  23   7  -6    7.60    0.20
  23   7  -6    7.85    0.21
  21   7  -6    1.41    0.08
  21   7  -6    1.37    0.08
 -19  -7   6    0.13    0.04
  19   7  -6    0.21    0.05
  19   7  -6    0.13    0.03
 -19   7   6    0.20    0.03
 -17  -7   6    4.80    0.13
  17   7  -6    4.93    0.15
 -17   7   6    5.25    0.12
  17   7  -6    5.16    0.14
 -15  -7   6   10.67    0.23
  15   7  -6   10.47    0.26
 -15   7   6   10.49    0.23
  15   7  -6   10.58    0.25
 -13  -7   6    0.62    0.05
  13   7  -6    0.72    0.06
  13   7  -6    0.57    0.05
 -13   7   6    0.60    0.04
 -11  -7   6   34.12    0.68
  11   7  -6   34.59    0.69
 -11   7   6   34.16    0.69
  11   7  -6   34.42    0.70
   9   7  -6    0.72    0.05
  -9   7   6    0.70    0.05
   9   7  -6    0.62    0.05
  -9   7   6    0.69    0.03
  -9   7   6    0.66    0.04
   7   7  -6    6.95    0.17
  -7   7   6    6.88    0.15
  -7   7   6    6.79    0.17
   7   7  -6    6.90    0.18
  -7   7   6    6.72    0.16
   5   7  -6    1.01    0.06
   5   7  -6    0.88    0.06
  -5   7   6    1.03    0.05
  -5   7   6    1.07    0.05
  -5   7   6    0.95    0.06
   5   7  -6    1.00    0.05
  -3   7   6    0.09    0.02
   3   7  -6    0.12    0.03
   3   7  -6    0.11    0.03
  -3   7   6    0.11    0.03
   3   7  -6    0.12    0.02
  -3   7   6    0.13    0.03
   1   7  -6    5.50    0.14
   1   7  -6    5.21    0.13
  -1   7   6    5.37    0.13
  -1   7   6    5.19    0.13
   1   7  -6    5.34    0.13
  -1   7   6    5.40    0.15
  -1   7  -6    7.62    0.18
   1   7   6    7.54    0.20
   1   7   6    7.58    0.18
  -1   7  -6    7.51    0.17
  -1   7  -6    7.82    0.17
   1   7   6    7.30    0.18
   3   7   6   14.05    0.31
  -3   7  -6   13.69    0.30
   3   7   6   15.15    0.36
  -3   7  -6   14.09    0.31
  -3   7  -6   14.16    0.30
   3   7   6   14.20    0.33
  -5   7  -6   15.02    0.31
   5   7   6   14.93    0.33
   5   7   6   15.00    0.35
  -5   7  -6   14.99    0.32
   7   7   6    1.19    0.06
  -7   7  -6    1.21    0.05
  -7   7  -6    1.13    0.06
  -9  -7  -6    0.16    0.02
  -9   7  -6    0.13    0.02
  -9   7  -6    0.15    0.03
   9   7   6    0.12    0.03
 -11  -7  -6    0.40    0.04
 -11   7  -6    0.43    0.04
  11   7   6    0.44    0.05
 -11   7  -6    0.48    0.03
 -13  -7  -6    0.98    0.05
 -13   7  -6    0.95    0.04
 -13   7  -6    1.00    0.05
 -15  -7  -6    2.18    0.08
  15   7   6    2.11    0.10
 -15   7  -6    2.30    0.07
 -15   7  -6    2.22    0.08
 -17  -7  -6    0.18    0.03
  17   7   6    0.15    0.04
 -17   7  -6    0.25    0.04
 -17   7  -6    0.24    0.03
 -19  -7  -6    1.72    0.07
 -19   7  -6    1.55    0.06
 -19   7  -6    1.65    0.06
  19   7   6    1.66    0.09
 -21  -7  -6    9.26    0.22
  21   7   6    9.25    0.25
 -21   7  -6    9.00    0.21
 -21   7  -6    9.34    0.21
 -23  -7  -6    0.14    0.04
  23   7   6    0.14    0.05
 -23   7  -6    0.12    0.03
 -23   7  -6    0.11    0.03
 -25  -7  -6    1.15    0.08
  25   7   6    1.23    0.10
 -25   7  -6    1.11    0.06
 -27  -7  -6    2.90    0.12
  27   7   6    2.84    0.13
  27   7   6    2.74    0.14
 -29  -7  -6    1.39    0.09
  29   7   6    1.23    0.12
  29   7   6    1.19    0.11
 -31  -7  -6    2.28    0.12
  31   7   6    2.26    0.15
 -36  -8   6    1.53    0.09
  36   8  -6    1.68    0.12
  36   8  -6    1.47    0.14
  34   8  -6    0.07    0.05
  34   8  -6    0.30    0.06
  32   8  -6    0.47    0.06
  32   8  -6    0.72    0.09
  30   8  -6    0.13    0.05
  30   8  -6    0.21    0.05
  28   8  -6    0.31    0.06
  28   8  -6    0.30    0.05
  26   8  -6   -0.01    0.04
  26   8  -6   -0.04    0.04
  24   8  -6    3.14    0.12
  24   8  -6    3.27    0.13
  22   8  -6    0.03    0.04
  22   8  -6    0.14    0.04
 -20   8   6    1.56    0.05
  20   8  -6    1.66    0.08
  20   8  -6    1.59    0.09
  18   8  -6    0.30    0.05
  18   8  -6    0.31    0.04
 -18   8   6    0.32    0.04
  16   8  -6    0.25    0.04
 -16   8   6    0.26    0.04
  16   8  -6    0.22    0.04
  14   8  -6    1.32    0.11
 -14   8   6    1.30    0.06
  14   8  -6    1.33    0.08
  12   8  -6    1.16    0.07
 -12   8   6    1.19    0.06
  12   8  -6    1.22    0.07
 -10   8   6    5.80    0.15
  10   8  -6    5.57    0.16
 -10   8   6    5.56    0.13
  10   8  -6    5.67    0.15
  -8   8   6    1.48    0.07
   8   8  -6    1.46    0.11
  -8   8   6    1.47    0.07
   8   8  -6    1.47    0.07
  -8   8   6    1.48    0.06
   6   8  -6    3.01    0.12
  -6   8   6    3.03    0.11
  -6   8   6    3.06    0.09
   6   8  -6    3.25    0.10
  -6   8   6    3.08    0.09
   4   8  -6    6.94    0.18
  -4   8   6    6.82    0.17
  -4   8   6    6.84    0.18
  -4   8   6    6.71    0.17
   4   8  -6    6.98    0.17
   2   8  -6    3.72    0.12
  -2   8   6    3.77    0.13
   2   8  -6    3.76    0.11
  -2   8   6    3.68    0.11
  -2   8   6    3.84    0.11
   0   8  -6    1.66    0.06
   0   8   6    1.69    0.09
   0   8   6    1.71    0.07
   0   8  -6    1.74    0.08
   2   8   6    0.86    0.07
  -2   8  -6    0.78    0.05
   2   8   6    0.82    0.06
  -2   8  -6    0.85    0.06
   4   8   6    1.45    0.10
   4   8   6    1.58    0.07
  -4   8  -6    1.68    0.06
  -4   8  -6    1.51    0.07
   6   8   6    0.98    0.07
  -6   8  -6    1.06    0.05
   6   8   6    0.91    0.08
  -6   8  -6    0.99    0.06
   8   8   6    0.42    0.06
  -8   8  -6    0.42    0.04
   8   8   6    0.40    0.06
  -8   8  -6    0.39    0.05
  10   8   6    6.22    0.19
  10   8   6    6.45    0.18
 -10   8  -6    6.28    0.15
 -10   8  -6    6.28    0.16
 -12   8  -6    0.09    0.02
  12   8   6    0.08    0.04
  12   8   6    0.10    0.05
 -12   8  -6    0.07    0.03
 -14  -8  -6    2.58    0.08
  14   8   6    2.57    0.12
  14   8   6    2.55    0.11
 -14   8  -6    2.69    0.09
 -14   8  -6    2.61    0.08
 -16   8  -6    3.86    0.10
  16   8   6    3.92    0.14
  16   8   6    3.69    0.15
 -16   8  -6    3.90    0.11
 -18  -8  -6    0.19    0.03
  18   8   6    0.19    0.06
 -18   8  -6    0.19    0.03
  18   8   6    0.07    0.04
 -18   8  -6    0.14    0.03
 -20  -8  -6    0.67    0.07
  20   8   6    0.85    0.09
  20   8   6    0.70    0.10
 -22  -8  -6    1.38    0.08
  22   8   6    1.59    0.10
  22   8   6    1.58    0.12
 -24  -8  -6    0.00    0.04
  24   8   6   -0.03    0.06
  24   8   6    0.07    0.05
 -26  -8  -6    1.97    0.10
  26   8   6    1.92    0.13
  26   8   6    1.71    0.14
  31   9  -6   -0.14    0.11
  29   9  -6    2.14    0.12
  29   9  -6    2.12    0.13
  27   9  -6    4.00    0.16
  27   9  -6    4.19    0.15
  25   9  -6    0.26    0.05
  25   9  -6    0.25    0.06
  23   9  -6    0.48    0.06
  23   9  -6    0.50    0.07
  21   9  -6    2.06    0.11
  21   9  -6    2.28    0.10
  19   9  -6   -0.01    0.04
  19   9  -6    0.04    0.04
  17   9  -6    0.04    0.04
  17   9  -6    0.09    0.05
  15   9  -6    0.32    0.05
 -15   9   6    0.23    0.03
  15   9  -6    0.25    0.04
  13   9  -6    3.29    0.12
  13   9  -6    3.15    0.12
 -13   9   6    3.29    0.11
 -11   9   6    0.81    0.06
  11   9  -6    0.81    0.07
  11   9  -6    0.81    0.07
   9   9  -6    0.13    0.04
  -9   9   6    0.21    0.03
  -9   9   6    0.22    0.04
   9   9  -6    0.25    0.05
   7   9  -6    0.16    0.06
  -7   9   6    0.26    0.04
   7   9  -6    0.18    0.04
  -7   9   6    0.14    0.04
  -5   9   6    1.96    0.10
   5   9  -6    2.02    0.08
  -5   9   6    2.07    0.08
   5   9  -6    2.05    0.09
   3   9  -6    0.83    0.07
  -3   9   6    0.62    0.07
  -3   9   6    0.77    0.06
   3   9  -6    0.82    0.06
   1   9  -6    1.37    0.08
  -1   9   6    1.42    0.07
   1   9  -6    1.27    0.07
  -1   9   6    1.43    0.09
  -1   9  -6    0.10    0.03
  -1   9  -6    0.08    0.03
   1   9   6    0.09    0.04
   1   9   6    0.12    0.03
  -3   9  -6    0.37    0.05
   3   9   6    0.37    0.05
  -3   9  -6    0.40    0.06
   3   9   6    0.33    0.06
  -5   9  -6    2.58    0.10
  -5   9  -6    2.65    0.09
   5   9   6    2.76    0.11
   5   9   6    2.65    0.12
  -7   9  -6    0.43    0.06
  -7   9  -6    0.50    0.05
   7   9   6    0.60    0.07
   7   9   6    0.50    0.07
   9   9   6    0.07    0.04
  -9   9  -6    0.04    0.03
   9   9   6    0.05    0.05
  -9   9  -6    0.05    0.04
  11   9   6    4.18    0.16
  11   9   6    4.11    0.14
 -11   9  -6    3.44    0.17
 -13   9  -6    0.36    0.05
  13   9   6    0.28    0.06
  13   9   6    0.32    0.06
 -15   9  -6    4.39    0.14
  15   9   6    4.22    0.16
  15   9   6    4.22    0.17
  17   9   6    0.21    0.06
  17   9   6    0.32    0.06
  19   9   6    0.45    0.08
  19   9   6    0.40    0.07
  20  10  -6    0.98    0.10
  20  10  -6    0.86    0.10
  18  10  -6    0.83    0.09
  18  10  -6    0.83    0.09
  16  10  -6    5.30    0.17
  16  10  -6    5.11    0.17
  14  10  -6    0.18    0.05
  14  10  -6    0.15    0.05
  12  10  -6    0.16    0.05
  12  10  -6    0.15    0.05
  10  10  -6    0.40    0.05
  10  10  -6    0.44    0.06
 -10  10   6    0.49    0.07
   8  10  -6    2.71    0.12
   8  10  -6    2.91    0.11
  -8  10   6    2.91    0.12
  -6  10   6    1.10    0.09
   6  10  -6    1.03    0.09
   6  10  -6    1.20    0.08
   4  10  -6    0.43    0.06
   4  10  -6    0.44    0.06
  -4  10   6    0.42    0.06
   2  10  -6    0.37    0.06
  -2  10   6    0.41    0.06
   2  10  -6    0.40    0.05
   0  10   6    2.26    0.12
   0  10   6    2.21    0.10
   0  10  -6    2.11    0.09
   0  10  -6    2.04    0.10
  -2  10  -6    0.05    0.04
  -2  10  -6    0.04    0.06
   2  10   6    0.06    0.06
   2  10   6    0.10    0.05
   4  10   6    1.60    0.10
  -4  10  -6    1.31    0.09
   4  10   6    1.34    0.11
   6  10   6    0.42    0.06
  -6  10  -6    0.40    0.05
   6  10   6    0.36    0.07
  -8  10  -6    4.21    0.14
   8  10   6    4.01    0.16
   8  10   6    3.99    0.15
 -10  10  -6    0.12    0.05
  10  10   6    0.04    0.06
  10  10   6    0.04    0.06
 -54   0   7    0.01    0.05
 -52   0   7   -0.05    0.04
 -50   0   7    0.00    0.04
 -48   0   7   -0.06    0.04
  48   0  -7    0.04    0.03
  46   0  -7    0.01    0.02
  46   0  -7   -0.01    0.03
 -46   0   7    0.02    0.03
 -44   0   7    0.01    0.03
  44   0  -7    0.00    0.02
  42   0  -7    0.05    0.02
 -42   0   7    0.09    0.03
  42   0  -7    0.09    0.02
  42   0  -7    0.01    0.03
  40   0  -7    0.02    0.02
  40   0  -7    0.02    0.02
  40   0  -7    0.04    0.03
 -40   0   7    0.05    0.03
  38   0  -7    0.77    1.45
 -36   0   7    0.01    0.03
  36   0  -7   -0.02    0.03
  36   0  -7    0.07    0.02
  34   0  -7    0.03    0.01
  32   0  -7    0.00    0.01
  32   0  -7   -0.01    0.02
  32   0  -7   -0.01    0.01
 -32   0   7   -0.03    0.02
 -32   0   7   -0.03    0.02
 -30   0   7   -0.04    0.02
  30   0  -7   -0.02    0.01
  30   0  -7   -0.02    0.01
 -30   0   7   -0.04    0.02
 -28   0   7   -0.05    0.02
  28   0  -7   -0.01    0.02
  28   0  -7    0.00    0.01
  26   0  -7    0.02    0.01
  26   0  -7    0.00    0.01
 -26   0   7   -0.01    0.02
 -26   0   7    0.01    0.01
 -24   0   7   -0.05    0.01
  24   0  -7   -0.05    0.01
 -24   0   7   -0.03    0.01
  24   0  -7   -0.05    0.01
  22   0  -7   -0.02    0.01
 -22   0   7   -0.01    0.01
  22   0  -7    0.00    0.01
 -20   0   7    0.01    0.01
  20   0  -7    0.02    0.01
 -18   0   7    0.02    0.01
  18   0  -7    0.00    0.01
  18   0  -7    0.01    0.01
 -18   0   7   -0.02    0.01
 -18   0   7   -0.01    0.01
  16   0  -7    0.02    0.01
  16   0  -7    0.03    0.01
 -16   0   7    0.03    0.01
 -16   0   7    0.02    0.01
 -14   0   7    0.03    0.01
  14   0  -7    0.02    0.01
 -14   0   7    0.01    0.01
 -14   0   7    0.01    0.01
  14   0  -7    0.02    0.01
  14   0  -7    0.02    0.01
 -12   0   7   -0.06    0.01
  12   0  -7   -0.04    0.01
  12   0  -7   -0.03    0.01
 -12   0   7   -0.04    0.01
  10   0  -7    0.01    0.01
  10   0  -7    0.01    0.01
  10   0  -7    0.01    0.01
 -10   0   7    0.01    0.01
 -10   0   7    0.00    0.01
  -8   0   7   -0.06    0.01
  -8   0   7   -0.04    0.01
   8   0  -7   -0.05    0.01
  -6   0   7   -0.03    0.01
   6   0  -7   -0.03    0.01
   6   0  -7   -0.04    0.01
   4   0  -7   -0.01    0.01
  -4   0   7   -0.01    0.01
  -4   0   7    0.00    0.01
  -2   0   7    0.00    0.01
  -2   0   7   -0.03    0.01
   2   0  -7   -0.02    0.01
   0   0  -7    0.10    0.30
   0   0   7    0.38    0.29
   2   0   7   -0.01    0.01
  -2   0  -7    0.01    0.01
  -2   0  -7    0.00    0.01
   2   0   7   -0.01    0.01
  -4   0  -7    0.03    0.01
  -4   0  -7    0.01    0.01
   4   0   7    0.01    0.01
   4   0   7    0.01    0.01
  -6   0  -7    0.00    0.01
  -6   0  -7    0.00    0.01
   6   0   7    0.00    0.01
   6   0   7    0.00    0.01
   8   0   7    0.02    0.01
  -8   0  -7    0.00    0.01
   8   0   7   -0.02    0.01
 -10   0  -7    0.01    0.01
  10   0   7    0.00    0.01
  10   0   7   -0.01    0.01
 -12   0  -7    0.01    0.01
  12   0   7    0.00    0.01
  12   0   7   -0.02    0.01
  12   0   7    0.00    0.01
  14   0   7    0.01    0.01
  14   0   7    0.02    0.02
 -14   0  -7    0.03    0.01
  14   0   7    0.05    0.02
  16   0   7    0.02    0.02
  16   0   7    0.02    0.01
  16   0   7    0.04    0.02
 -16   0  -7    0.02    0.02
  18   0   7    1.34    0.82
 -18   0  -7    0.09    0.92
  20   0   7   -0.01    0.02
 -20   0  -7    0.02    0.02
  20   0   7    0.01    0.02
  20   0   7    0.04    0.02
  22   0   7    0.01    0.02
 -22   0  -7    0.02    0.02
  22   0   7    0.00    0.02
  22   0   7   -0.03    0.02
 -24   0  -7    0.02    0.02
  24   0   7    0.05    0.02
  24   0   7    0.03    0.02
 -28   0  -7    0.15    0.03
  30   0   7    0.00    0.03
 -30   0  -7   -0.01    0.03
  32   0   7   -0.02    0.03
 -32   0  -7    0.04    0.03
 -34   0  -7   -0.02    0.04
  34   0   7   -0.01    0.04
 -36   0  -7    0.06    0.04
  36   0   7    0.05    0.04
 -38   0  -7   -0.01    0.04
  38   0   7    0.02    0.04
 -40   0  -7    0.09    0.05
  40   0   7   -0.03    0.05
  42   0   7    0.16    0.09
 -42   0  -7    0.08    0.06
 -53  -1   7    0.03    0.05
 -53   1   7    0.03    0.05
 -51  -1   7    1.85    0.10
  51   1  -7    1.66    0.08
 -51   1   7    1.57    0.10
 -49  -1   7    0.95    0.08
  49   1  -7    0.99    0.07
 -49   1   7    0.89    0.08
 -47  -1   7    1.84    0.09
  47   1  -7    1.95    0.08
 -47   1   7    1.98    0.09
  47   1  -7    1.88    0.08
 -45  -1   7    0.03    0.03
  45   1  -7    0.00    0.03
 -45   1   7    0.01    0.03
  45   1  -7   -0.01    0.03
 -43  -1   7    0.05    0.03
 -43   1   7    0.07    0.03
  43   1  -7    0.04    0.02
  43   1  -7    0.02    0.03
 -41  -1   7    3.93    0.14
 -41   1   7    4.18    0.12
  41   1  -7    4.13    0.11
  41   1  -7    4.07    0.11
 -39  -1   7    2.05    0.09
  39   1  -7    2.22    0.07
 -39   1   7    2.03    0.08
  39   1  -7    2.18    0.08
  37  -1  -7    0.28    0.02
 -37  -1   7    0.31    0.04
  37  -1  -7    0.27    0.03
  37   1  -7    0.35    0.03
  37   1  -7    0.27    0.04
 -37   1   7    0.27    0.03
  37   1  -7    0.26    0.03
  35  -1  -7    0.02    0.02
 -35  -1   7    0.04    0.03
  35  -1  -7    0.08    0.01
 -35   1   7    0.08    0.03
 -35   1   7    0.07    0.03
  35   1  -7    0.09    0.02
  35   1  -7    0.02    0.03
  35   1  -7    0.05    0.02
  33  -1  -7   22.50    0.44
 -33  -1   7   22.53    0.47
  33  -1  -7   22.23    0.44
 -33   1   7   22.13    0.46
  33   1  -7   22.44    0.46
  33   1  -7   22.57    0.46
  33   1  -7   22.57    0.46
 -33   1   7   22.17    0.46
  31  -1  -7    3.39    0.08
 -31  -1   7    3.29    0.10
  31  -1  -7    2.84    0.09
 -31  -1   7    3.18    0.10
  31   1  -7    3.31    0.09
  31   1  -7    3.22    0.10
 -31   1   7    3.37    0.09
  31   1  -7    3.36    0.09
 -31   1   7    3.29    0.10
  29  -1  -7    4.46    0.10
 -29  -1   7    4.33    0.12
 -29  -1   7    4.47    0.12
  29  -1  -7    4.45    0.10
  29   1  -7    4.40    0.12
  29   1  -7    4.55    0.11
 -29   1   7    4.58    0.11
  29   1  -7    4.17    0.11
 -29   1   7    4.45    0.11
 -27  -1   7   12.81    0.28
 -27  -1   7   12.54    0.27
  27  -1  -7   12.67    0.25
  27  -1  -7   12.72    0.26
  27   1  -7   12.68    0.27
  27   1  -7   12.64    0.27
 -27   1   7   12.91    0.27
  27   1  -7   12.51    0.27
 -27   1   7   12.72    0.27
 -25  -1   7    0.04    0.02
 -25  -1   7    0.04    0.02
  25  -1  -7    0.06    0.01
  25   1  -7    0.06    0.01
 -25   1   7    0.05    0.01
  25   1  -7    0.01    0.01
 -25   1   7    0.06    0.02
  25   1  -7    0.05    0.02
  23  -1  -7    3.31    0.08
 -23  -1   7    3.26    0.09
 -23  -1   7    3.22    0.09
  23  -1  -7    3.24    0.07
  23  -1  -7    3.26    0.07
 -23   1   7    3.30    0.08
  23   1  -7    3.27    0.08
 -23   1   7    3.38    0.08
  23   1  -7    3.23    0.08
  23   1  -7    3.20    0.09
  21  -1  -7    0.97    0.03
 -21  -1   7    0.84    0.04
 -21  -1   7    0.88    0.04
 -21  -1   7    0.87    0.04
  21  -1  -7    0.92    0.03
  21   1  -7    0.87    0.04
  21   1  -7    0.95    0.04
 -21   1   7    0.87    0.04
 -21   1   7    1.00    0.03
  21   1  -7    0.85    0.04
 -21   1   7    0.94    0.04
  19  -1  -7    4.36    0.09
 -19  -1   7    4.39    0.11
 -19  -1   7    4.36    0.10
  19  -1  -7    4.35    0.09
  19  -1  -7    4.27    0.09
 -19  -1   7    4.42    0.11
 -19   1   7    4.43    0.10
  19   1  -7    4.38    0.11
  19   1  -7    4.32    0.10
 -19   1   7    4.33    0.09
  19   1  -7    4.37    0.10
 -17  -1   7   17.22    0.35
  17  -1  -7   16.76    0.33
  17  -1  -7   16.65    0.33
 -17  -1   7   17.45    0.35
  17  -1  -7   17.63    0.34
 -17  -1   7   17.00    0.35
 -17   1   7   16.94    0.34
  17   1  -7   17.15    0.34
  17   1  -7   17.45    0.35
 -17   1   7   17.03    0.34
  17   1  -7   17.27    0.34
  15  -1  -7    8.12    0.16
 -15  -1   7    8.05    0.17
 -15  -1   7    8.20    0.17
  15  -1  -7    8.01    0.16
  15  -1  -7    7.95    0.16
 -15  -1   7    8.15    0.17
  15   1  -7    7.93    0.17
 -15   1   7    7.86    0.17
  15   1  -7    8.09    0.17
  15   1  -7    8.08    0.17
 -15   1   7    7.93    0.16
 -15   1   7    8.06    0.17
 -13  -1   7   31.18    0.60
 -13  -1   7   30.83    0.60
  13  -1  -7   30.67    0.59
 -13  -1   7   30.44    0.60
  13  -1  -7   30.10    0.59
  13  -1  -7   31.00    0.59
 -13   1   7   30.61    0.59
 -13   1   7   30.91    0.59
  13   1  -7   31.01    0.60
  13   1  -7   28.44    0.60
  13   1  -7   30.34    0.60
 -13   1   7   31.16    0.59
  11  -1  -7    0.04    0.01
 -11  -1   7    0.04    0.01
 -11  -1   7    0.03    0.01
  11  -1  -7    0.04    0.01
  11  -1  -7    0.03    0.01
  11   1  -7    0.02    0.01
  11   1  -7    0.04    0.01
 -11   1   7    0.03    0.01
 -11   1   7    0.06    0.01
   9  -1  -7    2.17    0.05
   9  -1  -7    2.14    0.05
   9  -1  -7    2.17    0.05
  -9  -1   7    2.00    0.06
  -9   1   7    2.20    0.05
   9   1  -7    2.10    0.05
  -9   1   7    2.19    0.05
   7  -1  -7   79.51    2.20
  -7  -1   7   76.34    2.40
  -7   1   7   76.44    2.18
   7   1  -7   77.83    2.36
  -5  -1   7    0.21    0.02
   5  -1  -7    0.20    0.02
  -5  -1   7    0.20    0.02
   5  -1  -7    0.19    0.02
   5   1  -7    0.21    0.02
  -5   1   7    0.22    0.02
  -5   1   7    0.21    0.02
   5   1  -7    0.21    0.02
  -3  -1   7    6.58    0.14
  -3  -1   7    6.77    0.14
   3  -1  -7    6.09    0.15
   3   1  -7    6.68    0.14
  -3   1   7    6.63    0.14
   1  -1  -7   40.23    0.77
  -1  -1   7   39.71    0.77
  -1  -1   7   38.18    0.78
  -1   1   7   39.48    0.77
   1   1  -7   40.68    0.77
   1   1  -7   40.96    0.77
  -1  -1  -7    9.54    0.19
   1  -1   7    9.45    0.20
   1  -1   7    8.66    0.20
   1   1   7    9.48    0.20
   1   1   7    9.50    0.19
  -1   1  -7    9.45    0.20
  -3  -1  -7   13.53    0.28
   3  -1   7   13.62    0.27
   3  -1   7   13.66    0.28
  -3   1  -7   13.37    0.28
   3   1   7   13.89    0.28
  -3   1  -7   13.40    0.27
   3   1   7   13.71    0.28
   5  -1   7   17.60    0.35
   5  -1   7   17.71    0.35
   5   1   7   17.61    0.35
   5   1   7   17.46    0.35
  -5   1  -7   17.38    0.35
  -5   1  -7   17.30    0.35
   7  -1   7    1.57    0.05
  -7  -1  -7    1.60    0.05
   7  -1   7    1.60    0.05
  -7   1  -7    1.60    0.05
  -7   1  -7    1.53    0.05
   7   1   7    1.63    0.05
   7   1   7    1.67    0.05
  -9  -1  -7   21.86    0.45
   9  -1   7   22.83    0.44
   9  -1   7   22.66    0.44
  -9   1  -7   21.92    0.44
   9   1   7   22.31    0.45
  -9   1  -7   22.19    0.45
   9   1   7   22.13    0.45
  11  -1   7    1.92    0.06
 -11  -1  -7    1.88    0.06
  11  -1   7    1.93    0.06
 -11   1  -7    1.83    0.06
  11   1   7    1.84    0.06
 -11   1  -7    1.86    0.06
  13  -1   7   26.50    0.52
 -13  -1  -7   26.20    0.53
  13  -1   7   26.25    0.52
  13  -1   7   26.47    0.52
  13   1   7   26.37    0.53
  13   1   7   26.32    0.53
 -13   1  -7   26.10    0.53
  13   1   7   25.90    0.52
  15  -1   7   16.07    0.33
 -15  -1  -7   16.14    0.34
  15  -1   7   16.50    0.33
  15  -1   7   16.26    0.33
  15   1   7   15.92    0.33
 -15   1  -7   16.17    0.34
  15   1   7   16.18    0.34
  15   1   7   16.25    0.34
  17  -1   7    0.15    0.02
  17  -1   7    0.22    0.03
  17  -1   7    0.20    0.03
 -17  -1  -7    0.26    0.03
  17   1   7    0.22    0.03
  17   1   7    0.13    0.02
  17   1   7    0.24    0.03
 -19  -1  -7   17.99    0.38
  19  -1   7   18.24    0.38
  19  -1   7   18.22    0.37
  19  -1   7   18.02    0.37
  19   1   7   18.09    0.38
 -19   1  -7   18.08    0.38
  19   1   7   17.91    0.38
  19   1   7   18.03    0.37
  21  -1   7    0.67    0.04
  21  -1   7    0.66    0.05
 -21  -1  -7    0.59    0.05
  21  -1   7    0.59    0.04
  21   1   7    0.59    0.06
  21   1   7    0.66    0.05
  21   1   7    0.66    0.05
 -21   1  -7    0.65    0.04
  23  -1   7   12.78    0.27
  23  -1   7   12.74    0.27
 -23  -1  -7   12.68    0.29
  23  -1   7   12.65    0.28
 -23   1  -7   12.79    0.28
  23   1   7   12.82    0.29
  25  -1   7    0.09    0.02
  25  -1   7    0.11    0.03
  25  -1   7    0.08    0.03
 -25  -1  -7    0.07    0.03
 -25   1  -7    0.08    0.03
  25   1   7    0.08    0.03
  27  -1   7    0.18    0.03
 -27  -1  -7    0.23    0.04
  27  -1   7    0.23    0.03
 -27   1  -7    0.16    0.03
  27   1   7    0.16    0.03
  29  -1   7    2.73    0.10
 -29  -1  -7    2.49    0.10
  29  -1   7    2.53    0.09
  29   1   7    2.48    0.10
 -29   1  -7    2.41    0.11
 -31  -1  -7    0.32    0.04
  31  -1   7    0.39    0.05
 -31   1  -7    0.39    0.05
  31   1   7    0.37    0.06
  33  -1   7    0.96    0.06
 -33  -1  -7    0.84    0.07
 -33   1  -7    0.89    0.07
  33   1   7    1.07    0.07
 -35  -1  -7    0.05    0.04
  35  -1   7    0.03    0.03
 -35   1  -7    0.02    0.04
  35   1   7    0.11    0.04
  37  -1   7    0.11    0.04
 -37  -1  -7    0.00    0.04
  37   1   7    0.05    0.04
 -37   1  -7    0.07    0.05
 -39  -1  -7    0.45    0.06
 -39   1  -7    0.50    0.06
  39   1   7    0.44    0.06
 -41  -1  -7    0.57    0.07
 -41   1  -7    0.45    0.07
  41   1   7    0.65    0.09
 -52  -2   7    0.58    0.07
 -52   2   7    0.62    0.09
  52   2  -7    0.57    0.08
 -50  -2   7    0.00    0.04
 -50   2   7    0.01    0.04
  50   2  -7    0.00    0.04
  50   2  -7   -0.05    0.05
 -48  -2   7    0.20    0.05
  48   2  -7    0.22    0.04
  48   2  -7    0.27    0.05
 -48   2   7    0.34    0.05
 -46  -2   7    1.21    0.08
  46   2  -7    1.30    0.07
  46   2  -7    1.21    0.07
 -46   2   7    1.23    0.08
 -44  -2   7    1.98    0.10
  44   2  -7    1.88    0.08
 -44   2   7    1.98    0.09
  44   2  -7    2.11    0.08
 -42  -2   7    3.08    0.11
 -42   2   7    2.93    0.10
  42   2  -7    2.97    0.12
  42   2  -7    3.15    0.10
 -40  -2   7    5.45    0.16
 -40   2   7    5.63    0.15
  40   2  -7    5.50    0.15
  40   2  -7    5.71    0.15
 -38  -2   7    1.24    0.07
  38   2  -7    1.30    0.06
  38   2  -7    1.33    0.06
 -38   2   7    1.37    0.06
 -36  -2   7    0.16    0.03
 -36   2   7    0.24    0.04
 -36   2   7    0.19    0.03
  36   2  -7    0.15    0.03
  36   2  -7    0.18    0.03
 -34  -2   7    1.60    0.07
  34   2  -7    1.57    0.07
  34   2  -7    1.72    0.07
 -34   2   7    1.69    0.06
 -34   2   7    1.62    0.07
 -32  -2   7    5.72    0.15
  32   2  -7    5.66    0.14
 -32   2   7    5.75    0.14
 -32   2   7    5.52    0.14
  32   2  -7    5.59    0.14
  32   2  -7    5.29    0.15
 -30  -2   7   14.45    0.31
  30   2  -7   14.36    0.31
 -30   2   7   14.53    0.30
 -30   2   7   14.21    0.30
  30   2  -7   14.28    0.31
  30   2  -7   14.29    0.31
 -28  -2   7    1.10    0.06
 -28  -2   7    1.24    0.06
  28   2  -7    1.11    0.05
  28   2  -7    1.28    0.05
 -28   2   7    1.30    0.05
  28   2  -7    1.30    0.06
 -28   2   7    1.26    0.05
 -26  -2   7    3.84    0.11
 -26  -2   7    3.95    0.11
  26   2  -7    3.76    0.10
  26   2  -7    3.84    0.10
 -26   2   7    4.02    0.10
  26   2  -7    3.82    0.11
 -26   2   7    3.86    0.09
 -24  -2   7   20.68    0.42
 -24  -2   7   20.32    0.42
 -24   2   7   20.64    0.41
  24   2  -7   20.43    0.42
 -24   2   7   20.53    0.41
  24   2  -7   20.18    0.42
  24   2  -7   20.14    0.42
 -22  -2   7    5.17    0.12
 -22  -2   7    4.96    0.13
 -22   2   7    4.77    0.12
  22   2  -7    5.07    0.12
  22   2  -7    4.93    0.12
 -22   2   7    4.82    0.13
  22   2  -7    4.98    0.12
 -20  -2   7    0.89    0.04
 -20  -2   7    0.80    0.04
 -20  -2   7    0.90    0.04
 -20   2   7    0.86    0.03
 -20   2   7    0.90    0.03
  20   2  -7    0.92    0.04
  20   2  -7    0.87    0.04
  20   2  -7    0.83    0.04
 -18  -2   7    4.10    0.10
 -18  -2   7    4.21    0.11
 -18  -2   7    4.20    0.11
 -18   2   7    4.21    0.09
  18   2  -7    4.27    0.11
 -18   2   7    4.21    0.09
  18   2  -7    4.11    0.10
 -16  -2   7    4.71    0.11
 -16  -2   7    4.56    0.11
 -16  -2   7    4.60    0.11
 -16   2   7    4.57    0.09
 -16   2   7    4.57    0.10
  16   2  -7    4.55    0.11
 -16   2   7    4.51    0.10
  16   2  -7    4.66    0.11
  16   2  -7    4.60    0.11
 -14  -2   7   27.88    0.55
 -14  -2   7   29.11    0.56
 -14  -2   7   28.63    0.56
 -14   2   7   27.19    0.54
 -14   2   7   28.04    0.54
  14   2  -7   28.68    0.56
  14   2  -7   27.73    0.56
  14   2  -7   27.69    0.55
 -14   2   7   27.83    0.54
 -12  -2   7    0.27    0.03
 -12  -2   7    0.31    0.02
 -12   2   7    0.31    0.02
 -12   2   7    0.32    0.02
  12   2  -7    0.29    0.02
  12   2  -7    0.25    0.02
  12   2  -7    0.28    0.02
 -10  -2   7   46.99    0.91
 -10  -2   7   47.34    0.91
  10   2  -7   46.31    0.91
  10   2  -7   46.26    0.91
  10   2  -7   46.79    0.91
  -8  -2   7   50.98    0.98
  -8  -2   7   49.73    0.97
   8   2  -7   50.04    0.97
   8   2  -7   50.08    0.97
   6  -2  -7   30.71    0.60
  -6  -2   7   31.57    0.61
  -6  -2   7   31.67    0.61
  -6   2   7   31.61    0.60
   6   2  -7   30.91    0.61
  -6   2   7   30.36    0.61
   6   2  -7   30.90    0.61
  -4  -2   7   43.66    0.82
   4  -2  -7   41.73    0.81
  -4  -2   7   39.40    0.82
   4   2  -7   43.65    0.82
  -4   2   7   42.52    0.82
  -2  -2   7    1.41    0.04
   2   2  -7    1.36    0.04
  -2   2   7    1.35    0.04
   2   2  -7    1.33    0.04
   0  -2  -7    4.13    0.09
   0  -2   7    4.11    0.10
   0   2   7    4.09    0.10
   0   2   7    4.05    0.09
   0   2  -7    4.13    0.09
   0   2  -7    4.12    0.10
  -2  -2  -7    7.95    0.17
   2  -2   7    8.05    0.17
   2   2   7    8.30    0.17
  -2   2  -7    8.02    0.17
  -2   2  -7    8.13    0.17
  -4  -2  -7   23.77    0.47
   4  -2   7   23.69    0.47
   4  -2   7   23.31    0.46
  -4   2  -7   23.38    0.47
  -4   2  -7   23.06    0.46
   4   2   7   23.73    0.47
   6  -2   7    6.50    0.14
   6  -2   7    6.61    0.14
  -6  -2  -7    6.57    0.15
   6   2   7    6.61    0.15
  -6   2  -7    6.42    0.14
  -6   2  -7    6.27    0.14
   8  -2   7   11.30    0.23
  -8  -2  -7   11.26    0.24
   8  -2   7   11.19    0.23
   8   2   7   11.05    0.24
  -8   2  -7   10.92    0.23
  -8   2  -7   11.06    0.23
 -10  -2  -7    1.81    0.06
[truncated: 619,140 more chars]
