# Supplementary material for: Synthesis and structural study of tris­(2,6-di­amino­pyridinium) bis­(oxalato)dioxidovanadate(V) 2.5-hydrate
Source: Acta Crystallogr E Crystallogr Commun. 2019 Apr 25;75(Pt 5):680–4. doi: 10.1107/S2056989019005267 (PMC6505605; doi:10.1107/S2056989019005267)
Supplement: Supplementary file 2 [file e-75-00680-Isup2.hkl]

data_I                                                                          
_shelx_title ' HIBA_9 in C2/c'                                                  
_shelx_refln_list_code          4                                               
_shelx_F_calc_maximum      738.84                                               
_exptl_crystal_F_000      2632.00                                               
_reflns_d_resolution_high  0.6984                                               
                                                                                
loop_                                                                           
 _space_group_symop_operation_xyz                                               
 'x, y, z'                                                                      
 '-x, y, -z+1/2'                                                                
 'x+1/2, y+1/2, z'                                                              
 '-x+1/2, y+1/2, -z+1/2'                                                        
 '-x, -y, -z'                                                                   
 'x, -y, z-1/2'                                                                 
 '-x+1/2, -y+1/2, -z'                                                           
 'x+1/2, -y+1/2, z-1/2'                                                         
                                                                                
_cell_length_a    38.9720                                                       
_cell_length_b     7.5746                                                       
_cell_length_c    20.8208                                                       
_cell_angle_alpha  90.000                                                       
_cell_angle_beta  116.551                                                       
_cell_angle_gamma  90.000                                                       
                                                                                
_shelx_F_squared_multiplier     1.000                                           
                                                                                
loop_                                                                           
 _refln_index_h                                                                 
 _refln_index_k                                                                 
 _refln_index_l                                                                 
 _refln_F_squared_calc                                                          
 _refln_F_squared_meas                                                          
 _refln_F_squared_sigma                                                         
 _refln_observed_status                                                         
   4   0   0     120598.63     106222.71      2295.22 o                         
   6   0   0      37682.45      33561.20       882.38 o                         
   8   0   0      16323.59      15199.45       571.25 o                         
  10   0   0       2804.42       3045.24        31.18 o                         
  12   0   0        287.95        102.01       111.80 o                         
  14   0   0      52194.67      48923.50      1234.32 o                         
  16   0   0      81447.67      80431.28      1575.97 o                         
  18   0   0        101.97        228.45         7.42 o                         
  20   0   0          7.52        137.14        22.95 o                         
  22   0   0       2354.21       2605.69        30.60 o                         
  24   0   0        364.97        333.13         9.57 o                         
  26   0   0        701.33        895.38        15.30 o                         
  28   0   0       3113.07       3364.74        40.12 o                         
  30   0   0       9335.06       9200.05        95.61 o                         
  32   0   0        867.64        831.57        15.84 o                         
  34   0   0       8890.23       8798.65        93.01 o                         
  36   0   0        813.84        861.68        22.74 o                         
  38   0   0      10502.42      10125.83       224.54 o                         
  40   0   0       1482.74       1501.76        35.53 o                         
  42   0   0       5731.03       5795.00        78.38 o                         
  44   0   0       1936.58       1991.66        37.01 o                         
  46   0   0       2065.41       2294.19        51.46 o                         
  48   0   0        251.82        311.13        45.90 o                         
   1   1   0      11301.07      11979.59       223.61 o                         
   3   1   0       2586.39       3059.03        24.99 o                         
   5   1   0      29654.64      30964.25       440.01 o                         
   7   1   0       6318.92       5888.88        45.54 o                         
   9   1   0         19.55         32.44         2.55 o                         
  11   1   0      21255.10      18434.15       191.41 o                         
  13   1   0       1472.18       2019.14        18.80 o                         
  15   1   0      24444.65      22947.46       157.32 o                         
  17   1   0          7.37         50.91         3.86 o                         
  19   1   0      12205.92      11274.34        74.96 o                         
  21   1   0       4115.80       4356.45        31.51 o                         
  23   1   0      17308.69      17119.63       119.45 o                         
  25   1   0      38343.14      37329.11       241.04 o                         
  27   1   0         44.42         53.02         5.20 o                         
  29   1   0      20514.26      20232.58       141.52 o                         
  31   1   0        547.78        548.45         9.53 o                         
  33   1   0        121.65        215.16         8.05 o                         
  35   1   0       1549.03       1584.13        19.96 o                         
  37   1   0       3073.24       3161.53        32.38 o                         
  39   1   0        244.83        260.46        13.35 o                         
  41   1   0        614.75        625.34        18.67 o                         
  43   1   0       1059.96       1158.37        22.29 o                         
  45   1   0        823.39        837.27        23.88 o                         
  47   1   0          4.31         26.83        13.27 o                         
  49   1   0       2331.31       2334.90        50.06 o                         
   0   2   0       3754.88       3446.24        47.28 o                         
   2   2   0         78.12        126.41         2.04 o                         
   4   2   0       7297.02       6386.48        52.06 o                         
   6   2   0       5762.98       5450.50        45.08 o                         
   8   2   0        727.77        870.70        13.20 o                         
  10   2   0      48203.14      46495.89       696.44 o                         
  12   2   0       7985.10       6741.55        47.76 o                         
  14   2   0       7379.35       7028.58        49.98 o                         
  16   2   0       9353.63       9290.54        70.18 o                         
  18   2   0      12036.93      11322.22        85.89 o                         
  20   2   0        688.75        903.45        10.13 o                         
  22   2   0         46.74        143.49         9.98 o                         
  24   2   0      12331.60      11819.42        89.99 o                         
  26   2   0      13627.53      13413.58       102.39 o                         
  28   2   0       1529.98       1473.52        23.00 o                         
  30   2   0         91.22        123.69         6.84 o                         
  32   2   0       1404.27       1475.49        22.21 o                         
  34   2   0       2449.88       2385.68        56.34 o                         
  36   2   0        822.22        825.47        23.56 o                         
  38   2   0       1775.85       1850.28        43.00 o                         
  40   2   0        433.65        451.60        19.35 o                         
  42   2   0        537.37        575.16        22.20 o                         
  44   2   0       1047.61       1190.52        27.34 o                         
  46   2   0        101.54         94.84        13.25 o                         
  48   2   0       1453.75       1564.20        34.36 o                         
   1   3   0       9534.43       9294.93        81.64 o                         
   3   3   0       1014.57       1220.77        18.70 o                         
   5   3   0         43.67        160.97         8.36 o                         
   7   3   0      29227.67      26874.93       232.20 o                         
   9   3   0       3393.05       3711.16        32.58 o                         
  11   3   0       3977.91       3063.63        27.30 o                         
  13   3   0       3168.08       2767.98        25.44 o                         
  15   3   0        717.56        852.45        11.02 o                         
  17   3   0       5454.04       4823.31        35.93 o                         
  19   3   0      13204.57      12635.96       103.74 o                         
  21   3   0       1749.38       1821.97        17.64 o                         
  23   3   0       2021.12       1934.60        21.22 o                         
  25   3   0       5400.21       5354.46        58.49 o                         
  27   3   0        459.33        396.58        13.51 o                         
  29   3   0       2555.23       2489.23        38.95 o                         
  31   3   0       5121.69       5270.66        71.49 o                         
  33   3   0        712.36        687.51        34.62 o                         
  35   3   0       1586.81       1779.51        34.27 o                         
  37   3   0       9643.37       9708.63       107.06 o                         
  39   3   0        990.43       1102.04        24.79 o                         
  41   3   0        111.64        112.30        11.27 o                         
  43   3   0        285.76        271.47        17.58 o                         
  45   3   0        542.66        631.17        28.71 o                         
  47   3   0        800.42        790.25        29.24 o                         
   0   4   0      18613.52      17857.70       201.21 o                         
   2   4   0       1595.21       1360.91        14.02 o                         
   4   4   0       3224.15       3014.42        42.69 o                         
   6   4   0        769.04        623.88         9.47 o                         
   8   4   0       2608.92       2556.04        30.44 o                         
  10   4   0      12407.30      12474.18       124.61 o                         
  12   4   0      19193.50      18689.02       139.05 o                         
  14   4   0      12830.43      13197.86        99.65 o                         
  16   4   0          8.14         18.10         3.08 o                         
  18   4   0       5802.47       5833.06        46.66 o                         
  20   4   0       4759.84       4727.45        38.91 o                         
  22   4   0       2363.08       2427.73        36.10 o                         
  24   4   0      10166.38      10241.05       122.53 o                         
  26   4   0      26997.05      25388.07       290.48 o                         
  28   4   0        489.42        381.78        13.36 o                         
  30   4   0       3155.99       2991.88        47.26 o                         
  32   4   0       5383.27       5437.79        64.91 o                         
  34   4   0        164.64        154.87        12.56 o                         
  36   4   0        987.99        986.24        23.56 o                         
  38   4   0        928.98        962.44        23.29 o                         
  40   4   0         24.40         33.82        10.69 o                         
  42   4   0        980.37        961.31        25.87 o                         
  44   4   0        687.16        675.37        25.31 o                         
  46   4   0       1720.33       1676.55        42.14 o                         
   1   5   0      31142.16      31169.60       246.40 o                         
   3   5   0       2711.64       3116.78        28.70 o                         
   5   5   0       7351.28       7191.74        64.63 o                         
   7   5   0        194.75        222.05         6.60 o                         
   9   5   0       2151.30       2078.92        24.46 o                         
  11   5   0       1300.35       1303.16        17.56 o                         
  13   5   0      13978.64      13357.71       120.84 o                         
  15   5   0       1062.95        955.01        14.47 o                         
  17   5   0       1431.38       1519.08        28.71 o                         
  19   5   0          8.28         24.09         4.02 o                         
  21   5   0        577.69        577.36        13.71 o                         
  23   5   0         21.15         18.60         5.89 o                         
  25   5   0       2518.62       2599.87        35.71 o                         
  27   5   0        865.48        845.34        28.71 o                         
  29   5   0          5.16         63.68         7.80 o                         
  31   5   0       4494.51       4474.48        56.35 o                         
  33   5   0        991.33       1053.29        24.29 o                         
  35   5   0        738.27        679.14        19.55 o                         
  37   5   0       2748.66       2812.49        42.43 o                         
  39   5   0        555.08        525.92        21.73 o                         
  41   5   0        361.88        358.58        27.38 o                         
  43   5   0       1677.31       1727.45        45.09 o                         
   0   6   0        871.07        840.73        31.06 o                         
   2   6   0        457.25        435.56        13.69 o                         
   4   6   0      11000.42      11825.34        97.49 o                         
   6   6   0        257.57        328.89         7.80 o                         
   8   6   0       5987.11       5763.97        55.97 o                         
  10   6   0       5091.08       4925.42        56.02 o                         
  12   6   0       2547.70       2415.53        27.88 o                         
  14   6   0       3051.85       2994.43        36.65 o                         
  16   6   0        963.92       1000.56        18.48 o                         
  18   6   0        466.98        473.59        15.46 o                         
  20   6   0         86.20         75.78         8.62 o                         
  22   6   0       7889.23       7270.63        95.01 o                         
  24   6   0       6022.50       6053.36        83.20 o                         
  26   6   0        441.79        364.31        23.24 o                         
  28   6   0          8.08          9.30         6.98 o                         
  30   6   0        684.49        647.14        17.64 o                         
  32   6   0        438.20        430.47        17.67 o                         
  34   6   0       1005.68       1077.96        32.12 o                         
  36   6   0       1132.84       1158.23        33.29 o                         
  38   6   0        185.17        195.63        25.67 o                         
  40   6   0        524.63        558.26        40.33 o                         
   1   7   0       1614.76       1509.87        18.92 o                         
   3   7   0       1464.91       1345.81        17.61 o                         
   5   7   0       9102.45       8907.03        76.27 o                         
   7   7   0       2730.88       2711.21        27.48 o                         
   9   7   0          5.31         12.30         3.74 o                         
  11   7   0        628.35        843.19        20.19 o                         
  13   7   0       4908.81       4849.35        66.44 o                         
  15   7   0        482.21        532.25        15.24 o                         
  17   7   0       2568.39       2566.71        38.77 o                         
  19   7   0        239.57        239.36        11.37 o                         
  21   7   0        133.36        119.81        10.29 o                         
  23   7   0        161.15        197.98        16.10 o                         
  25   7   0       2786.58       2966.93        49.89 o                         
  27   7   0       2634.68       2642.45        46.93 o                         
  29   7   0        208.09        278.42        20.19 o                         
  31   7   0        486.70        585.15        26.18 o                         
  33   7   0        964.02       1057.06        32.80 o                         
  35   7   0        758.08        774.86        32.12 o                         
  37   7   0        222.67        198.76        22.88 o                         
   0   8   0       2891.29       2719.23        69.57 o                         
   2   8   0         17.63         31.13         5.25 o                         
   4   8   0        212.90        227.17        10.57 o                         
   6   8   0       1760.20       1785.58        23.83 o                         
   8   8   0         63.40        109.41        12.52 o                         
  10   8   0       2730.73       2444.77        45.91 o                         
  12   8   0       1343.54       1307.52        27.71 o                         
  14   8   0        653.19        675.65        24.48 o                         
  16   8   0         63.26         67.15         9.82 o                         
  18   8   0       2497.84       2425.71        41.24 o                         
  20   8   0       1358.60       1433.46        29.05 o                         
  22   8   0        767.64        837.22        37.09 o                         
  24   8   0       9587.91       9824.35       127.30 o                         
  26   8   0        809.14        792.02        27.71 o                         
  28   8   0        148.46        155.46        14.84 o                         
  30   8   0       1256.67       1165.60        49.86 o                         
  32   8   0       1148.65       1195.45        35.79 o                         
   1   9   0        401.29        435.36        17.18 o                         
   3   9   0        410.14        425.15        15.48 o                         
   5   9   0       2807.59       2912.88        41.96 o                         
   7   9   0        366.01        330.15        14.98 o                         
   9   9   0       2141.52       2086.49        45.64 o                         
  11   9   0        770.40        740.99        23.19 o                         
  13   9   0       1768.64       1778.98        35.79 o                         
  15   9   0        254.76        312.16        31.01 o                         
  17   9   0       2346.87       2373.28        55.81 o                         
  19   9   0       2651.39       2707.52        79.06 o                         
  21   9   0       1580.23       1587.68        48.59 o                         
  23   9   0       2060.30       2135.04        59.43 o                         
  25   9   0       2509.96       2532.68        64.62 o                         
  27   9   0        129.08        192.01        24.48 o                         
   0  10   0       1628.91       1624.29        41.36 o                         
   2  10   0        219.30        276.69        23.14 o                         
   4  10   0        846.72        872.31        27.38 o                         
   6  10   0       1307.00       1296.66        38.20 o                         
   8  10   0         11.77         13.84        20.09 o                         
  10  10   0        103.64        149.09        15.54 o                         
  12  10   0        337.00        326.43        28.85 o                         
  14  10   0        292.00        280.53        25.25 o                         
  16  10   0         15.47         30.60        18.03 o                         
  18  10   0         14.63        -11.59        19.59 o                         
 -49   1   1       2409.29       2473.06        47.84 o                         
 -47   1   1          0.60         19.27        11.27 o                         
 -45   1   1        380.35        438.91        19.00 o                         
 -43   1   1        671.01        674.37        15.01 o                         
 -41   1   1         42.02         65.87         6.28 o                         
 -39   1   1        146.48        148.13         8.36 o                         
 -37   1   1       1133.67       1108.11        17.08 o                         
 -35   1   1       2094.27       2128.34        22.85 o                         
 -33   1   1        217.26        190.87         7.13 o                         
 -31   1   1        760.09        834.97        10.82 o                         
 -29   1   1       4312.17       4291.13        32.50 o                         
 -27   1   1       7905.92       8302.31        57.40 o                         
 -25   1   1        592.63        646.26         8.14 o                         
 -23   1   1        166.77        231.20         4.36 o                         
 -21   1   1       1928.05       1796.75        14.67 o                         
 -19   1   1       1890.37       1996.18        15.99 o                         
 -17   1   1         27.43         52.97         2.39 o                         
 -15   1   1       3788.76       3726.79        26.22 o                         
 -13   1   1       1707.33       1734.59        13.43 o                         
 -11   1   1       1740.11       1703.34        33.11 o                         
  -9   1   1       5577.04       5344.71        43.00 o                         
  -7   1   1       6112.78       5740.75        66.70 o                         
  -5   1   1       1089.65       1705.44        20.61 o                         
  -3   1   1      49059.58      47352.91      1127.21 o                         
  -1   1   1       2130.71       1686.01        17.85 o                         
   1   1   1       2505.79       2564.79        26.34 o                         
   3   1   1      10310.31       9819.46       108.96 o                         
   5   1   1        147.50        228.44         2.55 o                         
   7   1   1        226.31        193.01         2.65 o                         
   9   1   1       5528.23       5837.72        37.59 o                         
  11   1   1       5052.37       5849.29        39.83 o                         
  13   1   1        444.18        560.74         8.00 o                         
  15   1   1      19470.96      19179.45       132.08 o                         
  17   1   1       2465.22       2416.77        18.28 o                         
  19   1   1        176.93        172.26         4.09 o                         
  21   1   1      12968.11      13736.02        91.23 o                         
  23   1   1        315.11        359.59         8.72 o                         
  25   1   1        496.80        531.97        10.56 o                         
  27   1   1       1852.21       1871.38        16.83 o                         
  29   1   1       2460.58       2212.99        22.10 o                         
  31   1   1       6499.90       6664.28        54.94 o                         
  33   1   1         32.32         58.37         5.25 o                         
  35   1   1        199.51        192.43         9.07 o                         
  37   1   1        236.72        263.42        16.20 o                         
  39   1   1        358.69        421.75        15.48 o                         
  41   1   1        178.34        179.97        13.27 o                         
  43   1   1         17.38         36.07        15.54 o                         
  45   1   1        913.27       1004.98        31.31 o                         
  47   1   1          5.43         39.10        14.72 o                         
 -48   2   1        113.64        120.26        14.52 o                         
 -46   2   1        187.24        174.08        14.52 o                         
 -44   2   1        729.12        718.34        23.14 o                         
 -42   2   1        220.58        218.67        17.67 o                         
 -40   2   1        746.51        750.50        27.98 o                         
 -38   2   1       1598.84       1573.61        39.10 o                         
 -36   2   1       6198.95       6293.42        63.12 o                         
 -34   2   1       5144.02       4879.63        55.83 o                         
 -32   2   1       3276.56       3269.55        42.02 o                         
 -30   2   1        113.76         76.78         8.83 o                         
 -28   2   1       2402.07       2444.61        25.00 o                         
 -26   2   1        335.34        312.58         9.72 o                         
 -24   2   1          0.73         25.76         5.02 o                         
 -22   2   1       5777.07       6401.26        55.50 o                         
 -20   2   1        653.27        729.41        12.17 o                         
 -18   2   1       7278.83       7130.62        59.67 o                         
 -16   2   1       6002.98       5691.71        48.46 o                         
 -14   2   1       1850.77       1670.70        17.22 o                         
 -12   2   1       1281.77       1627.09        23.56 o                         
 -10   2   1         49.87         61.49         5.89 o                         
  -8   2   1      12380.68      12364.25       187.29 o                         
  -6   2   1       8197.79       7423.51        60.02 o                         
  -4   2   1       3834.37       3893.97        32.94 o                         
  -2   2   1       4269.02       4570.67        37.81 o                         
   0   2   1        891.46        780.02        11.02 o                         
   2   2   1      27395.86      28746.97       449.18 o                         
   4   2   1       6314.72       6663.84        59.31 o                         
   6   2   1       2855.42       3512.70        72.07 o                         
   8   2   1      23063.99      22205.48       214.22 o                         
  10   2   1       6242.05       6511.87        49.27 o                         
  12   2   1       1902.95       2141.80        18.10 o                         
  14   2   1      41415.23      40952.60       394.65 o                         
  16   2   1       9222.27       9448.71        78.03 o                         
  18   2   1        146.15        274.09         7.81 o                         
  20   2   1         80.26        189.76         5.71 o                         
  22   2   1       2113.96       2326.84        21.89 o                         
  24   2   1         98.21        101.70         5.68 o                         
  26   2   1          2.42         21.68         5.23 o                         
  28   2   1       1762.96       1796.08        25.87 o                         
  30   2   1       2499.53       2442.41        32.66 o                         
  32   2   1       1266.43       1288.29        22.21 o                         
  34   2   1          0.76         67.08         7.58 o                         
  36   2   1       2089.52       2120.49        48.59 o                         
  38   2   1        401.59        417.85        19.47 o                         
  40   2   1        205.78        215.34        17.77 o                         
  42   2   1        487.54        462.23        20.40 o                         
  44   2   1        274.81        330.15        20.40 o                         
  46   2   1          1.70         -3.99        13.27 o                         
  48   2   1          0.90          8.61        16.50 o                         
 -47   3   1        228.21        247.48        16.20 o                         
 -45   3   1        861.83        888.74        26.07 o                         
 -43   3   1        154.74        159.91        12.75 o                         
 -41   3   1        106.71        139.33        17.67 o                         
 -39   3   1        397.62        400.96        21.35 o                         
 -37   3   1          0.10          0.00         9.57 o                         
 -35   3   1        421.56        453.93        18.40 o                         
 -33   3   1        950.61        880.51        29.26 o                         
 -31   3   1       3154.82       3687.60        41.33 o                         
 -29   3   1       5063.35       5017.19        56.62 o                         
 -27   3   1       3828.65       4017.68        45.69 o                         
 -25   3   1       4473.28       4403.55        54.09 o                         
 -23   3   1        866.31        864.16        12.41 o                         
 -21   3   1        566.72        582.39        11.41 o                         
 -19   3   1        402.02        305.41        11.69 o                         
 -17   3   1       1749.17       2003.75        25.50 o                         
 -15   3   1        334.73        457.36        10.20 o                         
 -13   3   1       2649.92       2964.72        25.18 o                         
 -11   3   1        401.92        405.92         8.36 o                         
  -9   3   1      12749.41      12746.78       110.63 o                         
  -7   3   1        128.38         96.45         4.87 o                         
  -5   3   1     103717.57     102068.81      5597.92 o                         
  -3   3   1       1151.79       1383.37        14.93 o                         
  -1   3   1       4981.30       5423.72        44.05 o                         
   1   3   1      21583.64      21826.79       299.35 o                         
   3   3   1        809.35        825.40         9.20 o                         
   5   3   1      13922.08      13714.80       119.97 o                         
   7   3   1       6743.20       7143.30        68.59 o                         
   9   3   1       1520.87       2341.87        24.10 o                         
  11   3   1      16751.00      16921.79       147.78 o                         
  13   3   1       2765.35       3141.73        26.11 o                         
  15   3   1        818.35       1033.62        10.97 o                         
  17   3   1       2261.08       2532.63        22.47 o                         
  19   3   1       1049.75        940.71        11.16 o                         
  21   3   1        604.06        670.31        10.50 o                         
  23   3   1          5.87          3.64         3.21 o                         
  25   3   1        299.84        317.80        12.97 o                         
  27   3   1       1948.92       1970.62        68.67 o                         
  29   3   1        615.03        645.78        17.94 o                         
  31   3   1        127.53        122.55        11.78 o                         
  33   3   1      11436.63      11116.28       164.15 o                         
  35   3   1       2831.17       2810.80        46.07 o                         
  37   3   1       1925.00       1856.61        37.22 o                         
  39   3   1        932.92        925.29        27.24 o                         
  41   3   1        614.12        677.12        32.02 o                         
  43   3   1          7.09         18.42        13.99 o                         
  45   3   1          0.41         18.85        13.27 o                         
  47   3   1        729.73        757.15        33.29 o                         
 -46   4   1         44.49         37.56        13.85 o                         
 -44   4   1        111.96        125.23        13.27 o                         
 -42   4   1         21.90         20.04        12.56 o                         
 -40   4   1        245.10        248.05        17.58 o                         
 -38   4   1        315.52        349.72        17.10 o                         
 -36   4   1        352.27        306.45        14.98 o                         
 -34   4   1        191.80        217.18        12.83 o                         
 -32   4   1        169.37        156.16         9.71 o                         
 -30   4   1       5924.50       5544.65        64.67 o                         
 -28   4   1         29.21        113.19        12.06 o                         
 -26   4   1        943.38        947.22        18.10 o                         
 -24   4   1          4.90          1.70         3.61 o                         
 -22   4   1       1872.66       1867.72        23.94 o                         
 -20   4   1       1593.25       1541.38        20.93 o                         
 -18   4   1        262.72        275.27         6.80 o                         
 -16   4   1       1347.26       1458.28        17.13 o                         
 -14   4   1       6132.29       6300.46        54.43 o                         
 -12   4   1       2527.17       2737.39        26.61 o                         
 -10   4   1       2133.79       2342.78        25.85 o                         
  -8   4   1      14601.17      14937.70       120.05 o                         
  -6   4   1       5860.54       5778.37        49.25 o                         
  -4   4   1       7607.64       7326.53        66.10 o                         
  -2   4   1       5323.33       5899.28        99.90 o                         
   0   4   1       2867.53       3369.33        35.74 o                         
   2   4   1       5359.45       6214.36        57.40 o                         
   4   4   1          8.82         75.41         3.86 o                         
   6   4   1        205.88        241.34         5.25 o                         
   8   4   1       3468.41       3949.18        38.29 o                         
  10   4   1      36538.84      34369.08       333.44 o                         
  12   4   1        276.04        530.34        22.45 o                         
  14   4   1       1066.11       1225.19        15.58 o                         
  16   4   1         15.47         17.40         2.59 o                         
  18   4   1        445.85        407.46         9.07 o                         
  20   4   1          1.78         19.08         3.80 o                         
  22   4   1        536.48        579.38        13.85 o                         
  24   4   1        255.36        320.65        17.67 o                         
  26   4   1        531.67        698.97        17.94 o                         
  28   4   1        221.81        179.70        21.92 o                         
  30   4   1       1270.24       1117.03        24.02 o                         
  32   4   1        156.14        139.35        11.78 o                         
  34   4   1        552.70        526.20        25.77 o                         
  36   4   1         34.05         19.62         9.33 o                         
  38   4   1       1688.84       1657.14        32.13 o                         
  40   4   1        191.28        260.65        20.03 o                         
  42   4   1         29.01         33.93        12.36 o                         
  44   4   1          0.12          8.21        13.27 o                         
 -45   5   1         74.44        109.09        30.12 o                         
 -43   5   1         47.02         37.80        16.34 o                         
 -41   5   1       2795.98       2882.95        47.13 o                         
 -39   5   1        927.45        850.40        29.45 o                         
 -37   5   1         23.90         24.02         9.71 o                         
 -35   5   1       1812.41       1859.98        37.55 o                         
 -33   5   1       3153.91       3083.29        42.99 o                         
 -31   5   1         30.72         16.50         6.98 o                         
 -29   5   1       1559.52       1408.84        28.44 o                         
 -27   5   1       1698.17       1801.23        27.88 o                         
 -25   5   1       7130.83       7199.57        78.60 o                         
 -23   5   1       6964.81       6808.37        88.24 o                         
 -21   5   1       1628.93       1478.66        24.13 o                         
 -19   5   1        569.34        503.73        10.27 o                         
 -17   5   1        576.13        649.71        15.68 o                         
 -15   5   1       1128.31        993.03        17.58 o                         
 -13   5   1       2004.75       1944.60        23.49 o                         
 -11   5   1       2771.47       2873.22        31.34 o                         
  -9   5   1       2505.74       2244.18        24.46 o                         
  -7   5   1        968.71       1036.50        15.84 o                         
  -5   5   1         93.41         65.74         3.86 o                         
  -3   5   1       4863.89       5206.79        45.04 o                         
  -1   5   1        813.44        927.17        13.69 o                         
   1   5   1        236.31        355.77         7.07 o                         
   3   5   1       9514.75       9951.88        89.78 o                         
   5   5   1         24.76         42.14         4.21 o                         
   7   5   1        470.65        513.24         7.80 o                         
   9   5   1       4662.12       4765.37        47.35 o                         
  11   5   1       3258.12       3411.00        32.52 o                         
  13   5   1       2882.62       3035.85        29.99 o                         
  15   5   1         18.69         38.25         3.80 o                         
  17   5   1       1359.38       1472.11        19.18 o                         
  19   5   1       3046.62       3063.26        30.08 o                         
  21   5   1        781.41        761.14        11.96 o                         
  23   5   1       3356.97       3477.57        99.37 o                         
  25   5   1        104.60         85.94         8.66 o                         
  27   5   1        349.47        403.91        13.71 o                         
  29   5   1        700.88        592.40        16.42 o                         
  31   5   1       1380.83       1327.38        39.02 o                         
  33   5   1       1006.89        873.86        21.73 o                         
  35   5   1       1992.56       1894.98        33.11 o                         
  37   5   1        667.92        624.48        21.73 o                         
  39   5   1          3.37          0.85        16.93 o                         
  41   5   1         52.55         57.06        16.50 o                         
  43   5   1        180.46        118.94        25.25 o                         
 -42   6   1       1288.58       1373.46        73.96 o                         
 -40   6   1        737.84        810.31        32.12 o                         
 -38   6   1        452.72        435.36        39.24 o                         
 -36   6   1        150.35        185.68        15.54 o                         
 -34   6   1        267.25        224.17        16.89 o                         
 -32   6   1         50.60         53.67         7.92 o                         
 -30   6   1         93.42        100.42        12.56 o                         
 -28   6   1        107.59        101.48        11.90 o                         
 -26   6   1       5452.69       5355.59        76.45 o                         
 -24   6   1        274.60        306.63        30.60 o                         
 -22   6   1       1908.67       1654.69        32.12 o                         
 -20   6   1         50.48         29.21         6.00 o                         
 -18   6   1          3.99         -4.64         7.10 o                         
 -16   6   1       5148.02       4984.25        57.17 o                         
 -14   6   1       5553.32       5366.11        59.73 o                         
 -12   6   1      15160.85      13954.90       126.28 o                         
 -10   6   1       3258.07       3278.26        40.68 o                         
  -8   6   1       5237.33       5394.38        60.46 o                         
  -6   6   1          3.91         31.10         4.84 o                         
  -4   6   1      11868.53      11685.40        96.42 o                         
  -2   6   1       7689.11       8349.90        70.74 o                         
   0   6   1       3955.41       4446.69        45.10 o                         
   2   6   1      10711.60      11139.50        92.25 o                         
   4   6   1      28784.39      28720.53       228.69 o                         
   6   6   1        966.46       1077.15        14.02 o                         
   8   6   1        908.30       1117.97        16.84 o                         
  10   6   1        445.77        434.10        10.57 o                         
  12   6   1        934.21       1016.37        16.20 o                         
  14   6   1       1273.10       1209.87        19.93 o                         
  16   6   1        965.38       1032.75        18.48 o                         
  18   6   1        712.57        555.86        14.72 o                         
  20   6   1       1086.43        854.60        17.16 o                         
  22   6   1        641.32        644.47        12.64 o                         
  24   6   1       1604.60       1379.15        22.98 o                         
  26   6   1       2822.74       2811.38        38.90 o                         
  28   6   1       1869.90       1899.71        30.50 o                         
  30   6   1        467.58        473.45        16.85 o                         
  32   6   1        258.11        259.23        14.98 o                         
  34   6   1       2709.47       2668.48        49.89 o                         
  36   6   1        198.03        213.57        18.51 o                         
  38   6   1          7.06         17.10        15.54 o                         
  40   6   1       3158.78       3151.12        75.48 o                         
 -37   7   1       1198.54       1137.43        36.73 o                         
 -35   7   1        134.61        157.30        17.18 o                         
 -33   7   1        403.49        381.76        26.63 o                         
 -31   7   1        442.83        455.71        23.19 o                         
 -29   7   1        422.93        409.60        21.47 o                         
 -27   7   1        993.79       1016.90        27.71 o                         
 -25   7   1        677.96        798.63        32.46 o                         
 -23   7   1        305.17        272.08        17.18 o                         
 -21   7   1        638.05        590.64        14.35 o                         
 -19   7   1        158.42        116.60        11.04 o                         
 -17   7   1        189.94        240.99        14.72 o                         
 -15   7   1       1397.89       1355.11        32.08 o                         
 -13   7   1          5.98          0.00         6.52 o                         
 -11   7   1        597.68        602.31        17.18 o                         
  -9   7   1        115.83        112.65         6.35 o                         
  -7   7   1       1539.40       1682.31        19.35 o                         
  -5   7   1       5962.17       6151.10        54.69 o                         
  -3   7   1         44.79         78.01         5.25 o                         
  -1   7   1      11587.26      11576.15        96.46 o                         
   1   7   1       5020.40       5415.36        48.86 o                         
   3   7   1       1257.08       1339.54        16.82 o                         
   5   7   1         15.72         23.96         4.61 o                         
   7   7   1        259.94        420.50        11.83 o                         
   9   7   1       1253.31       1275.57        18.17 o                         
  11   7   1        876.07        896.96        16.48 o                         
  13   7   1       1411.07       1466.88        22.92 o                         
  15   7   1       1731.01       1797.08        25.97 o                         
  17   7   1        119.48        132.29         8.95 o                         
  19   7   1        980.59        875.74        18.48 o                         
  21   7   1       4851.35       4459.42        54.80 o                         
  23   7   1       1546.66       1506.13        25.24 o                         
  25   7   1        914.41        849.09        26.18 o                         
  27   7   1       4305.74       4309.98        66.44 o                         
  29   7   1       3597.87       3541.55        58.75 o                         
  31   7   1        203.24        255.36        28.93 o                         
  33   7   1       1785.57       1680.82        41.02 o                         
  35   7   1       1715.57       1656.17        42.70 o                         
  37   7   1       1241.15       1332.14        47.79 o                         
 -34   8   1        178.50        159.58        21.63 o                         
 -32   8   1        293.10        235.51        31.05 o                         
 -30   8   1        100.97         82.30        15.46 o                         
 -28   8   1       1303.55       1362.63        33.73 o                         
 -26   8   1       3697.10       3510.47        57.55 o                         
 -24   8   1        635.81        572.23        25.40 o                         
 -22   8   1       6413.26       6552.44        88.89 o                         
 -20   8   1        900.37        871.39        22.78 o                         
 -18   8   1       1073.92       1059.24        24.67 o                         
 -16   8   1        404.00        417.41        18.23 o                         
 -14   8   1        175.36        168.63        13.51 o                         
 -12   8   1       4735.77       4646.61        65.47 o                         
 -10   8   1        123.84        142.82         9.71 o                         
  -8   8   1        980.44       1053.49        16.84 o                         
  -6   8   1         51.58         32.86         5.59 o                         
  -4   8   1       1025.07       1064.27        17.56 o                         
  -2   8   1       3166.32       2949.18        31.48 o                         
   0   8   1        283.13        246.10         9.55 o                         
   2   8   1       2205.78       2116.34        24.52 o                         
   4   8   1        861.91        901.27        15.77 o                         
   6   8   1         36.85         61.46         7.68 o                         
   8   8   1       2400.14       2504.85        34.60 o                         
  10   8   1       3680.28       3575.81        44.82 o                         
  12   8   1        128.97        139.36         8.66 o                         
  14   8   1       1621.64       1462.22        49.67 o                         
  16   8   1        183.91        230.04        24.17 o                         
  18   8   1        882.47        859.85        22.78 o                         
  20   8   1        247.90        229.60        14.72 o                         
  22   8   1       3620.75       3647.30        58.31 o                         
  24   8   1       1013.98        984.95        38.34 o                         
  26   8   1        295.12        273.12        18.02 o                         
  28   8   1       2450.70       2518.24        48.65 o                         
  30   8   1       1568.97       1619.89        39.72 o                         
  32   8   1       1365.79       1398.22        64.76 o                         
 -27   9   1       2519.04       2334.22        63.04 o                         
 -25   9   1         20.67         55.18        19.59 o                         
 -23   9   1       2935.85       2794.31        66.65 o                         
 -21   9   1       4878.76       4617.78        99.46 o                         
 -19   9   1         29.90         37.40        15.93 o                         
 -17   9   1       3036.70       3056.01        66.65 o                         
 -15   9   1       1201.48       1196.02        27.71 o                         
 -13   9   1        180.26        147.62        13.51 o                         
 -11   9   1        694.97        731.64        23.19 o                         
  -9   9   1         19.38         23.93         7.84 o                         
  -7   9   1       4212.06       3943.53        50.13 o                         
  -5   9   1          2.74         -0.57         8.10 o                         
  -3   9   1       3676.94       3644.44        72.88 o                         
  -1   9   1       3586.88       3479.78        51.81 o                         
   1   9   1        401.88        350.72        16.10 o                         
   3   9   1       6279.15       6301.88        72.51 o                         
   5   9   1        430.86        466.11        15.83 o                         
   7   9   1       2456.89       2310.05        34.07 o                         
   9   9   1       2307.09       2424.78        34.49 o                         
  11   9   1        906.97        901.43        36.38 o                         
  13   9   1          0.12          0.51        10.50 o                         
  15   9   1         22.25         24.48        10.50 o                         
  17   9   1       2341.09       2333.05        55.81 o                         
  19   9   1          1.44          8.50        38.25 o                         
  21   9   1        890.01        851.81        39.67 o                         
  23   9   1       4414.19       4479.13        91.91 o                         
  25   9   1        650.70        682.26        41.36 o                         
 -20  10   1        251.02        275.43        40.80 o                         
 -18  10   1        276.48        297.44        30.50 o                         
 -16  10   1        873.94        760.29        37.74 o                         
 -14  10   1        403.71        405.26        32.46 o                         
 -12  10   1        171.05        169.38        19.59 o                         
 -10  10   1        721.45        765.53        36.17 o                         
  -8  10   1       3275.36       3433.28        55.80 o                         
  -6  10   1        516.10        534.86        41.91 o                         
  -4  10   1        539.50        529.55        24.43 o                         
  -2  10   1       1381.67       1481.23        77.43 o                         
   0  10   1       1413.10       1505.75        28.44 o                         
   2  10   1       1117.12       1126.55        41.96 o                         
   4  10   1         78.16         77.40        13.51 o                         
   6  10   1        133.53        137.44        14.13 o                         
   8  10   1       2215.69       2188.19        42.94 o                         
  10  10   1        247.30        276.66        18.50 o                         
  12  10   1        313.57        333.36        30.50 o                         
  14  10   1          3.01        -10.20        18.03 o                         
  16  10   1       2675.93       2424.87        63.04 o                         
  18  10   1       2467.87       2523.85        96.91 o                         
 -50   0   2       4121.98       4503.73       127.51 o                         
 -48   0   2        976.55       1086.40        56.11 o                         
 -46   0   2        337.16        382.54        24.48 o                         
 -44   0   2         69.10         66.62        14.35 o                         
 -42   0   2         71.00        100.43        11.19 o                         
 -40   0   2         24.44         29.26         6.68 o                         
 -38   0   2       3187.00       3356.88        37.29 o                         
 -36   0   2       5221.33       5320.20        71.96 o                         
 -34   0   2      22903.84      21965.86       251.28 o                         
 -32   0   2       1085.07       1149.44        21.47 o                         
 -30   0   2      23104.64      22477.09       221.23 o                         
 -28   0   2       3777.33       3990.71        44.57 o                         
 -26   0   2       3527.38       3577.14        40.80 o                         
 -24   0   2       7652.12       7713.40        80.30 o                         
 -22   0   2       6768.94       6545.76        68.19 o                         
 -20   0   2      26550.32      25280.81       244.82 o                         
 -18   0   2        983.71        655.58        10.20 o                         
 -16   0   2       7194.43       8307.25       367.01 o                         
 -14   0   2       8726.04       7924.97        79.06 o                         
 -12   0   2      68969.97      60639.68      1586.25 o                         
 -10   0   2      19252.83      17190.01       165.77 o                         
  -8   0   2       4614.24       4465.61        38.78 o                         
  -6   0   2        356.28        333.35         4.16 o                         
  -4   0   2       1220.20       1897.50        28.85 o                         
   0   0   2      72025.71      68820.85      1545.45 o                         
   2   0   2      45177.79      44210.51       742.93 o                         
   4   0   2       1339.81       1089.95        14.72 o                         
   6   0   2        424.39        423.03        15.30 o                         
   8   0   2     131340.03     128676.52      2066.54 o                         
  10   0   2       1570.14       1463.70        30.92 o                         
  12   0   2      14265.51      15931.24       179.63 o                         
  14   0   2      16325.56      16516.03       185.52 o                         
  16   0   2       5215.49       5158.23        53.56 o                         
  18   0   2        577.83        851.05        12.75 o                         
  20   0   2      20087.09      19676.98       192.53 o                         
  22   0   2       9356.57       9895.31       100.71 o                         
  24   0   2         11.51         48.55         7.84 o                         
  26   0   2      13396.56      13043.40       131.32 o                         
  28   0   2       8007.00       8208.31        85.99 o                         
  30   0   2        416.61        371.81        11.94 o                         
  32   0   2       5286.14       5379.85        60.46 o                         
  34   0   2       4206.22       4068.01        49.06 o                         
  36   0   2       5083.42       5316.27        89.95 o                         
  38   0   2        268.83        464.64        23.24 o                         
  40   0   2       3530.68       3327.24        64.62 o                         
  42   0   2       3163.30       3288.71        64.62 o                         
  44   0   2       3233.76       3347.04        73.87 o                         
  46   0   2       2690.41       2687.96        91.81 o                         
  48   0   2        441.86        459.04        56.11 o                         
 -51   1   2          0.37         30.60        30.60 o                         
 -49   1   2       2546.72       2611.80        47.84 o                         
 -47   1   2       1151.46       1185.18        26.69 o                         
 -45   1   2       1005.63       1138.38        25.87 o                         
 -43   1   2       6612.64       6764.20        62.93 o                         
 -41   1   2       7645.78       7497.67        68.26 o                         
 -39   1   2         18.37         44.78         6.23 o                         
 -37   1   2       4794.35       4700.22        37.92 o                         
 -35   1   2        392.73        392.23         8.09 o                         
 -33   1   2       4957.67       4933.58        36.85 o                         
 -31   1   2       3492.16       3587.36        29.14 o                         
 -29   1   2      16657.98      15925.94       105.75 o                         
 -27   1   2        200.23        266.90         5.39 o                         
 -25   1   2        722.05        608.58         7.80 o                         
 -23   1   2      10477.63       9898.13        66.44 o                         
 -21   1   2      12117.50      12881.37        84.97 o                         
 -19   1   2       6874.06       6478.95        43.96 o                         
 -17   1   2       7216.31       6839.72        46.02 o                         
 -15   1   2       1227.05       1538.68        12.16 o                         
 -13   1   2      13800.15      12485.18        99.59 o                         
 -11   1   2      10530.17      10932.39        80.97 o                         
  -9   1   2       1208.85       1625.98        17.85 o                         
  -7   1   2       1857.30       1705.13        16.77 o                         
  -5   1   2     168541.22     159825.03      2264.17 o                         
  -3   1   2      87998.24      87171.87      1078.50 o                         
  -1   1   2       5847.78       6970.49        97.38 o                         
   1   1   2      64640.22      63508.16      1038.68 o                         
   3   1   2      11876.90      12059.23       263.97 o                         
   5   1   2       1166.41        946.33        11.46 o                         
   7   1   2      20057.68      17841.99       199.25 o                         
   9   1   2      27750.85      23962.12       328.20 o                         
  11   1   2        104.47         88.24         5.89 o                         
  13   1   2       7081.06       5957.07        45.69 o                         
  15   1   2       5768.86       5991.04        46.79 o                         
  17   1   2         44.97         15.57         2.08 o                         
  19   1   2        188.74        173.91         4.42 o                         
  21   1   2        827.43        609.21        12.62 o                         
  23   1   2       2221.23       2349.07        22.25 o                         
  25   1   2      13078.42      13206.39       100.48 o                         
  27   1   2         16.53         24.81         3.86 o                         
  29   1   2        243.32        258.92         8.10 o                         
  31   1   2       3493.68       3466.92        31.80 o                         
  33   1   2       4313.79       4245.54        40.76 o                         
  35   1   2        515.23        539.45        12.88 o                         
  37   1   2       5802.41       5921.09        70.67 o                         
  39   1   2        798.80        860.33        20.70 o                         
  41   1   2         45.50         49.50         9.33 o                         
  43   1   2       2969.17       3122.47        53.76 o                         
  45   1   2         50.26         81.30        14.72 o                         
  47   1   2         23.03         15.60        15.54 o                         
 -50   2   2        159.96        143.30        17.67 o                         
 -48   2   2       3760.18       3949.16        55.43 o                         
 -46   2   2         14.77         31.14        10.69 o                         
 -44   2   2       1948.15       1995.77        33.74 o                         
 -42   2   2       2190.75       2228.22        41.23 o                         
 -40   2   2         31.98         62.26         8.66 o                         
 -38   2   2       2974.78       3011.09        41.40 o                         
 -36   2   2       1306.06       1303.78        27.38 o                         
 -34   2   2        302.41        405.80        12.62 o                         
 -32   2   2         28.86         23.93         5.17 o                         
 -30   2   2       5555.20       5518.40        51.65 o                         
 -28   2   2       8999.58       8993.34        76.99 o                         
 -26   2   2        674.06        774.64        11.90 o                         
 -24   2   2      18390.58      17880.91       145.05 o                         
 -22   2   2       5826.03       5568.36        49.25 o                         
 -20   2   2         92.42         53.64         4.16 o                         
 -18   2   2       6691.26       6092.99        47.87 o                         
 -16   2   2      20657.01      20139.92       148.15 o                         
 -14   2   2       8372.52       9556.38        86.68 o                         
 -12   2   2        304.44        440.26         7.16 o                         
 -10   2   2      13306.12      13899.29       268.24 o                         
  -8   2   2      10810.12      10380.17       164.51 o                         
  -6   2   2      84669.30      76155.36      1887.18 o                         
  -4   2   2        474.12        549.23         8.83 o                         
  -2   2   2       9673.15      10612.47        92.59 o                         
   0   2   2      45391.48      45652.88       579.86 o                         
   2   2   2       1998.55       1878.72        18.25 o                         
   4   2   2      12262.98      12177.14        96.81 o                         
   6   2   2      48608.00      48977.71       654.57 o                         
   8   2   2      43141.12      39695.74       584.35 o                         
  10   2   2          0.44         16.32         2.08 o                         
  12   2   2       9696.22       9116.42        73.90 o                         
  14   2   2      28651.65      26033.40       225.79 o                         
  16   2   2        429.94        439.80         8.05 o                         
  18   2   2      25693.94      25344.54       186.14 o                         
  20   2   2       1575.06       1579.46        17.13 o                         
  22   2   2       2156.31       2117.34        21.34 o                         
  24   2   2       1088.38       1031.68        12.88 o                         
  26   2   2       2753.55       2830.26        30.55 o                         
  28   2   2         20.81         20.40         3.61 o                         
  30   2   2       1501.18       1578.06        20.91 o                         
  32   2   2      18686.10      18205.87       200.74 o                         
  34   2   2       1502.95       1659.67        26.47 o                         
  36   2   2       8402.05       8409.73       108.96 o                         
  38   2   2       2597.09       2646.98        46.07 o                         
  40   2   2        219.71        327.83        26.78 o                         
  42   2   2        275.28        317.92        23.65 o                         
  44   2   2       3598.51       3726.10        54.16 o                         
  46   2   2       1799.05       1917.59        39.02 o                         
 -49   3   2        590.61        638.00        30.34 o                         
 -47   3   2        292.38        235.90        15.30 o                         
 -45   3   2         21.75         47.32        11.27 o                         
 -43   3   2       2912.14       2981.88        48.40 o                         
 -41   3   2        900.52        980.20        23.72 o                         
 -39   3   2       2427.20       2296.32        35.01 o                         
 -37   3   2       2954.86       3087.09        42.67 o                         
 -35   3   2        155.08        265.56        14.76 o                         
 -33   3   2       3363.38       3302.37        38.21 o                         
 -31   3   2      11919.30      12359.37       114.44 o                         
 -29   3   2      21225.60      20616.56       183.33 o                         
 -27   3   2       7904.17       7926.23        75.63 o                         
 -25   3   2       2412.80       2380.35        25.67 o                         
 -23   3   2      13899.65      13646.29       104.04 o                         
 -21   3   2       2026.42       2041.48        19.85 o                         
 -19   3   2      27782.75      25549.10       188.07 o                         
 -17   3   2       8834.47       8254.64        77.08 o                         
 -15   3   2      31596.81      31248.99       271.89 o                         
 -13   3   2       1632.83       2240.36        24.58 o                         
 -11   3   2       3669.17       3335.03        30.06 o                         
  -9   3   2          6.98         39.40         3.42 o                         
  -7   3   2      11991.32      15171.12       203.77 o                         
  -5   3   2       8483.93       8320.35        82.85 o                         
  -3   3   2       6564.23       6612.56        54.43 o                         
  -1   3   2      18308.18      18666.54       322.81 o                         
   1   3   2       7035.50       8744.32        96.51 o                         
   3   3   2       1535.29       1341.26        14.80 o                         
   5   3   2      37696.77      37391.95      1291.09 o                         
   7   3   2      22298.70      20707.71       163.80 o                         
   9   3   2      14059.42      13547.53       108.94 o                         
  11   3   2       6558.85       6708.05        57.03 o                         
  13   3   2       3882.50       3804.10        33.90 o                         
  15   3   2       2566.29       2260.02        24.10 o                         
  17   3   2        514.92        462.91         7.23 o                         
  19   3   2      13896.07      13272.16       119.00 o                         
  21   3   2       6319.91       6049.95        58.78 o                         
  23   3   2       1148.26       1209.73        18.10 o                         
  25   3   2       3663.88       3789.55        44.36 o                         
  27   3   2      11598.32      11103.46       114.63 o                         
  29   3   2        641.98        596.94        14.67 o                         
  31   3   2          7.67         10.20         6.00 o                         
  33   3   2        298.39        331.44        16.50 o                         
  35   3   2       2173.73       2188.03        40.17 o                         
  37   3   2       3420.08       3450.24        54.92 o                         
  39   3   2        231.08        306.09        20.61 o                         
  41   3   2         22.35         30.60        12.02 o                         
  43   3   2          6.44         37.92        13.27 o                         
  45   3   2       1714.96       1893.09        41.96 o                         
 -46   4   2          7.02         16.63        13.27 o                         
 -44   4   2        342.55        373.57        20.96 o                         
 -42   4   2       3629.39       3612.44        50.13 o                         
 -40   4   2       1142.85       1230.09        26.47 o                         
 -38   4   2       2073.07       2035.25        33.58 o                         
 -36   4   2       1268.85       1370.82        29.15 o                         
 -34   4   2       1842.43       1697.08        29.05 o                         
 -32   4   2        827.71        832.88        19.02 o                         
 -30   4   2       1746.36       1788.64        23.24 o                         
 -28   4   2        443.57        467.48        13.36 o                         
 -26   4   2          2.70          3.40         4.42 o                         
 -24   4   2       9440.44       8989.50       110.89 o                         
 -22   4   2       1229.23       1382.35        20.53 o                         
 -20   4   2        480.12        555.23        12.17 o                         
 -18   4   2       4888.90       4448.16        46.05 o                         
 -16   4   2       4831.67       4603.25        46.05 o                         
 -14   4   2         47.87         71.97         3.40 o                         
 -12   4   2       4308.46       3779.70        34.24 o                         
 -10   4   2       1558.04       1693.53        25.12 o                         
  -8   4   2      11328.93      13077.51       105.82 o                         
  -6   4   2      21961.06      21111.45       184.74 o                         
  -4   4   2      13337.84      13869.87       111.02 o                         
  -2   4   2      12881.06      13743.66       109.97 o                         
   0   4   2      24951.23      23751.17       180.25 o                         
   2   4   2        732.37        697.98        13.04 o                         
   4   4   2        337.67        321.40         6.84 o                         
   6   4   2      10461.87       9986.75        81.52 o                         
   8   4   2       7744.01       6701.35        56.51 o                         
  10   4   2      19835.80      20987.75       167.25 o                         
  12   4   2       2260.48       2037.69        26.24 o                         
  14   4   2         20.68         20.40         4.59 o                         
  16   4   2       1075.63       1163.63        13.88 o                         
  18   4   2        125.11        178.45         5.71 o                         
  20   4   2      10617.49      10584.23        95.68 o                         
  22   4   2      14771.46      14166.40       127.22 o                         
  24   4   2       1349.67       1473.05        22.53 o                         
  26   4   2      11277.99      10791.88       111.99 o                         
  28   4   2         33.07         48.88         6.21 o                         
  30   4   2       1510.03       1538.29        30.02 o                         
  32   4   2       1987.68       2064.33        35.98 o                         
  34   4   2       2561.25       2427.60        41.92 o                         
  36   4   2       1825.96       1844.95        35.98 o                         
  38   4   2        164.74        190.58        14.72 o                         
  40   4   2         58.02        110.87        12.36 o                         
  42   4   2          9.29          0.30        15.54 o                         
  44   4   2         79.49         87.65        18.51 o                         
 -45   5   2        135.28        131.88        19.47 o                         
 -43   5   2        363.62        388.96        32.77 o                         
 -41   5   2        414.94        448.49        20.96 o                         
 -39   5   2        277.16        263.16        16.43 o                         
 -37   5   2        223.65        215.94        14.98 o                         
 -35   5   2        224.42        266.99        15.48 o                         
 -33   5   2       1613.95       1494.60        25.79 o                         
 -31   5   2       2258.48       2176.09        36.73 o                         
 -29   5   2       6430.47       6186.97        70.37 o                         
 -27   5   2       1784.99       1758.46        34.27 o                         
 -25   5   2        996.31        922.71        22.44 o                         
 -23   5   2        830.83        704.53        19.47 o                         
 -21   5   2        845.56        795.78        27.98 o                         
 -19   5   2       4580.82       4054.17        48.35 o                         
 -17   5   2      19083.06      17699.84       144.30 o                         
 -15   5   2         80.35         72.32         4.61 o                         
 -13   5   2      18984.38      18108.72       146.76 o                         
 -11   5   2       5103.06       5180.92        45.40 o                         
  -9   5   2        280.02        317.75         8.31 o                         
  -7   5   2       5047.40       5102.39        56.02 o                         
  -5   5   2       3750.54       3236.74        32.68 o                         
  -3   5   2      11986.97      12050.06        97.82 o                         
  -1   5   2       1232.72       1508.77        16.13 o                         
   1   5   2      31379.64      30393.63       254.33 o                         
   3   5   2      14520.81      14098.37       125.43 o                         
   5   5   2       5750.33       5600.24        49.16 o                         
   7   5   2       1593.85       1618.92        16.24 o                         
   9   5   2       9191.03       9077.61        75.61 o                         
  11   5   2       4236.69       4375.25        39.45 o                         
  13   5   2       2286.50       2313.04        25.10 o                         
  15   5   2       3672.43       3599.99        38.78 o                         
  17   5   2         47.39         38.35         3.08 o                         
  19   5   2          8.21         16.93         4.75 o                         
  21   5   2       7333.19       6890.33        65.97 o                         
  23   5   2        444.49        469.03        10.86 o                         
  25   5   2       5922.77       5735.82        72.48 o                         
  27   5   2          9.43         19.22         7.84 o                         
  29   5   2       2381.57       2404.43        39.72 o                         
  31   5   2       4263.08       4326.39        55.44 o                         
  33   5   2       1000.77       1043.28        24.35 o                         
  35   5   2       1594.17       1638.67        30.50 o                         
  37   5   2        631.19        655.77        22.58 o                         
  39   5   2        227.18        188.87        14.98 o                         
  41   5   2        874.43        759.26        33.29 o                         
 -42   6   2       2897.67       3111.64        62.60 o                         
 -40   6   2        288.53        269.57        21.47 o                         
 -38   6   2        512.54        583.06        27.38 o                         
 -36   6   2         83.76        102.99        13.51 o                         
 -34   6   2        332.05        354.27        21.47 o                         
 -32   6   2        205.67        202.97        16.50 o                         
 -30   6   2        333.51        298.32        18.51 o                         
 -28   6   2        183.84        211.59        15.54 o                         
 -26   6   2        111.58        114.57        11.78 o                         
 -24   6   2        826.45        845.44        25.18 o                         
 -22   6   2         14.57         -0.73         7.42 o                         
 -20   6   2        563.41        571.75        22.09 o                         
 -18   6   2       5999.32       5341.09        60.29 o                         
 -16   6   2       6266.44       6052.16        65.94 o                         
 -14   6   2      21783.17      20389.06       202.03 o                         
 -12   6   2       6775.22       6228.30        68.79 o                         
 -10   6   2       3046.14       2833.47        35.57 o                         
  -8   6   2        398.09        372.67        11.27 o                         
  -6   6   2       2355.51       2328.98        31.18 o                         
  -4   6   2      10213.29       9860.21        82.55 o                         
  -2   6   2       1956.67       2044.06        21.45 o                         
   0   6   2       5566.66       5540.13        48.86 o                         
   2   6   2      14821.85      15354.06       125.22 o                         
   4   6   2        339.70        336.62        11.03 o                         
   6   6   2       1327.42       1553.60        20.38 o                         
   8   6   2      16522.44      15959.95       129.73 o                         
  10   6   2        286.75        248.00        10.36 o                         
  12   6   2      11151.82      11105.84       102.03 o                         
  14   6   2       1102.40       1027.92        14.97 o                         
  16   6   2       2646.46       2305.41        28.00 o                         
  18   6   2       5734.69       5518.05        50.31 o                         
  20   6   2         64.31         96.24         7.60 o                         
  22   6   2        179.35        244.75        14.78 o                         
  24   6   2        167.06        199.28         8.88 o                         
  26   6   2       3383.08       3573.40        47.03 o                         
  28   6   2          1.27         14.24         7.67 o                         
  30   6   2        905.11        963.91        22.58 o                         
  32   6   2       3796.08       3763.96        51.21 o                         
  34   6   2        934.93       1044.28        32.12 o                         
  36   6   2       1660.84       1534.52        38.77 o                         
  38   6   2        780.81        892.91        35.09 o                         
 -39   7   2        511.79        564.27        63.76 o                         
 -37   7   2        171.65        172.64        17.18 o                         
 -35   7   2         46.14         44.20        14.72 o                         
 -33   7   2        343.59        361.97        25.29 o                         
 -31   7   2        268.97        282.61        20.19 o                         
 -29   7   2        278.41        271.72        20.19 o                         
 -27   7   2       1911.30       2023.41        38.95 o                         
 -25   7   2        809.27        835.83        25.40 o                         
 -23   7   2       2091.78       2217.17        39.72 o                         
 -21   7   2       1078.20        940.30        25.03 o                         
 -19   7   2       1585.18       1688.21        24.55 o                         
 -17   7   2       4769.81       4839.16        65.16 o                         
 -15   7   2       2533.29       2353.83        52.31 o                         
 -13   7   2       1540.03       1681.36        30.73 o                         
 -11   7   2        110.86         73.99         7.84 o                         
  -9   7   2        117.80        169.58        19.53 o                         
  -7   7   2       2400.65       2390.09        25.37 o                         
  -5   7   2       7630.00       7272.92        63.42 o                         
  -3   7   2        497.27        684.52        12.32 o                         
  -1   7   2        469.47        472.45        10.45 o                         
   1   7   2        995.60        944.98        14.02 o                         
   3   7   2        397.94        315.36         8.29 o                         
   5   7   2         38.69         27.10         4.61 o                         
   7   7   2      17619.29      17431.23       184.86 o                         
   9   7   2         58.42         87.33         7.65 o                         
  11   7   2       6892.59       6806.91        73.63 o                         
  13   7   2       4995.91       4913.12        49.40 o                         
  15   7   2        834.24        725.58        16.49 o                         
  17   7   2          2.10         11.27         8.10 o                         
  19   7   2       3326.11       3595.07        45.37 o                         
  21   7   2         23.46         19.96         5.76 o                         
  23   7   2        633.03        617.19        15.52 o                         
  25   7   2        388.23        406.02        14.63 o                         
  27   7   2       4733.10       4647.02        70.18 o                         
  29   7   2        715.80        712.78        44.18 o                         
  31   7   2        507.74        604.66        26.18 o                         
  33   7   2       1157.47       1207.25        35.98 o                         
  35   7   2         91.65         84.86        17.94 o                         
 -34   8   2         59.86         43.72        14.84 o                         
 -32   8   2       1522.24       1553.52        38.06 o                         
 -30   8   2       2405.02       2316.39        45.68 o                         
 -28   8   2        637.18        722.23        26.18 o                         
 -26   8   2       2357.54       2027.73        39.72 o                         
 -24   8   2       5600.73       5665.69       102.74 o                         
 -22   8   2        247.44        284.36        26.87 o                         
 -20   8   2        896.94        858.99        34.37 o                         
 -18   8   2       1527.28       1489.23        38.50 o                         
 -16   8   2       3983.44       4042.12        59.21 o                         
 -14   8   2          0.65         19.67         7.42 o                         
 -12   8   2        367.70        343.92        16.50 o                         
 -10   8   2       5830.97       5548.44        63.68 o                         
  -8   8   2       2135.85       2063.58        25.56 o                         
  -6   8   2          4.47         11.38         5.17 o                         
  -4   8   2        913.86        922.36        16.14 o                         
  -2   8   2       2781.62       2773.36        30.43 o                         
   0   8   2        444.44        435.00        11.67 o                         
   2   8   2        560.75        518.21        13.45 o                         
   4   8   2        118.60        127.74        10.22 o                         
   6   8   2       1272.09       1218.12        18.75 o                         
   8   8   2        881.58        926.10        17.58 o                         
  10   8   2        331.43        364.89        13.14 o                         
  12   8   2        824.34        802.71        16.48 o                         
  14   8   2          3.92         10.59         7.84 o                         
  16   8   2         62.70         77.00         7.49 o                         
  18   8   2        776.83        722.75        18.27 o                         
  20   8   2       2088.36       2179.65        33.23 o                         
  22   8   2       1118.10       1054.67        80.81 o                         
  24   8   2        337.58        435.59        24.67 o                         
  26   8   2        641.54        585.21        26.18 o                         
  28   8   2          3.85         16.96        14.13 o                         
  30   8   2         59.48         23.10        15.54 o                         
 -29   9   2        872.05        869.07        48.59 o                         
 -27   9   2         31.22         79.06        21.64 o                         
 -25   9   2        265.66        279.76        28.18 o                         
 -23   9   2        385.13        432.19        61.21 o                         
 -21   9   2        543.53        504.06        45.90 o                         
 -19   9   2         75.70        154.25        30.60 o                         
 -17   9   2       1545.87       1636.33        44.97 o                         
 -15   9   2        332.37        336.07        18.50 o                         
 -13   9   2        334.37        349.87        22.13 o                         
 -11   9   2       1182.24       1245.16        29.15 o                         
  -9   9   2        399.13        389.64        17.66 o                         
  -7   9   2        394.85        438.21        14.98 o                         
  -5   9   2       1746.58       1827.27        28.91 o                         
  -3   9   2        314.14        303.01        13.85 o                         
  -1   9   2        713.07        754.96        21.47 o                         
   1   9   2        143.10        182.23        12.56 o                         
   3   9   2        226.16        283.14        22.82 o                         
   5   9   2       3357.04       3338.32        43.74 o                         
   7   9   2         42.20         70.52        11.04 o                         
   9   9   2         23.83         57.68         9.12 o                         
  11   9   2        203.84        223.41        17.18 o                         
  13   9   2       1279.22       1343.04        44.10 o                         
  15   9   2        260.88        207.26        15.54 o                         
  17   9   2        231.49        235.43        45.90 o                         
  19   9   2       1856.57       1961.30        55.81 o                         
  21   9   2       2447.72       2371.90        61.31 o                         
  23   9   2        547.78        680.34        41.36 o                         
  25   9   2       1647.65       1565.09        53.74 o                         
 -20  10   2        836.49        942.62        79.06 o                         
 -18  10   2        164.42        154.54        21.64 o                         
 -16  10   2        669.07        715.16        40.80 o                         
 -14  10   2       1159.26       1183.62        53.56 o                         
 -12  10   2         84.04        100.67        22.95 o                         
 -10  10   2        152.80        127.74        16.50 o                         
  -8  10   2        399.78        431.58        25.71 o                         
  -6  10   2          4.78         15.30        11.78 o                         
  -4  10   2        293.85        306.59        24.18 o                         
  -2  10   2          1.91        -12.56        12.56 o                         
   0  10   2       1767.60       1749.76        31.02 o                         
   2  10   2         13.15          7.65        11.27 o                         
   4  10   2         76.34         60.75        12.56 o                         
   6  10   2        145.46        171.68        15.54 o                         
   8  10   2       2842.47       2887.83        50.66 o                         
  10  10   2       1128.12       1217.05        32.80 o                         
  12  10   2       1614.45       1654.07        50.11 o                         
  14  10   2       1847.59       1772.92        71.41 o                         
  16  10   2        395.56        356.44        34.12 o                         
 -51   1   3          1.01        -15.30        18.03 o                         
 -49   1   3         95.06         99.68        13.51 o                         
 -47   1   3        438.83        431.96        19.66 o                         
 -45   1   3        437.06        434.86        18.40 o                         
 -43   1   3         64.48        128.22         7.42 o                         
 -41   1   3        745.92        770.23        13.64 o                         
 -39   1   3          7.70         28.56         4.24 o                         
 -37   1   3       4555.48       4458.57        36.11 o                         
 -35   1   3       1833.58       1757.51        16.47 o                         
 -33   1   3       5456.03       5260.85        36.38 o                         
 -31   1   3        386.73        404.00         8.67 o                         
 -29   1   3        512.18        432.27         6.22 o                         
 -27   1   3        904.44        843.41         9.10 o                         
 -25   1   3        227.20        191.94         4.19 o                         
 -23   1   3          0.86         -3.41         3.41 o                         
 -21   1   3       3526.51       3953.26        26.90 o                         
 -19   1   3        627.84        822.86         8.82 o                         
 -17   1   3      25090.22      24526.94       179.28 o                         
 -15   1   3       1223.73       1188.03        10.43 o                         
 -13   1   3       4858.03       4598.26        36.04 o                         
 -11   1   3       4336.65       4202.97        32.19 o                         
  -9   1   3       2963.37       3269.82        23.65 o                         
  -7   1   3       9084.48       9458.88        74.96 o                         
  -5   1   3     119822.25     118569.20      1527.60 o                         
  -3   1   3         30.35         69.05         2.79 o                         
  -1   1   3         34.49         26.73         2.41 o                         
   1   1   3      12195.58      12327.88       239.72 o                         
   3   1   3      37874.59      37690.23       607.92 o                         
   5   1   3     137224.77     133828.94      5303.53 o                         
   7   1   3      27272.06      23810.57       652.52 o                         
   9   1   3      14242.19      13601.38       105.94 o                         
  11   1   3      23364.21      22819.72       155.75 o                         
  13   1   3      13172.32      12671.02        94.45 o                         
  15   1   3          1.66         56.01         3.29 o                         
  17   1   3        471.58        490.81         8.24 o                         
  19   1   3        572.46        637.80         8.65 o                         
  21   1   3        196.42        195.65         5.78 o                         
  23   1   3        828.40        953.30        12.03 o                         
  25   1   3       1210.50       1105.10        14.18 o                         
  27   1   3       4015.85       3897.43        32.14 o                         
  29   1   3       1715.51       1705.47        18.59 o                         
  31   1   3       2347.79       2374.17        26.24 o                         
  33   1   3         21.90         58.17         6.84 o                         
  35   1   3        106.39         93.92         9.06 o                         
  37   1   3       5060.69       5048.39        70.29 o                         
  39   1   3        610.00        690.77        28.71 o                         
  41   1   3        458.98        466.94        21.35 o                         
  43   1   3        588.04        603.89        25.40 o                         
  45   1   3        726.29        748.27        46.04 o                         
 -50   2   3         70.99         72.11        31.42 o                         
 -48   2   3         48.80         54.83        12.75 o                         
 -46   2   3         40.49         73.39        12.56 o                         
 -44   2   3       1076.97       1075.12        24.79 o                         
 -42   2   3       1401.28       1410.87        26.07 o                         
 -40   2   3          1.78         10.20         8.83 o                         
 -38   2   3        949.36        857.86        19.66 o                         
 -36   2   3         29.91         45.78         7.65 o                         
 -34   2   3       1990.89       2083.67        26.87 o                         
 -32   2   3         23.93         43.60         5.59 o                         
 -30   2   3       2731.39       2911.53        30.49 o                         
 -28   2   3       3035.23       2959.50        28.32 o                         
 -26   2   3          0.57         -1.28         3.23 o                         
 -24   2   3        415.57        576.35         8.95 o                         
 -22   2   3      17238.79      17358.20       130.24 o                         
 -20   2   3       8951.67       9147.07        70.46 o                         
 -18   2   3          0.56          9.81         2.04 o                         
 -16   2   3        340.38        364.75         7.53 o                         
 -14   2   3       4621.14       4649.05        44.21 o                         
 -12   2   3      20953.42      19899.79       173.36 o                         
 -10   2   3      42560.34      42613.95       906.25 o                         
  -8   2   3         82.05         73.40         6.83 o                         
  -6   2   3       8004.35       9004.98        72.88 o                         
  -4   2   3       2878.83       2897.27        27.37 o                         
  -2   2   3      11849.16      12385.68       120.48 o                         
   0   2   3      23853.82      24913.70       387.43 o                         
   2   2   3       4112.38       4781.47        52.46 o                         
   4   2   3       6576.22       6543.20        53.42 o                         
   6   2   3        921.73        962.09         9.55 o                         
   8   2   3       4124.27       4056.10        29.49 o                         
  10   2   3       4209.51       4803.64        34.91 o                         
  12   2   3         62.63         55.66         4.14 o                         
  14   2   3       3363.98       3858.55        32.53 o                         
  16   2   3         64.39         57.12         3.23 o                         
  18   2   3        107.06         62.76         4.16 o                         
  20   2   3       1034.74       1193.43        12.94 o                         
  22   2   3        159.14        146.77         5.08 o                         
  24   2   3       1645.22       1570.45        18.51 o                         
  26   2   3        443.63        436.32         8.29 o                         
  28   2   3       3839.38       3757.98        35.76 o                         
  30   2   3       6672.40       6728.19        59.17 o                         
  32   2   3        183.33        215.32         8.43 o                         
  34   2   3       1726.21       1817.56        35.34 o                         
  36   2   3          3.13         32.06        12.24 o                         
  38   2   3          1.90         39.27        10.50 o                         
  40   2   3        232.14        190.81        14.72 o                         
  42   2   3        116.98        162.00        17.12 o                         
  44   2   3          4.67          1.70        14.72 o                         
  46   2   3          0.17         32.37        17.18 o                         
 -49   3   3         14.93         11.75        13.27 o                         
 -47   3   3        158.47        113.71        13.27 o                         
 -45   3   3          6.49         16.64        10.69 o                         
 -43   3   3        168.74        186.46        15.54 o                         
 -41   3   3         37.93         70.68        10.20 o                         
 -39   3   3       2157.83       1945.89        32.46 o                         
 -37   3   3        470.99        465.30        16.03 o                         
 -35   3   3      22636.81      21801.66       269.09 o                         
 -33   3   3       3541.41       3468.69        39.04 o                         
 -31   3   3       3822.66       3651.43        39.56 o                         
 -29   3   3       3122.56       3019.01        35.15 o                         
 -27   3   3       1645.19       1604.79        20.61 o                         
 -25   3   3       1364.93       1241.20        14.35 o                         
 -23   3   3       4809.64       4927.80        41.19 o                         
 -21   3   3       1273.53       1301.72        13.95 o                         
 -19   3   3      22917.84      22899.98       201.63 o                         
 -17   3   3       3530.16       4182.58        41.49 o                         
 -15   3   3       3495.50       3357.88        34.22 o                         
 -13   3   3      25056.67      25365.39       220.80 o                         
 -11   3   3       8532.27       9340.19        77.02 o                         
  -9   3   3       9673.25      11995.02        97.16 o                         
  -7   3   3      12589.57      14546.05       117.29 o                         
  -5   3   3          0.39         24.37         2.94 o                         
  -3   3   3      11635.04      12285.80        98.55 o                         
  -1   3   3        692.86        883.80        10.81 o                         
   1   3   3       7573.66       7822.61        63.48 o                         
   3   3   3      17030.90      17653.38       153.28 o                         
   5   3   3      20991.00      20387.05       198.27 o                         
   7   3   3       6200.55       6000.97       102.24 o                         
   9   3   3      53002.19      55350.59      1021.87 o                         
  11   3   3      40688.26      38174.48       426.99 o                         
  13   3   3       2458.05       2988.18        38.18 o                         
  15   3   3       5789.37       5655.80        48.90 o                         
  17   3   3       1381.38       1709.90        18.12 o                         
  19   3   3       2217.71       2247.87        22.62 o                         
  21   3   3          1.94          8.50         3.61 o                         
  23   3   3         17.14         40.97         5.10 o                         
  25   3   3        668.55        611.43        13.85 o                         
  27   3   3        532.82        608.17        22.09 o                         
  29   3   3          7.37         47.31         6.68 o                         
  31   3   3        102.22        116.55         9.33 o                         
  33   3   3          4.47         15.30         8.83 o                         
  35   3   3        107.60        103.54        11.78 o                         
  37   3   3         26.35         11.90        11.78 o                         
  39   3   3        736.07        793.87        27.38 o                         
  41   3   3        381.78        372.44        36.04 o                         
  43   3   3        172.76        217.20        19.74 o                         
  45   3   3          0.79        -17.18        17.18 o                         
 -48   4   3         59.14         63.76        21.64 o                         
 -46   4   3        178.25        175.29        16.74 o                         
 -44   4   3        118.41        112.40        13.27 o                         
 -42   4   3        403.01        386.94        18.67 o                         
 -40   4   3       2163.80       2150.20        34.71 o                         
 -38   4   3        341.96        276.54        14.98 o                         
 -36   4   3       1182.43       1092.08        19.51 o                         
 -34   4   3          2.25         54.70         6.35 o                         
 -32   4   3          8.93          5.10         5.59 o                         
 -30   4   3       2291.54       2594.28        30.55 o                         
 -28   4   3       3655.94       3521.20        37.48 o                         
 -26   4   3        576.06        768.63        13.57 o                         
 -24   4   3       3031.58       2801.83        62.58 o                         
 -22   4   3         24.20         50.37         5.59 o                         
 -20   4   3       1687.71       1654.99        22.29 o                         
 -18   4   3        980.20        908.40        14.93 o                         
 -16   4   3        505.63        533.18        10.81 o                         
 -14   4   3        446.92        475.63         8.29 o                         
 -12   4   3        184.72        283.95         6.06 o                         
 -10   4   3      11315.25      11742.22        95.76 o                         
  -8   4   3       1993.74       2361.12        25.50 o                         
  -6   4   3      15848.97      17517.05       178.32 o                         
  -4   4   3       3210.32       3899.43        31.63 o                         
  -2   4   3       6558.18       7317.34        60.68 o                         
   0   4   3      24610.19      24511.65       238.44 o                         
   2   4   3       7676.82       8856.19        72.85 o                         
   4   4   3       7922.64       8031.27        65.92 o                         
   6   4   3        535.60        428.37         7.99 o                         
   8   4   3        237.82        265.88        13.02 o                         
  10   4   3         16.08         32.34         2.63 o                         
  12   4   3       2136.20       1812.64        21.76 o                         
  14   4   3       5750.86       5334.59        46.42 o                         
  16   4   3         27.21         37.94         4.75 o                         
  18   4   3       1830.04       1790.27        24.71 o                         
  20   4   3        237.71        293.12         8.20 o                         
  22   4   3        809.55        787.94        13.00 o                         
  24   4   3        180.36        214.44        11.84 o                         
  26   4   3       2569.32       2448.68        32.00 o                         
  28   4   3       2532.26       2294.77        37.68 o                         
  30   4   3       1806.45       1828.31        33.00 o                         
  32   4   3       1271.49       1306.77        30.02 o                         
  34   4   3       7553.40       7165.65        97.50 o                         
  36   4   3        610.38        640.95        24.02 o                         
  38   4   3       2011.76       1973.74        40.84 o                         
  40   4   3        472.13        520.47        23.29 o                         
  42   4   3        389.54        373.74        29.15 o                         
 -45   5   3        981.94        940.42        33.29 o                         
 -43   5   3        399.63        467.09        26.18 o                         
 -41   5   3         76.41         95.17        11.62 o                         
 -39   5   3        451.27        522.24        19.09 o                         
 -37   5   3       2925.57       2944.53        41.49 o                         
 -35   5   3        622.03        608.44        17.30 o                         
 -33   5   3       1197.00       1235.02        22.58 o                         
 -31   5   3       5447.27       5380.70        63.65 o                         
 -29   5   3        482.53        477.28        21.35 o                         
 -27   5   3       1090.30       1058.31        25.40 o                         
 -25   5   3          7.11          2.55         9.02 o                         
 -23   5   3         23.38         10.20         6.52 o                         
 -21   5   3       1632.05       1611.73        36.80 o                         
 -19   5   3        212.45        205.28        12.52 o                         
 -17   5   3        310.73        396.88        19.16 o                         
 -15   5   3          8.42         21.08         2.94 o                         
 -13   5   3       1310.05       1623.47        26.61 o                         
 -11   5   3          2.04         18.70         3.61 o                         
  -9   5   3       2339.66       2301.61        25.50 o                         
  -7   5   3      18555.04      18857.07       166.96 o                         
  -5   5   3          0.91         67.55         3.94 o                         
  -3   5   3       1223.41       1451.08        17.71 o                         
  -1   5   3      28566.03      28534.87       209.56 o                         
   1   5   3       8135.60       8329.76        64.67 o                         
   3   5   3       6719.20       7293.74        61.36 o                         
   5   5   3      13268.56      13795.10       111.74 o                         
   7   5   3       6478.11       6521.66        55.50 o                         
   9   5   3        267.10        302.54         7.07 o                         
  11   5   3       7329.58       7517.66        63.76 o                         
  13   5   3        341.79        269.01         7.61 o                         
  15   5   3      26050.42      24629.59       215.29 o                         
  17   5   3       4534.57       4449.15        44.07 o                         
  19   5   3       1777.85       1868.18        22.83 o                         
  21   5   3       2753.79       2658.05        29.77 o                         
  23   5   3         29.66         37.10         6.68 o                         
  25   5   3         84.00         99.08         8.83 o                         
  27   5   3       3086.36       3021.34        46.52 o                         
  29   5   3        191.70        191.19        17.41 o                         
  31   5   3        687.05        714.29        36.01 o                         
  33   5   3        100.71        100.58        16.49 o                         
  35   5   3         36.15         60.77        11.27 o                         
  37   5   3        418.72        418.57        26.37 o                         
  39   5   3        364.13        317.86        21.11 o                         
  41   5   3        131.79        126.71        23.19 o                         
 -42   6   3         21.82          5.70        15.54 o                         
 -40   6   3        109.56        118.87        15.54 o                         
 -38   6   3        317.92        255.76        33.84 o                         
 -36   6   3         19.20          1.46        12.56 o                         
 -34   6   3        598.95        608.72        24.43 o                         
 -32   6   3       1871.42       1867.43        38.06 o                         
 -30   6   3        748.22        738.60        23.19 o                         
 -28   6   3       1505.41       1500.18        57.56 o                         
 -26   6   3       9083.97       8282.94       240.50 o                         
 -24   6   3         26.81          8.74        11.16 o                         
 -22   6   3        491.57        516.28        31.52 o                         
 -20   6   3       1028.22       1100.25        20.70 o                         
 -18   6   3       6184.08       5972.24        59.04 o                         
 -16   6   3        286.14        370.27         9.62 o                         
 -14   6   3        265.89        411.92        12.36 o                         
 -12   6   3        283.63        531.55        13.25 o                         
 -10   6   3         72.62         76.27         6.63 o                         
  -8   6   3       1912.91       1933.91        26.07 o                         
  -6   6   3       5436.22       5598.72        60.69 o                         
  -4   6   3        380.98        329.56         8.66 o                         
  -2   6   3       1371.74       1432.52        17.27 o                         
   0   6   3       1520.07       1464.25        17.27 o                         
   2   6   3      13404.27      13108.98       107.90 o                         
   4   6   3        963.06       1075.38        15.77 o                         
   6   6   3        783.84        804.71        11.83 o                         
   8   6   3       1559.07       1856.21        19.79 o                         
  10   6   3       1838.72       1846.69        19.79 o                         
  12   6   3        780.34        755.40        12.14 o                         
  14   6   3       1281.59       1212.07        15.62 o                         
  16   6   3       1311.93       1279.61        17.91 o                         
  18   6   3       1009.88       1043.58        15.82 o                         
  20   6   3        211.30        237.37         8.88 o                         
  22   6   3       2086.20       2028.61        26.41 o                         
  24   6   3       1388.45       1358.29        28.92 o                         
  26   6   3       1924.35       1847.48        30.50 o                         
  28   6   3       5306.94       5468.38        66.61 o                         
  30   6   3        250.70        272.19        16.42 o                         
  32   6   3        112.55        148.77        13.50 o                         
  34   6   3         56.80         54.62        16.48 o                         
  36   6   3        640.54        665.46        30.34 o                         
  38   6   3        762.93        705.59        91.81 o                         
 -39   7   3        228.86        196.85        19.47 o                         
 -37   7   3        259.80        247.99        19.47 o                         
 -35   7   3        309.71        303.47        34.26 o                         
 -33   7   3         27.47         24.74        11.04 o                         
 -31   7   3       1364.68       1333.37        33.16 o                         
 -29   7   3        157.03        133.64        15.39 o                         
 -27   7   3        476.99        436.35        20.19 o                         
 -25   7   3        503.45        543.29        21.02 o                         
 -23   7   3       1367.96       1323.59        30.65 o                         
 -21   7   3       5047.17       4612.58        54.80 o                         
 -19   7   3       2386.73       2269.32        36.99 o                         
 -17   7   3       3197.45       2842.60        44.25 o                         
 -15   7   3       4590.43       3955.81        54.59 o                         
 -13   7   3         23.93         27.69        10.30 o                         
 -11   7   3       1130.75       1147.17        23.19 o                         
  -9   7   3       4136.74       4603.78        52.69 o                         
  -7   7   3       1036.56        922.72        14.02 o                         
  -5   7   3          4.02         16.20         5.46 o                         
  -3   7   3       3341.72       3416.90        33.57 o                         
  -1   7   3       4585.52       4653.79        42.90 o                         
   1   7   3         69.52         63.50         5.25 o                         
   3   7   3        325.98        396.66         9.77 o                         
   5   7   3        248.30        271.69        11.99 o                         
   7   7   3        833.62        863.78        14.06 o                         
   9   7   3         48.06        103.29         8.11 o                         
  11   7   3       2216.27       2224.71        25.73 o                         
  13   7   3        726.33        745.84        13.45 o                         
  15   7   3       4138.73       4280.50        45.11 o                         
  17   7   3       2349.46       2547.47        30.40 o                         
  19   7   3          3.25         -1.61         6.21 o                         
  21   7   3        597.56        642.08        14.24 o                         
  23   7   3        203.24        227.55        11.17 o                         
  25   7   3        208.30        219.14        22.87 o                         
  27   7   3          1.74         25.87        12.56 o                         
  29   7   3       2184.75       2077.70        54.52 o                         
  31   7   3       1399.76       1432.45        36.73 o                         
  33   7   3        156.08        225.21        20.19 o                         
  35   7   3       1579.07       1571.32        96.91 o                         
 -34   8   3         97.60         36.90        15.54 o                         
 -32   8   3        617.49        605.19        28.07 o                         
 -30   8   3       1616.73       1759.66        38.95 o                         
 -28   8   3        192.13        225.26        20.24 o                         
 -26   8   3       2533.30       2511.92        81.61 o                         
 -24   8   3       1404.35       1234.83        41.36 o                         
 -22   8   3       1638.97       1721.62        44.97 o                         
 -20   8   3       5585.89       5687.73        75.72 o                         
 -18   8   3        816.78        855.42        23.19 o                         
 -16   8   3        199.10        205.48        13.51 o                         
 -14   8   3        255.33        306.45        14.84 o                         
 -12   8   3          2.29          2.19         7.42 o                         
 -10   8   3         30.77         34.78         9.56 o                         
  -8   8   3       1770.63       1732.08        22.83 o                         
  -6   8   3        951.21        981.71        17.08 o                         
  -4   8   3         16.18         27.54         5.59 o                         
  -2   8   3       1742.75       1654.70        23.65 o                         
   0   8   3        985.93       1065.60        16.53 o                         
   2   8   3        443.69        499.77        13.45 o                         
   4   8   3       3864.00       3930.86        43.14 o                         
   6   8   3        826.68        846.01        15.47 o                         
   8   8   3        452.64        500.06        13.75 o                         
  10   8   3       4582.41       4382.90        52.53 o                         
  12   8   3        590.25        527.68        16.49 o                         
  14   8   3         90.28         75.68         7.49 o                         
  16   8   3       1630.32       1591.10        22.12 o                         
  18   8   3        977.90       1031.37        18.09 o                         
  20   8   3        683.67        618.55        18.01 o                         
  22   8   3        451.31        397.30        23.19 o                         
  24   8   3        456.77        360.53        35.69 o                         
  26   8   3         49.73         43.42        14.13 o                         
  28   8   3         48.78         88.43        14.55 o                         
  30   8   3        661.71        633.74        33.85 o                         
 -29   9   3        771.12        745.53        42.83 o                         
 -27   9   3       5061.53       5321.10       102.74 o                         
 -25   9   3       4746.02       4776.15        93.56 o                         
 -23   9   3         49.98         74.75        18.03 o                         
 -21   9   3       2297.75       2251.07        71.41 o                         
 -19   9   3       1421.95       1290.89        41.36 o                         
 -17   9   3         16.74         -2.55        14.43 o                         
 -15   9   3       1529.66       1579.21        33.73 o                         
 -13   9   3       2271.39       2347.46        41.75 o                         
 -11   9   3       2441.47       2509.99        43.98 o                         
  -9   9   3       1586.10       1767.72        32.80 o                         
  -7   9   3       1085.42       1103.78        22.74 o                         
  -5   9   3       1189.84       1080.60        22.03 o                         
  -3   9   3        238.73        226.12        21.84 o                         
  -1   9   3       1370.73       1335.53        25.00 o                         
   1   9   3        319.11        370.86        16.93 o                         
   3   9   3       2650.08       2683.32        43.98 o                         
   5   9   3        229.97        242.71        17.67 o                         
   7   9   3        409.45        423.17        17.66 o                         
   9   9   3          6.18          8.93         7.32 o                         
  11   9   3        173.35        272.28        25.99 o                         
  13   9   3       3009.73       3181.44        52.35 o                         
  15   9   3        546.92        469.89        21.60 o                         
  17   9   3       1441.63       1535.92        48.59 o                         
  19   9   3        627.50        621.48        36.07 o                         
  21   9   3       1396.21       1453.80        50.49 o                         
  23   9   3        490.56        522.57        37.74 o                         
 -20  10   3       2823.87       2750.78        66.65 o                         
 -18  10   3        102.96        110.19        21.64 o                         
 -16  10   3         89.62        113.35        19.59 o                         
 -14  10   3        863.52        772.34        40.80 o                         
 -12  10   3         96.54         66.31        18.03 o                         
 -10  10   3         17.43          7.85        17.48 o                         
  -8  10   3       2193.31       2114.71        41.02 o                         
  -6  10   3       1625.00       1627.37        35.09 o                         
  -4  10   3        196.00        242.60        18.51 o                         
  -2  10   3       1440.99       1487.89        34.27 o                         
   0  10   3       3092.15       2994.07        45.22 o                         
   2  10   3         10.91         -2.42        10.69 o                         
   4  10   3       2473.80       2368.13        45.09 o                         
   6  10   3       1885.89       1766.92        38.06 o                         
   8  10   3          1.24          9.42        13.51 o                         
  10  10   3       2095.42       1974.19        40.38 o                         
  12  10   3         94.04        103.03        21.64 o                         
  14  10   3        396.52        420.25        76.51 o                         
  16  10   3        517.69        459.04        56.11 o                         
 -52   0   4        906.50        963.99        61.21 o                         
 -50   0   4         43.09        117.31        25.50 o                         
 -48   0   4       4676.49       5542.29       571.25 o                         
 -46   0   4       8848.17       8806.71       109.76 o                         
 -44   0   4       1389.98       1471.55        28.10 o                         
 -42   0   4       1122.15       1196.23        25.11 o                         
 -40   0   4        868.74        847.95        16.85 o                         
 -38   0   4        730.46        773.34        15.84 o                         
 -36   0   4       1127.03       1102.47        18.40 o                         
 -34   0   4       7064.19       7455.31        79.67 o                         
 -32   0   4      12575.12      12229.27       110.38 o                         
 -30   0   4      33078.75      31828.02       276.91 o                         
 -28   0   4        409.70        419.45         8.79 o                         
 -26   0   4       2373.03       2005.10        22.29 o                         
 -24   0   4      27666.73      26102.55       227.18 o                         
 -22   0   4      66935.06      61399.65      1902.48 o                         
 -20   0   4      45646.47      45108.01       611.31 o                         
 -18   0   4        853.94       1123.38        13.69 o                         
 -16   0   4      59354.07      53676.07      1481.69 o                         
 -14   0   4         74.87         66.31         3.40 o                         
 -12   0   4      35284.84      33016.27      1400.08 o                         
 -10   0   4       4225.47       4252.98        35.40 o                         
  -8   0   4     150385.08     154157.95      2308.21 o                         
  -6   0   4      21840.60      23641.74      1053.25 o                         
  -4   0   4      22030.27      24256.82       969.09 o                         
  -2   0   4       5386.22       5251.21        51.00 o                         
   0   0   4        448.49        403.76        11.83 o                         
   2   0   4      25722.07      24791.55       640.11 o                         
   4   0   4     259582.19     251569.30      3700.28 o                         
   6   0   4      12946.30      11186.26       442.20 o                         
   8   0   4      24595.21      21320.03       413.14 o                         
  10   0   4       3537.22       3294.02        35.70 o                         
  12   0   4          4.17         42.42         6.63 o                         
  14   0   4      30499.29      27908.81       270.33 o                         
  16   0   4        729.29        953.09        14.52 o                         
  18   0   4       1926.50       2050.67        25.50 o                         
  20   0   4       6019.02       5997.08        64.37 o                         
  22   0   4       3730.60       3396.92        39.47 o                         
  24   0   4        830.22        984.94        17.10 o                         
  26   0   4       7446.61       7131.31        76.44 o                         
  28   0   4        528.68        546.88        13.85 o                         
  30   0   4        376.69        377.20        13.85 o                         
  32   0   4       4469.96       4548.10        77.48 o                         
  34   0   4       3407.28       3638.92        66.65 o                         
  36   0   4       3912.83       4072.59        73.87 o                         
  38   0   4       1600.06       1732.54        42.83 o                         
  40   0   4        113.33         92.09        18.03 o                         
  42   0   4        186.67        215.39        28.05 o                         
  44   0   4       3191.98       3224.14        76.51 o                         
  46   0   4        810.38        800.78        61.21 o                         
 -51   1   4        869.50        941.05        39.67 o                         
 -49   1   4        774.81        777.61        42.73 o                         
 -47   1   4       2245.71       2409.59        37.44 o                         
 -45   1   4          1.09         30.21         9.33 o                         
 -43   1   4       3356.61       3353.11        34.40 o                         
 -41   1   4        393.04        413.64        10.24 o                         
 -39   1   4         25.31         43.41         4.35 o                         
 -37   1   4       1208.75       1188.63        12.93 o                         
 -35   1   4       3983.03       3798.72        29.09 o                         
 -33   1   4       1953.73       1849.84        18.29 o                         
 -31   1   4        102.99         98.93         4.04 o                         
 -29   1   4       5634.96       5696.02        40.76 o                         
 -27   1   4       2634.54       2568.45        19.09 o                         
 -25   1   4       4203.83       3746.29        26.16 o                         
 -23   1   4      19023.97      17336.02       113.71 o                         
 -21   1   4       2200.60       1680.23        13.78 o                         
 -19   1   4      32971.19      32315.05       255.07 o                         
 -17   1   4        577.61        334.91         4.72 o                         
 -15   1   4       1368.34       1334.10        12.85 o                         
 -13   1   4      19337.91      17875.79       122.39 o                         
 -11   1   4      13747.84      12632.53       131.94 o                         
  -9   1   4      66635.98      65977.29       812.02 o                         
  -7   1   4       1364.96       1394.26         9.68 o                         
  -5   1   4      90261.05      95188.45      1046.18 o                         
  -3   1   4      12556.68      12526.79       244.82 o                         
  -1   1   4      13126.54      12766.52       249.92 o                         
   1   1   4        161.49         76.85         5.10 o                         
   3   1   4     545887.56     504574.31      5800.98 o                         
   5   1   4      20420.25      18743.42       418.24 o                         
   7   1   4       7238.92       6227.75        59.16 o                         
   9   1   4      50047.91      47396.54       865.73 o                         
  11   1   4        189.02        284.51        25.51 o                         
  13   1   4      31720.95      29459.34       223.46 o                         
  15   1   4        104.86        112.54         3.86 o                         
  17   1   4       4437.41       4748.66        38.77 o                         
  19   1   4        620.65        539.86         8.14 o                         
  21   1   4       3067.58       2992.52        26.63 o                         
  23   1   4       3401.20       3165.46        26.71 o                         
  25   1   4        775.43        791.43        10.88 o                         
  27   1   4        354.95        343.41         8.95 o                         
  29   1   4         14.86         34.11         5.25 o                         
  31   1   4       1288.71       1296.11        17.86 o                         
  33   1   4       2202.36       2201.90        25.80 o                         
  35   1   4        118.63        146.26        12.84 o                         
  37   1   4       1129.09       1191.53        24.35 o                         
  39   1   4       1322.61       1415.21        27.46 o                         
  41   1   4       1468.88       1532.86        36.24 o                         
  43   1   4          1.67         -8.74        14.77 o                         
  45   1   4       1353.72       1372.12        38.95 o                         
 -50   2   4         89.11         92.69        13.85 o                         
 -48   2   4       1285.76       1393.62        30.89 o                         
 -46   2   4       1534.75       1593.66        29.90 o                         
 -44   2   4         93.86        130.16        10.20 o                         
 -42   2   4       3763.36       3717.13        49.06 o                         
 -40   2   4       1281.37       1207.06        23.52 o                         
 -38   2   4       2597.29       2483.64        35.01 o                         
 -36   2   4       2735.45       2719.28        33.48 o                         
 -34   2   4       3793.50       3753.58        41.49 o                         
 -32   2   4        225.97        278.23        15.02 o                         
 -30   2   4         29.29         61.38         7.60 o                         
 -28   2   4       5770.86       5761.00        47.62 o                         
 -26   2   4      10607.78      10399.79        80.40 o                         
 -24   2   4        318.96        283.98         7.34 o                         
 -22   2   4      23146.70      21397.42       216.80 o                         
 -20   2   4       3951.53       3851.76        32.19 o                         
 -18   2   4      11034.76      10368.53        78.47 o                         
 -16   2   4      23649.66      22601.21       197.07 o                         
 -14   2   4       4734.62       5153.83        53.56 o                         
 -12   2   4      16554.30      15235.36       122.50 o                         
 -10   2   4       4959.56       6726.19        61.59 o                         
  -8   2   4       1284.80       1205.72        17.67 o                         
  -6   2   4       7805.87       7884.83        79.06 o                         
  -4   2   4      10085.40       8768.04        77.08 o                         
  -2   2   4        779.24        878.93        21.92 o                         
   0   2   4      15527.20      14806.40       136.72 o                         
   2   2   4      63268.40      60793.67      2005.84 o                         
   4   2   4       6251.73       5849.07        52.26 o                         
   6   2   4       8954.40       8965.51        72.52 o                         
   8   2   4      10702.03      10526.52       123.22 o                         
  10   2   4      10887.27      10231.60        82.91 o                         
  12   2   4       7247.25       7521.00        57.52 o                         
  14   2   4       5505.80       4635.82        37.10 o                         
  16   2   4       6867.68       6722.46        49.10 o                         
  18   2   4       1527.30       1653.78        16.17 o                         
  20   2   4       8263.66       8068.84        74.03 o                         
  22   2   4        945.21        927.07        11.50 o                         
  24   2   4        170.92        192.02         9.50 o                         
  26   2   4        750.46        763.45        12.14 o                         
  28   2   4       8864.13       8585.31        73.78 o                         
  30   2   4       1156.14       1144.76        17.08 o                         
  32   2   4       5453.47       5295.19        53.46 o                         
  34   2   4       2784.48       2824.47        47.12 o                         
  36   2   4        805.60        765.35        24.43 o                         
  38   2   4       6183.00       6249.48        88.34 o                         
  40   2   4       4139.41       4300.37        67.73 o                         
  42   2   4        280.03        313.76        25.40 o                         
  44   2   4        440.02        413.40        28.36 o                         
 -49   3   4         12.87         16.58        12.75 o                         
 -47   3   4        696.49        687.19        22.23 o                         
 -45   3   4        139.93        141.93        11.94 o                         
 -43   3   4       6054.58       5970.11        72.51 o                         
 -41   3   4       5217.76       5343.48        66.26 o                         
 -39   3   4        530.25        532.32        17.10 o                         
 -37   3   4       1891.40       1866.78        49.98 o                         
 -35   3   4       6015.33       5819.62        66.82 o                         
 -33   3   4        129.67         92.33         6.68 o                         
 -31   3   4       8034.16       7844.99        75.63 o                         
 -29   3   4      14695.77      14549.73       132.25 o                         
 -27   3   4       4518.70       4589.83        42.20 o                         
 -25   3   4       2804.98       2884.53        27.12 o                         
 -23   3   4      26542.43      24373.00       180.35 o                         
 -21   3   4      10634.71      10194.15        93.96 o                         
 -19   3   4       8006.82       7792.97        72.99 o                         
 -17   3   4       1167.99       1023.61        14.48 o                         
 -15   3   4       1456.19       1400.05        17.71 o                         
 -13   3   4       1770.61       1709.27        20.00 o                         
 -11   3   4       3099.26       3203.92        26.93 o                         
  -9   3   4       1282.77       1658.89        18.25 o                         
  -7   3   4      15741.02      16283.31       159.37 o                         
  -5   3   4       1527.97       1126.94        31.54 o                         
  -3   3   4        747.94        891.97        16.51 o                         
  -1   3   4       4950.51       5809.38        52.47 o                         
   1   3   4      33584.68      32918.54       637.56 o                         
   3   3   4      14244.93      13092.27       177.36 o                         
   5   3   4       4665.86       5143.77        43.36 o                         
   7   3   4      61979.99      59438.46      1004.89 o                         
   9   3   4        966.33        695.85        10.15 o                         
  11   3   4       2175.84       2259.99        21.79 o                         
  13   3   4      25495.71      24691.06       196.77 o                         
  15   3   4      31654.99      30207.61       239.43 o                         
  17   3   4       7540.22       7343.92        62.36 o                         
  19   3   4        231.03        237.05         7.07 o                         
  21   3   4       3585.60       3635.99        43.13 o                         
  23   3   4        256.86        243.70        10.13 o                         
  25   3   4       1983.40       2033.12        28.44 o                         
  27   3   4       6886.63       7152.71        78.21 o                         
  29   3   4      13077.88      12604.07       173.30 o                         
  31   3   4       1060.32       1065.20        25.40 o                         
  33   3   4       1255.46       1191.80        28.36 o                         
  35   3   4        159.62        147.88        14.55 o                         
  37   3   4       1288.64       1275.05        31.31 o                         
  39   3   4        734.63        721.90        35.42 o                         
  41   3   4         19.97         27.20        14.72 o                         
  43   3   4          3.52         36.90        15.54 o                         
 -48   4   4       1576.62       1635.62        53.28 o                         
 -46   4   4       3232.43       3245.37        55.95 o                         
 -44   4   4         72.90        103.24        11.27 o                         
 -42   4   4        375.87        421.08        19.14 o                         
 -40   4   4       1008.31       1095.21        23.88 o                         
 -38   4   4        251.42        264.59        17.67 o                         
 -36   4   4       4566.25       4620.86        63.77 o                         
 -34   4   4      20352.44      19982.31       179.65 o                         
 -32   4   4        470.32        546.50        13.23 o                         
 -30   4   4       3556.51       3602.26        39.40 o                         
 -28   4   4       3412.70       3640.52        43.57 o                         
 -26   4   4        501.43        590.32        34.55 o                         
 -24   4   4       5383.09       4761.37        63.33 o                         
 -22   4   4       1923.04       1939.50        25.09 o                         
 -20   4   4        137.84        116.68         6.84 o                         
 -18   4   4       3588.33       3275.10        35.53 o                         
 -16   4   4       5595.61       5395.02        52.90 o                         
 -14   4   4        186.28        124.12         5.83 o                         
 -12   4   4       4778.94       4942.67        43.31 o                         
 -10   4   4       1213.66        725.67        11.41 o                         
  -8   4   4        227.28        200.50         7.81 o                         
  -6   4   4       8425.45       8980.13        81.61 o                         
  -4   4   4      20574.68      19919.54       158.58 o                         
  -2   4   4       1897.42       2400.99        24.46 o                         
   0   4   4         80.71        319.95        10.57 o                         
   2   4   4      12190.51      12165.91        98.55 o                         
   4   4   4      17126.97      17526.65       140.54 o                         
   6   4   4       1591.05       1522.18        21.67 o                         
   8   4   4       8933.46       8738.04        72.52 o                         
  10   4   4        948.87        925.90        11.67 o                         
  12   4   4       1946.78       1828.28        19.23 o                         
  14   4   4        194.43        290.73         7.42 o                         
  16   4   4       1003.69       1059.39        14.60 o                         
  18   4   4         62.58        110.62         5.59 o                         
  20   4   4       2850.59       3024.81        32.60 o                         
  22   4   4       2482.13       2532.54        28.95 o                         
  24   4   4        119.84        122.12         8.66 o                         
  26   4   4       3008.18       3025.90        44.17 o                         
  28   4   4        870.04        922.93        19.45 o                         
  30   4   4       6165.16       6118.79        83.29 o                         
  32   4   4       2895.71       3004.92        49.89 o                         
  34   4   4       1943.97       1922.16        38.06 o                         
  36   4   4       3644.48       3768.27        67.56 o                         
  38   4   4        332.10        310.75        30.15 o                         
  40   4   4        605.02        608.94        31.99 o                         
  42   4   4        158.15        160.62        21.03 o                         
 -47   5   4       3772.22       3833.67        84.70 o                         
 -45   5   4        775.66        785.91        31.31 o                         
 -43   5   4        434.17        447.95        26.18 o                         
 -41   5   4       1999.01       1992.49        35.57 o                         
 -39   5   4        110.16        115.89         9.71 o                         
 -37   5   4        407.90        440.90        27.98 o                         
 -35   5   4        141.95        164.47        12.36 o                         
 -33   5   4       1030.05        919.33        17.63 o                         
 -31   5   4          5.34          5.10         9.57 o                         
 -29   5   4       4485.18       4328.67        77.48 o                         
 -27   5   4       6487.77       6341.76        84.38 o                         
 -25   5   4        608.67        821.26        21.47 o                         
 -23   5   4        752.23        703.56        19.47 o                         
 -21   5   4      15650.64      14897.66       151.72 o                         
 -19   5   4       3657.71       3639.73        44.57 o                         
 -17   5   4      17966.16      16773.64       136.69 o                         
 -15   5   4        417.90        473.23         8.83 o                         
 -13   5   4       2336.85       2113.39        24.97 o                         
 -11   5   4      13868.54      13864.09       124.96 o                         
  -9   5   4      12402.44      12271.57       110.38 o                         
  -7   5   4        781.75        792.30        11.77 o                         
  -5   5   4        834.44        646.06         9.12 o                         
  -3   5   4        727.73        618.03         8.53 o                         
  -1   5   4       1476.47       1899.47        19.36 o                         
   1   5   4       2709.04       2488.85        27.26 o                         
   3   5   4       4276.38       4165.42        40.98 o                         
   5   5   4          0.27         15.67         3.53 o                         
   7   5   4         22.38        155.92        10.42 o                         
   9   5   4       2474.31       2663.09        25.97 o                         
  11   5   4         62.95         58.78         3.63 o                         
  13   5   4      12497.68      11865.12        98.18 o                         
  15   5   4       1798.23       1688.56        21.07 o                         
  17   5   4       1064.75       1113.89        15.58 o                         
  19   5   4        200.58        201.05         8.20 o                         
  21   5   4       8432.84       8318.28        78.67 o                         
  23   5   4       1241.05       1202.59        24.37 o                         
  25   5   4       1319.78       1326.08        25.05 o                         
  27   5   4       3978.51       4010.66        57.55 o                         
  29   5   4       3424.83       3375.32        52.48 o                         
  31   5   4        334.32        444.50        20.99 o                         
  33   5   4       3218.13       3101.80        51.62 o                         
  35   5   4        125.87        133.35        15.54 o                         
  37   5   4       1322.10       1380.84        35.09 o                         
  39   5   4        422.60        423.88        25.31 o                         
 -44   6   4          3.70         -2.55        21.64 o                         
 -42   6   4        213.21        167.56        18.51 o                         
 -40   6   4       1386.09       1275.81        35.09 o                         
 -38   6   4        251.51        202.25        16.10 o                         
 -36   6   4        652.53        622.61        24.43 o                         
 -34   6   4        785.53        713.04        24.43 o                         
 -32   6   4          3.27         -4.64        14.54 o                         
 -30   6   4        162.45        170.68        27.09 o                         
 -28   6   4       1065.71       1115.31        34.12 o                         
 -26   6   4        181.81        113.10        12.24 o                         
 -24   6   4       1960.24       1773.73        34.27 o                         
 -22   6   4      12345.08      12608.95       153.07 o                         
 -20   6   4       2924.90       2645.13        36.81 o                         
 -18   6   4       9817.32      10358.39        96.63 o                         
 -16   6   4       7098.35       7531.72        80.18 o                         
 -14   6   4       6137.29       5990.80        65.57 o                         
 -12   6   4       9945.40      10393.51        95.74 o                         
 -10   6   4       6476.48       6378.46        61.54 o                         
  -8   6   4       4808.11       4888.58        43.31 o                         
  -6   6   4       3983.17       4248.19        39.14 o                         
  -4   6   4        663.96        581.52         9.77 o                         
  -2   6   4      11781.86      11856.82        98.55 o                         
   0   6   4      16264.19      16313.82       137.63 o                         
   2   6   4       1366.37       1629.40        17.17 o                         
   4   6   4      17155.04      16905.50       138.08 o                         
   6   6   4        847.52        799.31        12.14 o                         
   8   6   4      22176.23      21174.17       171.06 o                         
  10   6   4        737.13        749.18        12.92 o                         
  12   6   4       8488.25       8706.94        80.65 o                         
  14   6   4        338.80        266.74         8.45 o                         
  16   6   4        327.74        341.84         9.25 o                         
  18   6   4        416.52        475.81        10.86 o                         
  20   6   4       2803.31       2840.58        32.07 o                         
  22   6   4        701.24        702.19        14.97 o                         
  24   6   4        170.70        164.59        19.14 o                         
  26   6   4       5193.81       4945.61        69.39 o                         
  28   6   4       1711.35       1812.44        33.73 o                         
  30   6   4        529.79        549.22        19.89 o                         
  32   6   4        688.41        723.81        22.58 o                         
  34   6   4       2626.09       2835.19        54.59 o                         
  36   6   4        961.95        914.92        35.98 o                         
 -39   7   4        431.96        395.87        29.15 o                         
 -37   7   4        412.73        448.64        26.18 o                         
 -35   7   4          9.27          6.92        12.56 o                         
 -33   7   4          9.97         24.05        17.17 o                         
 -31   7   4        314.31        238.18        18.87 o                         
 -29   7   4          4.54         -0.46        10.71 o                         
 -27   7   4       1326.88       1180.61        29.15 o                         
 -25   7   4          3.35         -0.73         7.42 o                         
 -23   7   4       1101.10       1084.54        26.18 o                         
 -21   7   4       6717.30       6318.03       234.62 o                         
 -19   7   4       3936.60       3659.45        55.11 o                         
 -17   7   4      11166.25      10452.22       127.30 o                         
 -15   7   4       6010.21       5718.62        75.51 o                         
 -13   7   4       8029.58       8062.46       100.04 o                         
 -11   7   4       4651.30       4809.35        64.65 o                         
  -9   7   4       3023.09       3199.44        39.22 o                         
  -7   7   4       7444.52       6737.86        59.20 o                         
  -5   7   4        197.63        180.99         8.35 o                         
  -3   7   4       5300.20       5314.31        48.56 o                         
  -1   7   4        942.61        829.92        13.30 o                         
   1   7   4       1052.53       1092.03        15.75 o                         
   3   7   4       7013.60       6999.76        62.37 o                         
   5   7   4         20.70         51.07         5.70 o                         
   7   7   4         45.36        148.24        13.25 o                         
   9   7   4        348.56        320.54         9.25 o                         
  11   7   4       1743.79       1694.50        22.83 o                         
  13   7   4        141.37        160.85        13.25 o                         
  15   7   4       4135.19       4047.64        39.99 o                         
  17   7   4        570.88        556.37        12.51 o                         
  19   7   4       2237.17       2276.08        28.07 o                         
  21   7   4        138.86        142.14         8.45 o                         
  23   7   4       1104.17       1066.26        19.08 o                         
  25   7   4        419.51        478.45        17.73 o                         
  27   7   4       6531.02       6752.49        95.98 o                         
  29   7   4         63.02        106.46        14.13 o                         
  31   7   4         79.09         69.31        15.54 o                         
  33   7   4       1691.14       1737.10        46.28 o                         
 -36   8   4       1621.36       1670.16        48.96 o                         
 -34   8   4        707.29        710.40        30.92 o                         
 -32   8   4        450.42        432.08        23.77 o                         
 -30   8   4       3261.50       3496.87        57.55 o                         
 -28   8   4        775.43        841.83        48.45 o                         
 -26   8   4        341.71        336.92        58.66 o                         
 -24   8   4         58.39         56.11        15.93 o                         
 -22   8   4       2641.12       2593.37        59.43 o                         
 -20   8   4         55.20         81.71         8.33 o                         
 -18   8   4          2.64          5.89         7.84 o                         
 -16   8   4        106.52        132.76        12.56 o                         
 -14   8   4        592.79        618.44        20.19 o                         
 -12   8   4        453.96        432.60        17.18 o                         
 -10   8   4       1661.21       1608.95        25.02 o                         
  -8   8   4        142.68        126.94         8.20 o                         
  -6   8   4        685.78        575.07        13.45 o                         
  -4   8   4        275.37        301.49        16.27 o                         
  -2   8   4        550.34        529.45        12.92 o                         
   0   8   4       2957.55       2981.28        33.07 o                         
   2   8   4       6630.77       6608.29        76.70 o                         
   4   8   4        369.37        339.88        13.59 o                         
   6   8   4       3593.26       3571.96        52.27 o                         
   8   8   4       5129.19       5471.03        62.79 o                         
  10   8   4         43.37        119.74         9.33 o                         
  12   8   4       1119.89       1107.84        21.43 o                         
  14   8   4        396.78        505.01        13.78 o                         
  16   8   4       2386.01       2451.32        30.64 o                         
  18   8   4        204.45        236.45        17.67 o                         
  20   8   4       2843.56       3006.14        80.07 o                         
  22   8   4         58.17         78.51        14.13 o                         
  24   8   4         23.82         23.32        12.56 o                         
  26   8   4        745.87        810.19        30.73 o                         
  28   8   4         79.25        104.50        17.18 o                         
 -29   9   4       2323.95       2211.16        60.99 o                         
 -27   9   4        447.38        602.38        37.74 o                         
 -25   9   4         89.27        140.67        35.70 o                         
 -23   9   4          4.41         22.95        18.03 o                         
 -21   9   4       1419.12       1381.97        81.61 o                         
 -19   9   4        128.73        161.87        19.59 o                         
 -17   9   4         13.93         -5.10        12.02 o                         
 -15   9   4        266.03        302.90        18.50 o                         
 -13   9   4         76.36         81.76        11.04 o                         
 -11   9   4        434.01        374.51        21.13 o                         
  -9   9   4       2439.68       2406.96        64.92 o                         
  -7   9   4        105.77        116.18         9.33 o                         
  -5   9   4       1972.81       1986.65        31.02 o                         
  -3   9   4        292.76        311.04        19.88 o                         
  -1   9   4        596.16        587.53        16.85 o                         
   1   9   4        259.29        268.74        16.93 o                         
   3   9   4         22.08         40.08         8.66 o                         
   5   9   4        187.46        246.54        14.98 o                         
   7   9   4        364.10        398.54        18.40 o                         
   9   9   4          2.86          7.09         7.49 o                         
  11   9   4        273.14        354.90        20.99 o                         
  13   9   4        462.95        452.38        21.60 o                         
  15   9   4         42.68         43.81        11.53 o                         
  17   9   4        242.86        231.71        23.24 o                         
  19   9   4         19.79         29.68        19.59 o                         
  21   9   4       1566.88       1415.21        52.20 o                         
  23   9   4        108.61         85.74        30.60 o                         
 -20  10   4         48.33         96.14        21.64 o                         
 -18  10   4       1240.50       1343.73        44.97 o                         
 -16  10   4       1448.64       1424.06        94.36 o                         
 -14  10   4        342.85        283.28        28.85 o                         
 -12  10   4         60.69        107.11        18.03 o                         
 -10  10   4       3646.15       3570.75        56.88 o                         
  -8  10   4       2595.47       2643.29        48.04 o                         
  -6  10   4         45.40         61.10        12.56 o                         
  -4  10   4       3174.81       3281.75        53.76 o                         
  -2  10   4        520.08        563.32        24.71 o                         
   0  10   4        118.40        130.66        18.51 o                         
   2  10   4         73.64         97.05        13.27 o                         
   4  10   4        195.69        247.13        19.47 o                         
   6  10   4        485.81        599.80        29.57 o                         
   8  10   4        586.68        633.53        26.79 o                         
  10  10   4         79.47        159.09        17.18 o                         
  12  10   4       1233.89       1157.80        58.66 o                         
  14  10   4        107.61        134.40        23.24 o                         
 -53   1   5        119.18        153.01        21.64 o                         
 -51   1   5          1.41         16.87        22.47 o                         
 -49   1   5        837.54        935.24        27.02 o                         
 -47   1   5        183.29        243.64        16.43 o                         
 -45   1   5        108.90        139.26        10.69 o                         
 -43   1   5        289.97        352.34        16.10 o                         
 -41   1   5        659.78        676.12        12.80 o                         
 -39   1   5       2170.88       2048.20        18.74 o                         
 -37   1   5         41.34         58.64         3.91 o                         
 -35   1   5        130.17        155.09         6.94 o                         
 -33   1   5         85.06         87.75         4.49 o                         
 -31   1   5       1369.92       1349.90        12.78 o                         
 -29   1   5       1115.52        983.16         9.90 o                         
 -27   1   5       1039.18       1010.12         9.55 o                         
 -25   1   5       2476.68       2598.92        20.47 o                         
 -23   1   5        166.49        189.27         5.82 o                         
 -21   1   5       2523.41       3101.17        23.00 o                         
 -19   1   5       1862.09       2007.76        16.27 o                         
 -17   1   5         52.39         46.80         4.22 o                         
 -15   1   5      19154.60      17953.87       116.54 o                         
 -13   1   5         33.80          3.61         1.93 o                         
 -11   1   5      16325.52      15588.06       149.87 o                         
  -9   1   5      33401.73      35427.75       645.64 o                         
  -7   1   5       3944.44       4486.01        28.69 o                         
  -5   1   5       1022.83       1326.86        10.82 o                         
  -3   1   5      20585.21      24020.31       378.33 o                         
  -1   1   5      17004.26      16673.56       227.22 o                         
   1   1   5     312147.53     308162.97      3229.67 o                         
   3   1   5        698.93        652.73        12.52 o                         
   5   1   5          0.31          0.73         1.93 o                         
   7   1   5       2909.78       3214.79        30.96 o                         
   9   1   5       5180.89       5231.61        89.92 o                         
  11   1   5       9458.68       8715.04        66.08 o                         
  13   1   5         64.46        100.22         4.16 o                         
  15   1   5         12.71         66.11         3.61 o                         
  17   1   5      15573.30      15121.04       106.37 o                         
  19   1   5         45.93         67.91         4.25 o                         
  21   1   5        188.78        137.81         5.73 o                         
  23   1   5        364.45        320.94         7.56 o                         
  25   1   5       8891.21       8512.69        67.98 o                         
  27   1   5        289.51        331.80         9.55 o                         
  29   1   5       1715.86       1641.04        21.34 o                         
  31   1   5        285.84        252.77        10.73 o                         
  33   1   5          3.27         59.30         7.16 o                         
  35   1   5       3202.38       3189.54        43.83 o                         
  37   1   5       1042.13       1072.91        23.88 o                         
  39   1   5         38.22         70.13        18.40 o                         
  41   1   5        503.40        572.74        26.50 o                         
  43   1   5         51.35         52.52        17.19 o                         
 -52   2   5        301.20        310.43        23.77 o                         
 -50   2   5        318.60        334.61        19.66 o                         
 -48   2   5        709.62        662.24        22.23 o                         
 -46   2   5         96.28        134.99        11.94 o                         
 -44   2   5         19.33         28.79         9.71 o                         
 -42   2   5        228.30        224.98        16.93 o                         
 -40   2   5       1335.27       1383.04        24.13 o                         
 -38   2   5        292.24        347.90        14.02 o                         
 -36   2   5          0.88          9.47         4.84 o                         
 -34   2   5        213.97        201.03         9.47 o                         
 -32   2   5       6657.59       6815.83        60.99 o                         
 -30   2   5        141.43         97.94         6.01 o                         
 -28   2   5         22.55         22.27         4.87 o                         
 -26   2   5         40.73         34.85         4.21 o                         
 -24   2   5       4966.60       5036.82        41.83 o                         
 -22   2   5       1610.90       1653.54        18.34 o                         
 -20   2   5       7299.62       7494.77        58.58 o                         
 -18   2   5      12484.88      12187.75        91.68 o                         
 -16   2   5       4818.82       5036.89        39.58 o                         
 -14   2   5       3394.08       3868.26        34.31 o                         
 -12   2   5         68.38         52.45         3.40 o                         
 -10   2   5       1194.03       1316.66        13.42 o                         
  -8   2   5        717.69        755.79         9.37 o                         
  -6   2   5      12884.63      12933.88       171.46 o                         
  -4   2   5      13066.59      13023.91       225.68 o                         
  -2   2   5       7893.32       7935.17        79.06 o                         
   0   2   5         98.81        107.35         5.10 o                         
   2   2   5        806.59        928.36        23.56 o                         
   4   2   5        695.07        869.01        12.05 o                         
   6   2   5       1051.57        696.13         9.12 o                         
   8   2   5       1135.67       1455.36        15.18 o                         
  10   2   5        679.98        692.05         7.76 o                         
  12   2   5       7374.19       8792.52        63.08 o                         
  14   2   5        824.67        855.91         9.58 o                         
  16   2   5        700.17        676.59         8.44 o                         
  18   2   5        965.28       1115.19        12.56 o                         
  20   2   5       4842.28       4657.13        39.04 o                         
  22   2   5       5617.51       5757.02        51.21 o                         
  24   2   5        108.10        157.32         7.42 o                         
  26   2   5        567.27        736.25        12.14 o                         
  28   2   5        260.92        264.11         8.83 o                         
  30   2   5        402.26        450.99        11.10 o                         
  32   2   5         84.85        133.81        10.65 o                         
  34   2   5         88.08        115.10         9.33 o                         
  36   2   5       1282.53       1359.53        41.53 o                         
  38   2   5       2533.85       2565.03        48.04 o                         
  40   2   5        116.83        156.43        23.65 o                         
  42   2   5          1.19         11.90        20.04 o                         
  44   2   5        417.51        474.40        36.07 o                         
 -51   3   5         35.63         -1.28        16.50 o                         
 -49   3   5        133.04        175.89        17.67 o                         
 -47   3   5        104.57        110.28        11.94 o                         
 -45   3   5         22.59         31.99        10.99 o                         
 -43   3   5       1530.67       1481.76        28.91 o                         
 -41   3   5        306.99        382.99        22.82 o                         
 -39   3   5       4458.71       4400.93        54.69 o                         
 -37   3   5         91.54         56.43        12.61 o                         
 -35   3   5       3231.20       3084.37        39.64 o                         
 -33   3   5       5062.87       4796.60        50.06 o                         
 -31   3   5        153.61        102.91         7.56 o                         
 -29   3   5       1922.40       1791.61        23.09 o                         
 -27   3   5        389.58        296.85         8.37 o                         
 -25   3   5       9519.02       9050.25       113.84 o                         
 -23   3   5      11985.31      12443.05        95.24 o                         
 -21   3   5        165.54        132.50         8.17 o                         
 -19   3   5       8629.90       8947.60        82.56 o                         
 -17   3   5       1128.73       1179.40        17.46 o                         
 -15   3   5       4660.21       5300.21        50.61 o                         
 -13   3   5       9653.79      10198.49        84.31 o                         
 -11   3   5        913.09        847.45        10.69 o                         
  -9   3   5      17707.43      18094.29       158.29 o                         
  -7   3   5       1037.29       1027.11        17.67 o                         
  -5   3   5        650.90        838.40         9.96 o                         
  -3   3   5        148.15        289.60         8.84 o                         
  -1   3   5      20432.75      20562.92       163.10 o                         
   1   3   5      19775.79      19293.53       153.04 o                         
   3   3   5       2210.28       2700.70        52.46 o                         
   5   3   5      25341.83      25523.72       201.28 o                         
   7   3   5       2957.91       2864.45        24.18 o                         
   9   3   5       2287.83       2719.24        21.73 o                         
  11   3   5       8265.16       8662.93        71.82 o                         
  13   3   5       3906.16       4106.88        36.69 o                         
  15   3   5       5367.45       5745.34        50.60 o                         
  17   3   5       1165.78       1295.29        15.51 o                         
  19   3   5        572.91        630.06        12.17 o                         
  21   3   5       2380.47       2339.24        30.29 o                         
  23   3   5        187.53        177.39         9.71 o                         
  25   3   5       1540.92       1379.14        23.29 o                         
  27   3   5        453.10        386.23        14.52 o                         
  29   3   5        218.22        184.86        11.27 o                         
  31   3   5        453.08        483.10        19.47 o                         
  33   3   5        277.72        295.84        25.24 o                         
  35   3   5         20.92          8.35         9.56 o                         
  37   3   5          7.61         11.90        11.78 o                         
  39   3   5         37.82         64.98        14.72 o                         
  41   3   5         26.62         17.00        14.72 o                         
 -48   4   5          7.07         -3.40        14.72 o                         
 -46   4   5        227.60        266.38        23.77 o                         
 -44   4   5         28.50         66.27        10.69 o                         
 -42   4   5         18.74         17.49         8.66 o                         
 -40   4   5         12.56         20.40         9.33 o                         
 -38   4   5       6742.00       6365.56        83.29 o                         
 -36   4   5        754.52        939.75        18.28 o                         
 -34   4   5       1337.25       1259.20        19.51 o                         
 -32   4   5       5116.33       5092.87        52.21 o                         
 -30   4   5       4478.34       4338.43        44.78 o                         
 -28   4   5        161.98        118.45         8.66 o                         
 -26   4   5        478.02        418.49        21.64 o                         
 -24   4   5       5336.40       5203.77        59.26 o                         
 -22   4   5      12124.71      12150.90       112.21 o                         
 -20   4   5       2141.21       1926.84        24.58 o                         
 -18   4   5        183.32        237.88         9.33 o                         
 -16   4   5        484.61        455.61        10.37 o                         
 -14   4   5       9095.07       8604.18        71.78 o                         
 -12   4   5       1618.45       2069.13        21.02 o                         
 -10   4   5       7082.14       6854.62        64.75 o                         
  -8   4   5      20719.35      21999.19       192.51 o                         
  -6   4   5        315.95        404.09         8.95 o                         
  -4   4   5       1820.76       2339.40        22.81 o                         
  -2   4   5       2596.25       2626.83        30.44 o                         
   0   4   5      20976.21      22592.91       179.05 o                         
   2   4   5       3791.30       3811.08        36.92 o                         
   4   4   5      20240.03      21412.73       170.39 o                         
   6   4   5       8858.26       9021.59        74.60 o                         
   8   4   5        956.71        890.67        12.17 o                         
  10   4   5        342.27        310.79         7.07 o                         
  12   4   5         18.91         15.94         2.94 o                         
  14   4   5       6014.81       6074.56        53.38 o                         
  16   4   5       4397.94       4482.59        44.60 o                         
  18   4   5        582.06        557.32        10.86 o                         
  20   4   5         23.96         32.08         4.84 o                         
  22   4   5       2718.84       2482.73        28.95 o                         
  24   4   5        295.74        243.49        11.27 o                         
  26   4   5        113.14        115.55         9.33 o                         
  28   4   5       1540.28       1414.07        30.02 o                         
  30   4   5       1076.52       1076.47        27.02 o                         
  32   4   5          6.13         26.01        10.50 o                         
  34   4   5        957.26        977.88        30.34 o                         
  36   4   5       1774.30       1648.54        38.06 o                         
  38   4   5        423.24        447.60        25.40 o                         
  40   4   5        823.29        729.37        31.31 o                         
 -47   5   5        108.35        102.26        21.64 o                         
 -45   5   5         65.91         91.35        15.74 o                         
 -43   5   5         73.17        102.52        14.72 o                         
 -41   5   5         31.55         34.36        10.69 o                         
 -39   5   5       1851.55       1910.61        32.13 o                         
 -37   5   5        292.38        293.40        14.98 o                         
 -35   5   5        392.36        305.54        13.71 o                         
 -33   5   5        924.47        904.50        20.01 o                         
 -31   5   5          2.74         -7.42         7.42 o                         
 -29   5   5        431.40        415.38        18.51 o                         
 -27   5   5       3347.43       2964.49        46.07 o                         
 -25   5   5          3.83         29.15         7.42 o                         
 -23   5   5        799.75        873.33        21.47 o                         
 -21   5   5       7136.53       6990.55        76.44 o                         
 -19   5   5        546.39        524.05        13.85 o                         
 -17   5   5        549.42        730.19        12.07 o                         
 -15   5   5          1.25         23.93         4.94 o                         
 -13   5   5        746.74        715.99        13.12 o                         
 -11   5   5       5909.81       6027.04        57.91 o                         
  -9   5   5        745.31        752.12        11.77 o                         
  -7   5   5          9.27         23.32         3.23 o                         
  -5   5   5       4765.21       5589.25        53.74 o                         
  -3   5   5       3494.44       3238.72        36.88 o                         
  -1   5   5      10008.87      10330.45        94.41 o                         
   1   5   5         61.67         93.44         6.28 o                         
   3   5   5        121.22        127.77         5.25 o                         
   5   5   5       2771.57       2932.55        28.41 o                         
   7   5   5          6.85        144.99         9.68 o                         
   9   5   5          3.74          1.70         5.27 o                         
  11   5   5        564.99        593.90        10.73 o                         
  13   5   5        376.95        387.47         9.07 o                         
  15   5   5       2050.90       2126.43        24.46 o                         
  17   5   5          3.97         10.50         5.64 o                         
  19   5   5         16.92         36.84         5.59 o                         
  21   5   5         93.92         98.90         6.60 o                         
  23   5   5        840.65        801.74        15.58 o                         
  25   5   5        988.27       1000.74        25.00 o                         
  27   5   5        256.35        277.97        14.84 o                         
  29   5   5       1641.33       1615.01        48.86 o                         
  31   5   5         85.20        108.78        11.04 o                         
  33   5   5        704.64        687.25        25.40 o                         
  35   5   5        980.39        937.52        30.02 o                         
  37   5   5        370.77        335.89        26.18 o                         
  39   5   5         13.44         10.20        25.50 o                         
 -44   6   5       2148.89       2236.38        64.36 o                         
 -42   6   5         48.11         23.10        15.54 o                         
 -40   6   5        610.07        625.06        27.38 o                         
 -38   6   5       1350.54       1385.51        34.27 o                         
 -36   6   5        165.86        124.45        17.31 o                         
 -34   6   5        500.74        463.11        31.50 o                         
 -32   6   5        677.99        602.01        24.01 o                         
 -30   6   5        777.52        805.97        40.90 o                         
 -28   6   5        127.27        131.31        14.43 o                         
 -26   6   5        785.91        756.11        30.60 o                         
 -24   6   5       3257.71       2969.14        46.93 o                         
 -22   6   5         63.45         90.49        10.50 o                         
 -20   6   5       5747.17       5478.62        94.03 o                         
 -18   6   5        262.13        232.90        13.99 o                         
 -16   6   5        806.75        617.84        19.14 o                         
 -14   6   5         15.45         18.28         8.83 o                         
 -12   6   5       4452.55       4378.59        45.07 o                         
 -10   6   5       3458.12       3225.20        34.64 o                         
  -8   6   5          7.20          8.50         4.82 o                         
  -6   6   5       6167.91       6396.35        51.70 o                         
  -4   6   5          6.34         16.41         3.40 o                         
  -2   6   5         68.88         80.27         4.98 o                         
   0   6   5        290.54        334.90         8.73 o                         
   2   6   5         33.24         19.92         4.13 o                         
   4   6   5       1891.57       2066.31        24.97 o                         
   6   6   5       3863.93       3741.94        35.28 o                         
   8   6   5        570.50        624.07        10.39 o                         
  10   6   5      10766.04      10405.19        95.74 o                         
  12   6   5       1156.48       1292.49        18.46 o                         
  14   6   5        198.72        205.25         8.45 o                         
  16   6   5         14.88          9.02         5.17 o                         
  18   6   5       3517.48       3648.27        42.56 o                         
  20   6   5         23.66         36.55         5.76 o                         
  22   6   5       1146.13       1040.72        22.63 o                         
  24   6   5       1994.28       1767.33        28.14 o                         
  26   6   5       2869.31       2770.30        45.68 o                         
  28   6   5         76.20         55.45        10.66 o                         
  30   6   5       2279.89       2316.78        42.70 o                         
  32   6   5        110.23        155.77        16.28 o                         
  34   6   5        259.88        345.51        29.15 o                         
  36   6   5       1507.40       1436.13        53.74 o                         
 -41   7   5       1455.51       1368.27        48.59 o                         
 -39   7   5       2427.49       2327.28        46.93 o                         
 -37   7   5        843.75        857.73        29.15 o                         
 -35   7   5        165.56        150.51        28.26 o                         
 -33   7   5        934.45        964.12        29.15 o                         
 -31   7   5       1439.21       1407.72        32.12 o                         
 -29   7   5        256.65        222.86        17.18 o                         
 -27   7   5         80.60         88.50        12.44 o                         
 -25   7   5         13.15         44.98         9.56 o                         
 -23   7   5       3310.53       3099.30        63.04 o                         
 -21   7   5         18.20         29.87        12.24 o                         
 -19   7   5       1919.37       2164.67        31.44 o                         
 -17   7   5        563.54        619.76        16.93 o                         
 -15   7   5       1694.12       1558.69        39.75 o                         
 -13   7   5       4166.78       4369.17        60.52 o                         
 -11   7   5        586.60        608.15        17.18 o                         
  -9   7   5       1456.01       1565.17        27.98 o                         
  -7   7   5         50.67         37.77         4.71 o                         
  -5   7   5        704.06        765.91        12.88 o                         
  -3   7   5        168.04        164.00        11.90 o                         
  -1   7   5       3669.12       3964.54        38.43 o                         
   1   7   5       8417.06       8414.85        72.79 o                         
   3   7   5          2.08         31.04         4.61 o                         
   5   7   5      15990.56      15897.79       161.23 o                         
   7   7   5      11097.67      11138.55       116.49 o                         
   9   7   5        375.25        357.82         9.83 o                         
  11   7   5       7761.15       7819.81        76.64 o                         
  13   7   5       2172.27       2177.74        34.22 o                         
  15   7   5        553.50        515.22        15.60 o                         
  17   7   5       2061.07       2001.12        26.32 o                         
  19   7   5        311.39        307.32        13.90 o                         
  21   7   5          3.94         12.75        11.04 o                         
  23   7   5        423.98        426.66        14.06 o                         
  25   7   5       1575.08       1648.41        29.30 o                         
  27   7   5        875.50        874.75        36.66 o                         
  29   7   5         63.13         79.85        15.54 o                         
  31   7   5       1973.92       1979.83        70.73 o                         
 -36   8   5         25.96          8.81        19.59 o                         
 -34   8   5          0.60          1.18        13.51 o                         
 -32   8   5         20.38         -2.55        12.56 o                         
 -30   8   5          9.19         12.47        15.93 o                         
 -28   8   5        288.80        277.15        26.87 o                         
 -26   8   5       1855.68       1772.61        48.59 o                         
 -24   8   5       2384.32       2226.54        52.20 o                         
 -22   8   5        128.94        158.77        18.03 o                         
 -20   8   5       3006.98       2753.86        42.64 o                         
 -18   8   5       4818.80       4723.81        65.16 o                         
 -16   8   5        115.01        109.12        10.50 o                         
 -14   8   5       4023.36       4001.85       132.72 o                         
 -12   8   5       1211.90       1260.15        28.77 o                         
 -10   8   5        359.07        280.41        12.36 o                         
  -8   8   5        704.44        599.63        16.93 o                         
  -6   8   5        185.21        170.40         9.86 o                         
  -4   8   5          1.46         17.85         5.59 o                         
  -2   8   5         19.99         27.50         5.76 o                         
   0   8   5         13.51         20.91         6.00 o                         
   2   8   5       2190.96       2167.69        31.49 o                         
   4   8   5        469.17        439.36        13.68 o                         
   6   8   5       1592.03       1607.27        22.83 o                         
   8   8   5         96.73        114.28         8.95 o                         
  10   8   5       1501.91       1426.46        27.30 o                         
  12   8   5       8409.73       8382.83        92.06 o                         
  14   8   5        328.17        405.11        12.91 o                         
  16   8   5       6634.13       6502.07        65.65 o                         
  18   8   5        436.96        435.19        13.84 o                         
  20   8   5        363.76        336.26        25.16 o                         
  22   8   5        207.77        193.64        18.51 o                         
  24   8   5       2262.22       2168.92        44.25 o                         
  26   8   5       1190.95       1188.84        39.77 o                         
  28   8   5          4.40         17.00        20.75 o                         
 -29   9   5        452.29        434.27        45.90 o                         
 -27   9   5       1489.81       1456.00        48.59 o                         
 -25   9   5        384.73        398.43        28.85 o                         
 -23   9   5        102.83         89.33        18.03 o                         
 -21   9   5        303.45        286.95        26.87 o                         
 -19   9   5        497.96        453.14        28.85 o                         
 -17   9   5          8.68          8.02        12.56 o                         
 -15   9   5        425.89        437.79        20.19 o                         
 -13   9   5       3788.61       3703.17        56.59 o                         
 -11   9   5         18.89         41.73         9.56 o                         
  -9   9   5        232.13        197.58        13.27 o                         
  -7   9   5        884.58        866.82        20.70 o                         
  -5   9   5        241.15        260.73        13.85 o                         
  -3   9   5          6.11          1.70         8.83 o                         
  -1   9   5       1901.45       1955.09        31.02 o                         
   1   9   5       1247.75       1301.49        25.31 o                         
   3   9   5         27.95         20.10         6.98 o                         
   5   9   5        633.32        613.93        34.10 o                         
   7   9   5         28.22         58.80        11.04 o                         
   9   9   5         33.25         43.77         9.71 o                         
  11   9   5       1681.69       1596.61        37.31 o                         
  13   9   5        877.22        870.34        27.71 o                         
  15   9   5          7.68         -4.17        16.61 o                         
  17   9   5       1511.08       1437.41        48.59 o                         
  19   9   5        142.43        172.45        23.24 o                         
  21   9   5        371.31        327.63        33.00 o                         
 -20  10   5       1028.26       1013.01        56.11 o                         
 -18  10   5          4.83         20.40        18.03 o                         
 -16  10   5          2.31         25.50        25.50 o                         
 -14  10   5       1059.81        980.25        39.67 o                         
 -12  10   5       5662.00       5872.95       102.74 o                         
 -10  10   5        185.74        197.89        16.50 o                         
  -8  10   5       2983.73       2898.03        49.89 o                         
  -6  10   5       2323.70       2297.22        43.98 o                         
  -4  10   5         31.70         62.19        13.51 o                         
  -2  10   5       2015.02       2018.42        41.02 o                         
   0  10   5       3337.36       3403.86        47.56 o                         
   2  10   5        668.32        720.09        43.50 o                         
   4  10   5        936.97        951.51        45.15 o                         
   6  10   5        595.11        560.20        26.18 o                         
   8  10   5       3065.12       3150.35        54.59 o                         
  10  10   5        112.78         91.86        16.50 o                         
  12  10   5       1012.42        949.21        44.97 o                         
 -52   0   6       2655.82       2866.47        91.81 o                         
 -50   0   6       1448.52       1672.96        66.31 o                         
 -48   0   6          5.40         52.46        12.24 o                         
 -46   0   6       3566.44       3527.84        49.58 o                         
 -44   0   6        846.16        811.95        19.12 o                         
 -42   0   6         46.25         46.38         6.52 o                         
 -40   0   6       2322.48       2187.20        29.75 o                         
 -38   0   6      13407.95      12872.33       131.28 o                         
 -36   0   6       2877.41       2918.21        35.57 o                         
 -34   0   6       1614.45       1673.53        23.52 o                         
 -32   0   6          4.94         11.75         4.24 o                         
 -30   0   6       2046.13       1928.85        22.16 o                         
 -28   0   6       6175.48       6396.68        60.19 o                         
 -26   0   6       1661.27       1988.34        24.79 o                         
 -24   0   6      29187.07      29967.72       259.12 o                         
 -22   0   6         28.43         30.60         3.08 o                         
 -20   0   6       5750.83       5186.86        53.56 o                         
 -18   0   6      41058.52      38941.14       550.85 o                         
 -16   0   6      15874.36      14224.53       189.95 o                         
 -14   0   6      31511.05      28169.72       312.15 o                         
 -12   0   6      23874.72      25267.81       484.55 o                         
 -10   0   6      46170.41      49404.34       958.89 o                         
  -8   0   6       8124.69       8439.27        74.80 o                         
  -6   0   6     118886.83     127355.77      4832.71 o                         
  -4   0   6      50635.83      53195.73      1754.57 o                         
  -2   0   6       4845.60       5535.04        56.11 o                         
   0   0   6     310362.56     298562.25      4354.93 o                         
   2   0   6      59601.71      60571.94      1150.35 o                         
   4   0   6      29129.28      23939.19       328.20 o                         
   6   0   6        364.97        496.54        10.50 o                         
   8   0   6       5433.37       6583.69        77.51 o                         
  10   0   6      68994.98      70659.26      1472.55 o                         
  12   0   6       8672.84       8231.20        84.16 o                         
  14   0   6      11335.70      10981.23       110.91 o                         
  16   0   6      13703.82      13173.33       131.96 o                         
  18   0   6        328.12        257.52         8.11 o                         
  20   0   6      10914.43      10740.91       110.28 o                         
  22   0   6       3379.49       3278.82        39.47 o                         
  24   0   6       2162.38       2278.29        31.18 o                         
  26   0   6         72.13         75.64         7.65 o                         
  28   0   6       4846.15       4986.42        82.95 o                         
  30   0   6         75.50         76.51        15.30 o                         
  32   0   6         51.01         90.04        12.24 o                         
  34   0   6      11131.75      11531.50       174.89 o                         
  36   0   6        369.12        374.22        26.87 o                         
  38   0   6        998.35       1068.32        37.74 o                         
  40   0   6        130.45        156.61        18.03 o                         
  42   0   6       1076.56       1137.86        58.66 o                         
 -53   1   6       1713.22       1844.18        61.21 o                         
 -51   1   6        199.05        214.22        17.67 o                         
 -49   1   6        736.22        768.74        25.40 o                         
 -47   1   6       2516.50       2713.16        44.88 o                         
 -45   1   6        825.53        854.45        22.09 o                         
 -43   1   6       2277.39       2376.29        34.36 o                         
 -41   1   6        314.11        341.37        15.56 o                         
 -39   1   6         35.45         53.00         4.28 o                         
 -37   1   6       1560.73       1352.13        13.43 o                         
 -35   1   6      20224.90      19959.13       131.63 o                         
 -33   1   6       1265.72       1140.85        17.24 o                         
 -31   1   6        444.65        501.55         8.05 o                         
 -29   1   6      12825.32      12734.32        80.62 o                         
 -27   1   6       4272.40       3866.11        28.84 o                         
 -25   1   6       4923.53       5832.73        40.93 o                         
 -23   1   6        123.93        115.01        11.36 o                         
 -21   1   6      41330.00      39440.53       287.52 o                         
 -19   1   6       5671.80       5937.55        38.52 o                         
 -17   1   6       6035.80       5142.94        30.28 o                         
 -15   1   6      15704.27      13868.32        81.48 o                         
 -13   1   6      21317.50      20816.27       142.00 o                         
 -11   1   6       3661.87       3477.38        20.84 o                         
  -9   1   6      31120.63      31954.60       544.86 o                         
  -7   1   6        213.91        186.37         7.63 o                         
  -5   1   6      41277.06      39631.44       559.14 o                         
  -3   1   6       2319.98       1719.72        15.62 o                         
  -1   1   6      43578.23      48202.06       666.65 o                         
   1   1   6       5959.62       5527.85        50.18 o                         
   3   1   6        197.55        108.36         4.09 o                         
   5   1   6       5398.63       5183.60        61.91 o                         
   7   1   6       6778.71       6319.50        52.72 o                         
   9   1   6      37388.98      33796.87       291.97 o                         
  11   1   6      25629.97      24725.43       160.38 o                         
  13   1   6       9969.10       9678.79        69.19 o                         
  15   1   6       3493.55       3535.27        30.00 o                         
  17   1   6       1023.62       1114.44        12.35 o                         
  19   1   6       2897.28       3143.19        26.56 o                         
  21   1   6       5442.52       5709.24        44.15 o                         
  23   1   6       1176.13       1141.33        13.83 o                         
  25   1   6       5713.05       5636.00        51.65 o                         
  27   1   6        365.28        378.57        10.99 o                         
  29   1   6       7015.51       6911.49        77.06 o                         
  31   1   6        849.69        866.49        19.00 o                         
  33   1   6       4587.34       4503.56        56.02 o                         
  35   1   6       4458.69       4553.76        57.81 o                         
  37   1   6         11.81         25.50        10.20 o                         
  39   1   6       7170.42       7286.61        85.93 o                         
  41   1   6         46.17         76.00        14.72 o                         
  43   1   6         16.24         32.52        16.50 o                         
 -52   2   6       1980.95       1994.71        43.12 o                         
 -50   2   6         30.78         18.55        12.52 o                         
 -48   2   6       1138.01       1189.33        26.69 o                         
 -46   2   6       4366.36       4327.86        54.79 o                         
 -44   2   6        916.52       1029.69        23.52 o                         
 -42   2   6       4577.44       4455.39       158.98 o                         
 -40   2   6       6178.33       6125.71        69.47 o                         
 -38   2   6        872.52        921.53        20.61 o                         
 -36   2   6       1950.57       1974.77        25.50 o                         
 -34   2   6      16033.50      15572.16       140.94 o                         
 -32   2   6       1887.10       1706.34        20.72 o                         
 -30   2   6      14787.75      14576.36       120.07 o                         
 -28   2   6      29470.42      28126.53       207.92 o                         
 -26   2   6      15133.26      14486.05       109.59 o                         
 -24   2   6       1013.56       1213.02        13.60 o                         
 -22   2   6      13087.04      13022.08       106.51 o                         
 -20   2   6      12956.04      12449.29        93.90 o                         
 -18   2   6        854.01        749.61         8.44 o                         
 -16   2   6      19811.66      17571.83       121.69 o                         
 -14   2   6      20443.84      19996.36       158.69 o                         
 -12   2   6       8869.61       8977.27        59.10 o                         
 -10   2   6       5745.09       5480.41        42.08 o                         
  -8   2   6      33283.36      39373.94       566.90 o                         
  -6   2   6       3668.05       4250.33        36.05 o                         
  -4   2   6      29537.77      35596.22       663.60 o                         
  -2   2   6      13243.17      13933.94       121.34 o                         
   0   2   6       6711.10       6909.64        62.58 o                         
   2   2   6      41135.14      41052.96       752.23 o                         
   4   2   6      20347.46      18441.79       146.79 o                         
   6   2   6        421.63        466.02        12.05 o                         
   8   2   6      61832.66      59302.32      2693.16 o                         
  10   2   6      27193.79      24470.94       194.68 o                         
  12   2   6        524.94        585.87         9.57 o                         
  14   2   6       3487.53       3584.49        28.57 o                         
  16   2   6      10028.27       9706.44        70.06 o                         
  18   2   6       1970.11       2035.11        19.68 o                         
  20   2   6       4522.39       4643.82        41.92 o                         
  22   2   6        276.94        301.76         8.29 o                         
  24   2   6       1998.15       1765.60        20.61 o                         
  26   2   6       1064.63       1004.97        14.28 o                         
  28   2   6       7966.16       7748.88        68.20 o                         
  30   2   6        760.43        727.24        14.28 o                         
  32   2   6       2715.59       2509.60        37.29 o                         
  34   2   6         30.12         56.38        12.52 o                         
  36   2   6         19.34         25.50        14.43 o                         
  38   2   6       1154.49       1276.20        34.27 o                         
  40   2   6       1107.45       1165.35        35.34 o                         
  42   2   6        193.96        220.23        27.44 o                         
 -51   3   6       1848.98       1935.02        37.44 o                         
 -49   3   6         87.53         95.73        13.27 o                         
 -47   3   6        474.12        452.91        19.00 o                         
 -45   3   6       2478.38       2548.07        38.71 o                         
 -43   3   6       2301.80       2264.30        35.01 o                         
 -41   3   6       5673.86       5631.80        66.23 o                         
 -39   3   6       5979.29       5996.62        70.02 o                         
 -37   3   6       3291.75       3246.38        37.81 o                         
 -35   3   6       2223.58       2102.30        26.76 o                         
 -33   3   6       2334.30       2221.25        27.55 o                         
 -31   3   6       1607.42       1692.04        22.54 o                         
 -29   3   6       1528.26       1517.63        20.61 o                         
 -27   3   6       6391.07       6014.97        62.56 o                         
 -25   3   6        373.37        318.14         9.20 o                         
 -23   3   6        545.57        587.63        11.66 o                         
 -21   3   6      10008.70       9366.55        86.68 o                         
 -19   3   6        127.03        145.71         9.98 o                         
 -17   3   6       6225.84       6137.03        53.77 o                         
 -15   3   6        138.05        563.97        23.56 o                         
 -13   3   6       3455.03       3541.93        29.91 o                         
 -11   3   6      20979.52      21770.55       190.23 o                         
  -9   3   6       3330.18       3559.51        38.85 o                         
  -7   3   6      11532.23      12669.77       102.01 o                         
  -5   3   6        822.97        717.88        22.09 o                         
  -3   3   6      51789.83      54269.53      1668.73 o                         
  -1   3   6       2857.25       3197.53        50.63 o                         
   1   3   6       1087.74       1148.99        12.49 o                         
   3   3   6      92485.77      89982.17      1720.48 o                         
   5   3   6       9109.47       9239.10        78.63 o                         
   7   3   6      15218.93      14533.24       116.93 o                         
   9   3   6       7536.04       7545.45        62.77 o                         
  11   3   6       2941.49       2752.58        24.18 o                         
  13   3   6       7273.85       7614.40        55.86 o                         
  15   3   6       3935.57       4156.53        32.59 o                         
  17   3   6       1007.88        974.78        17.35 o                         
  19   3   6        478.51        529.21         9.29 o                         
  21   3   6       1907.91       1964.83        27.71 o                         
  23   3   6       1101.89       1131.46        19.93 o                         
  25   3   6        339.62        281.13        15.46 o                         
  27   3   6       1356.18       1426.00        24.61 o                         
  29   3   6       2539.50       2417.82        36.76 o                         
  31   3   6       1421.99       1434.38        31.31 o                         
  33   3   6       2892.06       2862.14        49.02 o                         
  35   3   6       4100.80       4069.25        63.76 o                         
  37   3   6        403.62        404.37        24.43 o                         
  39   3   6        416.45        423.51        26.50 o                         
  41   3   6        836.74        897.52        64.88 o                         
 -50   4   6         41.16         37.09        19.59 o                         
 -48   4   6        255.15        280.80        18.48 o                         
 -46   4   6       2565.66       2475.36        39.33 o                         
 -44   4   6        175.72        194.71        19.14 o                         
 -42   4   6        341.50        374.48        17.10 o                         
 -40   4   6       1401.46       1461.97        26.47 o                         
 -38   4   6        737.08        752.07        18.67 o                         
 -36   4   6       2872.72       2653.67        37.29 o                         
 -34   4   6        224.93        257.37        12.36 o                         
 -32   4   6         17.16         29.28         5.17 o                         
 -30   4   6         64.00         70.41         5.59 o                         
 -28   4   6       1922.39       2112.00        29.05 o                         
 -26   4   6      21911.38      20336.89       235.58 o                         
 -24   4   6       2233.94       2171.73        30.60 o                         
 -22   4   6       5857.81       5480.54        55.18 o                         
 -20   4   6         16.27         21.42         4.56 o                         
 -18   4   6       1487.84       1462.84        20.00 o                         
 -16   4   6      15483.89      14609.61       119.70 o                         
 -14   4   6        475.00        452.20         9.00 o                         
 -12   4   6       9045.54      10062.31        92.13 o                         
 -10   4   6        460.36        283.56         7.16 o                         
  -8   4   6      15679.14      16188.91       130.79 o                         
  -6   4   6        112.30        110.97         4.61 o                         
  -4   4   6      35416.21      32646.90       994.53 o                         
  -2   4   6        690.68        531.33         9.47 o                         
   0   4   6        456.27        431.22         7.07 o                         
   2   4   6       9211.68       9236.68        75.98 o                         
   4   4   6        185.22        178.23         9.21 o                         
   6   4   6        219.14        199.73         5.68 o                         
   8   4   6      14941.90      14168.47       115.21 o                         
  10   4   6         74.25        132.75         6.86 o                         
  12   4   6       2239.06       2321.21        23.88 o                         
  14   4   6        575.73        505.39         9.99 o                         
  16   4   6        913.83        921.34        14.48 o                         
  18   4   6        683.10        695.99        12.92 o                         
  20   4   6       3893.16       3929.41        41.78 o                         
  22   4   6       5550.49       5574.90        56.44 o                         
  24   4   6        410.30        379.27        14.25 o                         
  26   4   6       3229.39       3266.63        42.32 o                         
  28   4   6       2095.34       2100.94        38.95 o                         
  30   4   6        365.78        324.31        22.34 o                         
  32   4   6       2405.81       2491.61        57.71 o                         
  34   4   6       1757.67       1722.33        38.06 o                         
  36   4   6        903.11        896.86        30.02 o                         
  38   4   6       1099.65       1023.15        33.00 o                         
  40   4   6       3139.82       3107.36       104.56 o                         
 -47   5   6       1428.97       1457.95        40.17 o                         
 -45   5   6       2935.03       2892.20        53.01 o                         
 -43   5   6          6.89         13.60        11.78 o                         
 -41   5   6        399.57        387.22        24.42 o                         
 -39   5   6        454.85        442.81        29.45 o                         
 -37   5   6        275.06        265.94        17.88 o                         
 -35   5   6        397.05        353.56        18.14 o                         
 -33   5   6        283.70        334.36        30.60 o                         
 -31   5   6         71.94         77.47        12.75 o                         
 -29   5   6       2414.22       2324.10        40.17 o                         
 -27   5   6       1499.61       1597.97        31.31 o                         
 -25   5   6        463.09        429.05        16.98 o                         
 -23   5   6       2990.54       3085.66        46.07 o                         
 -21   5   6      28527.09      25962.27       257.56 o                         
 -19   5   6       4301.44       4250.82        50.33 o                         
 -17   5   6      12198.70      11929.72       108.96 o                         
 -15   5   6       2427.71       2260.45        30.60 o                         
 -13   5   6       4370.26       4535.83        45.55 o                         
 -11   5   6       2496.67       2416.72        25.21 o                         
  -9   5   6       9830.16       9777.66        90.27 o                         
  -7   5   6       1815.68       1629.08        18.23 o                         
  -5   5   6        169.14        267.76         9.12 o                         
  -3   5   6       6334.00       6260.11        53.74 o                         
  -1   5   6       9029.33       9223.91        95.61 o                         
   1   5   6       1440.83       1627.66        19.86 o                         
   3   5   6       7219.08       6925.93        59.28 o                         
   5   5   6        135.01        243.72         6.76 o                         
   7   5   6      15662.72      14899.07       121.80 o                         
   9   5   6       1791.47       1852.69        20.72 o                         
  11   5   6       2407.26       2424.08        27.26 o                         
  13   5   6       1014.59       1170.09        17.22 o                         
  15   5   6       3472.34       3459.55        37.20 o                         
  17   5   6       1029.81        983.06        15.58 o                         
  19   5   6       2437.66       2401.05        28.58 o                         
  21   5   6      11530.96      11359.57       105.28 o                         
  23   5   6        428.62        459.45        12.92 o                         
  25   5   6         42.24         32.56         7.95 o                         
  27   5   6        363.64        374.48        17.94 o                         
  29   5   6       1214.56       1264.60        30.02 o                         
  31   5   6          0.87         18.87        10.50 o                         
  33   5   6        262.28        279.30        20.19 o                         
  35   5   6        194.26        228.70        28.66 o                         
  37   5   6         92.24        106.24        27.86 o                         
 -44   6   6         97.07        123.78        17.67 o                         
 -42   6   6       2590.64       2670.48        50.99 o                         
 -40   6   6        891.42        917.06        30.34 o                         
 -38   6   6        407.61        435.74        35.38 o                         
 -36   6   6        853.31        792.30        27.38 o                         
 -34   6   6          9.12         -2.78         9.56 o                         
 -32   6   6       1320.54       1344.07        37.85 o                         
 -30   6   6          1.80         13.60         8.83 o                         
 -28   6   6         63.55         74.51         9.56 o                         
 -26   6   6       1418.60       1272.89        60.64 o                         
 -24   6   6       1051.37       1080.54        25.40 o                         
 -22   6   6      17618.99      17196.33       203.15 o                         
 -20   6   6      10492.37      10218.28       106.78 o                         
 -18   6   6      11862.00      11122.09       115.21 o                         
 -16   6   6      14100.69      13305.86       136.35 o                         
 -14   6   6       6902.93       6932.45        75.07 o                         
 -12   6   6       1345.07       1435.68        19.86 o                         
 -10   6   6       1133.92       1155.79        17.22 o                         
  -8   6   6       3117.45       3140.30        30.79 o                         
  -6   6   6          8.77         14.45         5.70 o                         
  -4   6   6      16255.92      15953.04       141.87 o                         
  -2   6   6      11132.21      10920.99        90.84 o                         
   0   6   6        170.15        214.63         8.36 o                         
   2   6   6        793.36        882.84        16.28 o                         
   4   6   6       5809.67       5617.97        49.16 o                         
   6   6   6       3520.27       3461.93        33.50 o                         
   8   6   6        726.46        809.50        13.45 o                         
  10   6   6       2034.41       2035.10        24.84 o                         
  12   6   6        727.97        715.89        13.81 o                         
  14   6   6        589.00        601.45        12.72 o                         
  16   6   6        500.93        496.14        12.38 o                         
  18   6   6        313.12        326.20        11.71 o                         
  20   6   6       1329.25       1427.95        25.03 o                         
  22   6   6        110.15        174.00        10.69 o                         
  24   6   6        261.32        285.81        13.14 o                         
  26   6   6        245.56        269.19        18.97 o                         
  28   6   6       1252.76       1215.67        30.02 o                         
  30   6   6          4.54         -6.63        10.50 o                         
  32   6   6        227.15        271.36        21.47 o                         
  34   6   6       1177.99       1266.18        94.36 o                         
 -41   7   6        132.57         70.90        35.70 o                         
 -39   7   6       2129.83       2064.32        54.42 o                         
 -37   7   6        487.90        532.48        26.18 o                         
 -35   7   6       2282.65       2378.99        46.93 o                         
 -33   7   6        123.55        149.32        14.13 o                         
 -31   7   6        109.09        119.25        12.56 o                         
 -29   7   6       1468.82       1391.02        32.12 o                         
 -27   7   6        280.37        190.81        14.72 o                         
 -25   7   6       1140.37       1196.07        36.07 o                         
 -23   7   6       4127.31       3938.05        73.87 o                         
 -21   7   6        721.59        709.11        28.85 o                         
 -19   7   6         72.96         87.67        11.04 o                         
 -17   7   6       2564.89       2577.81        50.06 o                         
 -15   7   6       5562.07       5384.53        61.58 o                         
 -13   7   6        344.90        316.76        12.67 o                         
 -11   7   6      18306.31      17505.58       175.94 o                         
  -9   7   6        329.34        347.26         9.41 o                         
  -7   7   6       3839.19       3492.07        37.64 o                         
  -5   7   6        368.06        510.70        11.31 o                         
  -3   7   6         33.00         57.43         5.25 o                         
  -1   7   6       2475.60       2718.67        27.99 o                         
   1   7   6       3990.50       3860.95        37.32 o                         
   3   7   6       6731.40       7236.16        65.94 o                         
   5   7   6       7237.56       7643.53        83.27 o                         
   7   7   6        506.08        602.82        16.50 o                         
   9   7   6         64.68         73.27         6.00 o                         
  11   7   6        251.59        228.01         9.71 o                         
  13   7   6        496.05        496.24        13.51 o                         
  15   7   6        989.82       1132.57        20.54 o                         
  17   7   6         92.37        108.98        11.78 o                         
  19   7   6        874.51        835.78        17.16 o                         
  21   7   6       4825.88       4697.66        56.32 o                         
  23   7   6         59.37         63.39         8.95 o                         
  25   7   6        648.00        584.47        22.07 o                         
  27   7   6       1442.87       1446.64        38.06 o                         
  29   7   6        602.82        661.12        32.00 o                         
  31   7   6       1208.44       1158.95        47.79 o                         
 -36   8   6        794.45        797.80        32.66 o                         
 -34   8   6        111.17        103.91        58.66 o                         
 -32   8   6        321.25        291.37        63.76 o                         
 -30   8   6         58.51         90.11        20.40 o                         
 -28   8   6        174.12        155.15        19.59 o                         
 -26   8   6         26.24        -12.75        14.43 o                         
 -24   8   6       1579.29       1632.73        44.97 o                         
 -22   8   6         88.04         45.51        28.05 o                         
 -20   8   6        829.05        810.71        19.56 o                         
 -18   8   6        129.35        158.91        12.56 o                         
 -16   8   6        154.47        124.72        11.78 o                         
 -14   8   6        540.78        669.39        22.44 o                         
 -12   8   6        479.00        607.19        19.47 o                         
 -10   8   6       2649.55       2880.18        37.29 o                         
  -8   8   6        743.67        751.88        16.35 o                         
  -6   8   6       1706.22       1577.74        22.83 o                         
  -4   8   6       3642.05       3497.87        39.64 o                         
  -2   8   6       1808.57       1915.24        26.28 o                         
   0   8   6        905.45        864.65        18.48 o                         
   2   8   6        359.99        419.11        14.98 o                         
   4   8   6        798.34        808.44        22.83 o                         
   6   8   6        508.12        512.94        15.83 o                         
   8   8   6        187.70        208.77        12.83 o                         
  10   8   6       3274.77       3216.49        42.79 o                         
  12   8   6          0.08         43.52         7.49 o                         
  14   8   6       1352.76       1329.46        21.03 o                         
  16   8   6       1854.97       1967.37        30.58 o                         
  18   8   6         69.41         84.78         9.88 o                         
  20   8   6        319.93        376.08        26.13 o                         
  22   8   6        725.48        762.14        35.56 o                         
  24   8   6          6.78          7.44        14.13 o                         
  26   8   6        843.81        968.43        35.18 o                         
 -31   9   6         26.39        -56.11        56.11 o                         
 -29   9   6       1132.19       1086.83        44.97 o                         
 -27   9   6       2095.29       2092.89        55.81 o                         
 -25   9   6        117.51        130.57        19.59 o                         
 -23   9   6        251.15        249.25        23.24 o                         
 -21   9   6       1148.34       1114.94        56.11 o                         
 -19   9   6         22.56          7.65        14.43 o                         
 -17   9   6          1.48         31.74        15.93 o                         
 -15   9   6        124.39        131.15        11.68 o                         
 -13   9   6       1665.46       1656.34        34.27 o                         
 -11   9   6        444.01        413.14        19.47 o                         
  -9   9   6         26.90        106.07         9.87 o                         
  -7   9   6         99.76        102.32        13.34 o                         
  -5   9   6       1027.55       1035.92        22.03 o                         
  -3   9   6        381.86        394.52        19.14 o                         
  -1   9   6        676.76        698.31        19.45 o                         
   1   9   6         26.92         50.90         8.11 o                         
   3   9   6        138.57        188.38        13.85 o                         
   5   9   6       1308.78       1355.22        26.32 o                         
   7   9   6        228.17        258.67        15.48 o                         
   9   9   6          3.37         26.33         9.71 o                         
  11   9   6       2009.41       2025.47       105.66 o                         
  13   9   6        163.70        167.56        16.50 o                         
  15   9   6       2003.50       2188.72        45.68 o                         
  17   9   6        113.57        140.99        28.05 o                         
  19   9   6        170.76        215.82        26.87 o                         
 -20  10   6        413.03        471.24        36.07 o                         
 -18  10   6        373.53        423.34        32.46 o                         
 -16  10   6       2652.03       2655.69        61.31 o                         
 -14  10   6         17.00         84.85        18.03 o                         
 -12  10   6         86.21         79.14        18.03 o                         
 -10  10   6        195.41        222.55        17.18 o                         
  -8  10   6       1493.36       1453.81        34.27 o                         
  -6  10   6        457.70        572.21        25.40 o                         
  -4  10   6        182.44        219.40        17.67 o                         
  -2  10   6        175.71        201.39        16.50 o                         
   0  10   6       1111.75       1095.19        25.73 o                         
   2  10   6         21.82         32.01        12.83 o                         
   4  10   6        615.87        726.81        45.08 o                         
   6  10   6        160.65        203.14        17.18 o                         
   8  10   6       1899.36       2081.93        43.98 o                         
  10  10   6         19.23         35.70        16.50 o                         
 -53   1   7         25.94         15.30        18.03 o                         
 -51   1   7        815.34        864.51        37.86 o                         
 -49   1   7        410.96        484.27        22.44 o                         
 -47   1   7        938.76        976.38        21.56 o                         
 -45   1   7          6.19          3.83         7.65 o                         
 -43   1   7         21.35         22.67         6.68 o                         
 -41   1   7       2191.35       2086.52        30.17 o                         
 -39   1   7       1221.32       1088.59        23.56 o                         
 -37   1   7        147.79        147.08         5.63 o                         
 -35   1   7         63.38         34.22         4.58 o                         
 -33   1   7      11652.03      11421.26        82.22 o                         
 -31   1   7       1743.56       1664.35        19.65 o                         
 -29   1   7       2405.80       2261.87        18.76 o                         
 -27   1   7       6269.55       6471.97        45.47 o                         
 -25   1   7         22.75         25.21         2.28 o                         
 -23   1   7       1527.39       1667.46        12.91 o                         
 -21   1   7        427.15        468.55         7.60 o                         
 -19   1   7       2038.35       2222.71        15.09 o                         
 -17   1   7       8719.80       8741.24        52.53 o                         
 -15   1   7       3334.93       4098.56        24.51 o                         
 -13   1   7      15677.65      15595.80        87.60 o                         
 -11   1   7         10.15         19.95         1.70 o                         
  -9   1   7        947.94       1094.82        10.22 o                         
  -7   1   7      36966.95      39573.23       581.18 o                         
  -5   1   7        170.11        105.38         3.61 o                         
  -3   1   7       3365.44       3351.11        43.84 o                         
  -1   1   7      21755.46      20351.58       171.08 o                         
   1   1   7       4669.41       4775.40        49.78 o                         
   3   1   7       6602.69       6935.32        53.41 o                         
   5   1   7       8652.17       8931.54        72.88 o                         
   7   1   7        854.94        816.61         9.64 o                         
   9   1   7      10142.49      11364.07        85.91 o                         
  11   1   7        925.72        957.58        12.49 o                         
  13   1   7      13621.92      13396.63        94.66 o                         
  15   1   7       7804.97       8256.58        60.39 o                         
  17   1   7         82.96        101.04         7.90 o                         
  19   1   7       8672.26       9218.34        67.83 o                         
  21   1   7        392.68        325.16         8.33 o                         
  23   1   7       6656.72       6500.00        58.23 o                         
  25   1   7          7.32         44.16         5.68 o                         
  27   1   7         88.10         98.67         7.83 o                         
  29   1   7       1314.52       1293.74        22.67 o                         
  31   1   7        181.69        185.60        12.36 o                         
  33   1   7        516.08        484.01        22.09 o                         
  35   1   7         10.74         25.89         9.33 o                         
  37   1   7         10.42         28.99        10.69 o                         
  39   1   7        228.88        237.08        17.67 o                         
  41   1   7        343.25        282.59        25.96 o                         
 -52   2   7        270.11        299.73        23.19 o                         
 -50   2   7          2.74         -4.03        10.69 o                         
 -48   2   7        111.06        134.45        13.99 o                         
 -46   2   7        655.19        632.98        19.00 o                         
 -44   2   7       1100.66       1016.35        22.03 o                         
 -42   2   7       1541.92       1549.67        27.18 o                         
 -40   2   7       2930.88       2845.15        38.85 o                         
 -38   2   7        674.31        671.49        15.84 o                         
 -36   2   7        107.25         93.25         7.16 o                         
 -34   2   7        888.02        839.16        15.42 o                         
 -32   2   7       2837.35       2854.27        29.80 o                         
 -30   2   7       7566.08       7321.51        63.83 o                         
 -28   2   7        601.60        629.55        13.90 o                         
 -26   2   7       2016.76       1974.57        19.68 o                         
 -24   2   7       9708.72      10415.90        80.40 o                         
 -22   2   7       2543.32       2531.59        23.64 o                         
 -20   2   7        376.70        445.84         6.60 o                         
 -18   2   7       2239.10       2135.29        19.35 o                         
 -16   2   7       2287.88       2340.91        17.82 o                         
 -14   2   7      14413.64      14325.18        93.66 o                         
 -12   2   7         63.29        149.76         4.27 o                         
 -10   2   7      24131.07      23840.48       207.57 o                         
  -8   2   7      25056.82      25608.45       248.00 o                         
  -6   2   7      13797.49      15868.67       117.04 o                         
  -4   2   7      19985.04      21548.64       329.07 o                         
  -2   2   7        714.41        695.27        10.20 o                         
   0   2   7       2012.39       2093.77        19.70 o                         
   2   2   7       3536.92       4127.20        38.78 o                         
   4   2   7      12093.13      11980.27        97.16 o                         
   6   2   7       3233.45       3312.65        29.80 o                         
   8   2   7       5472.81       5677.29        48.56 o                         
  10   2   7        885.15        956.90        12.93 o                         
  12   2   7      11062.07      10952.19        78.20 o                         
  14   2   7      12968.39      13019.44        92.17 o                         
  16   2   7        854.11        809.84        10.66 o                         
  18   2   7      11166.31      11416.34        88.95 o                         
  20   2   7       2106.60       1887.11        21.02 o                         
  22   2   7       1504.75       1451.42        18.12 o                         
  24   2   7       1885.59       1864.65        21.59 o                         
  26   2   7         67.13         53.68         6.12 o                         
  28   2   7       1021.07       1091.73        18.38 o                         
  30   2   7        321.41        358.32        17.18 o                         
  32   2   7        953.98        901.81        21.28 o                         
  34   2   7       2055.25       2014.22        33.22 o                         
  36   2   7         16.31         45.90        11.78 o                         
  38   2   7       1039.81       1018.25        42.84 o                         
  40   2   7         74.28        117.01        17.67 o                         
 -51   3   7        319.20        371.61        28.71 o                         
 -49   3   7       2924.93       3078.07        45.80 o                         
 -47   3   7         13.87         42.08        10.20 o                         
 -45   3   7        116.75        132.17        12.56 o                         
 -43   3   7        347.59        245.94        14.52 o                         
 -41   3   7          9.96         45.33         8.83 o                         
 -39   3   7        718.84        797.17        24.63 o                         
 -37   3   7        203.42        240.05        10.81 o                         
 -35   3   7         92.91         91.89         6.12 o                         
 -33   3   7        306.23        315.51        10.81 o                         
 -31   3   7       5266.20       5140.36        51.92 o                         
 -29   3   7       3817.06       4006.07        41.33 o                         
 -27   3   7       3205.47       3519.54        31.94 o                         
 -25   3   7       2896.57       2739.42        31.44 o                         
 -23   3   7       5212.63       5498.12        45.06 o                         
 -21   3   7        394.52        352.64         8.36 o                         
 -19   3   7        780.84        664.87        10.69 o                         
 -17   3   7       5195.86       4988.13        44.73 o                         
 -15   3   7       4104.86       4762.38        39.04 o                         
 -13   3   7         31.68         24.85         2.62 o                         
 -11   3   7        482.67        654.10         8.40 o                         
  -9   3   7       1392.41       1542.25        16.25 o                         
  -7   3   7        282.92        416.21         6.76 o                         
  -5   3   7      17996.61      18206.05       159.21 o                         
  -3   3   7       3001.41       2979.49        43.98 o                         
  -1   3   7       1539.53       1642.59        18.25 o                         
   1   3   7        172.93        202.53         5.25 o                         
   3   3   7      11832.96      12075.62        99.64 o                         
   5   3   7       4419.98       4877.85        42.31 o                         
   7   3   7       2903.60       2747.32        26.32 o                         
   9   3   7       2095.18       2568.37        23.06 o                         
  11   3   7        524.39        509.29         8.51 o                         
  13   3   7       3500.38       3587.97        31.31 o                         
  15   3   7       1685.25       1696.08        17.49 o                         
  17   3   7        488.43        475.37         8.39 o                         
  19   3   7       1215.70       1228.67        14.45 o                         
  21   3   7       2745.14       2595.04        26.43 o                         
  23   3   7        387.08        324.32         9.41 o                         
  25   3   7         22.62         15.30         6.68 o                         
  27   3   7          0.33          8.50         6.68 o                         
  29   3   7        455.30        485.97        19.47 o                         
  31   3   7        228.49        210.93        17.67 o                         
  33   3   7        221.83        261.75        20.19 o                         
  35   3   7        361.20        345.22        22.44 o                         
  37   3   7        365.85        352.47        27.78 o                         
  39   3   7        185.84        186.83        19.47 o                         
 -50   4   7        254.51        263.75        23.24 o                         
 -48   4   7         37.04          8.70        11.94 o                         
 -46   4   7         30.75         33.56        10.69 o                         
 -44   4   7       1390.45       1387.14        27.34 o                         
 -42   4   7          2.57          2.04         8.11 o                         
 -40   4   7       1332.54       1372.51        26.47 o                         
 -38   4   7       1639.90       1578.35        28.33 o                         
 -36   4   7        601.26        590.02        14.20 o                         
 -34   4   7         79.06         67.32         7.32 o                         
 -32   4   7        845.60        938.88        15.94 o                         
 -30   4   7       6514.41       6050.08        59.09 o                         
 -28   4   7        707.95        769.07        20.61 o                         
 -26   4   7      21233.44      20440.18       236.55 o                         
 -24   4   7       6009.35       5559.21        63.09 o                         
 -22   4   7          0.37         14.98         6.15 o                         
 -20   4   7        958.96       1011.58        15.42 o                         
 -18   4   7       5088.29       4679.22        47.42 o                         
 -16   4   7       2324.52       2461.50        26.99 o                         
 -14   4   7       7253.97       7551.44        71.15 o                         
 -12   4   7        948.20       1109.15        16.35 o                         
 -10   4   7        955.20        966.88        14.06 o                         
  -8   4   7        685.99        741.43        10.20 o                         
  -6   4   7          5.14         21.59         2.73 o                         
  -4   4   7       2656.04       2580.39        35.75 o                         
  -2   4   7       7559.94       8113.78       148.97 o                         
   0   4   7        111.67        163.98         6.08 o                         
   2   4   7      22208.90      22255.08       176.98 o                         
   4   4   7        569.52        699.51        12.55 o                         
   6   4   7       6172.09       6184.16        49.23 o                         
   8   4   7       1242.54       1383.95        16.25 o                         
  10   4   7       8227.32       8088.25        68.68 o                         
  12   4   7       4220.45       4474.09        41.22 o                         
  14   4   7       5457.98       5704.53        55.62 o                         
  16   4   7       4225.17       3944.51        41.41 o                         
  18   4   7       2172.93       2111.43        26.28 o                         
  20   4   7        779.90        686.89        13.23 o                         
  22   4   7        175.48        196.80        10.69 o                         
  24   4   7          5.89          7.93         6.68 o                         
  26   4   7         48.18         61.97         9.80 o                         
  28   4   7       1309.08       1246.24        29.15 o                         
  30   4   7       1609.05       1576.46        43.28 o                         
  32   4   7        199.68        178.18        15.54 o                         
  34   4   7        140.52        142.75        16.82 o                         
  36   4   7         91.76         64.03        13.51 o                         
  38   4   7         16.52         46.83        24.26 o                         
 -47   5   7          0.42         10.20        24.04 o                         
 -45   5   7        105.74        145.09        18.57 o                         
 -43   5   7       1128.13       1079.43        30.34 o                         
 -41   5   7        233.21        209.16        13.27 o                         
 -39   5   7         17.27          6.60         6.98 o                         
 -37   5   7       1046.17       1006.71        27.24 o                         
 -35   5   7         67.83         49.30        11.78 o                         
 -33   5   7       1180.16       1102.08        32.46 o                         
 -31   5   7        726.69        874.09        40.80 o                         
 -29   5   7       4007.92       3646.05        54.92 o                         
 -27   5   7        255.43        265.54        15.54 o                         
 -25   5   7         42.36         60.77         8.83 o                         
 -23   5   7       4336.90       4339.83        60.81 o                         
 -21   5   7        212.33        153.01        20.40 o                         
 -19   5   7       2860.66       3180.81        47.12 o                         
 -17   5   7         38.30         55.73         7.36 o                         
 -15   5   7       3615.91       3316.62        36.00 o                         
 -13   5   7       3941.85       3712.17        38.70 o                         
 -11   5   7        217.72        300.90        12.24 o                         
  -9   5   7        225.76        160.60         8.74 o                         
  -7   5   7       4662.30       5328.15        47.12 o                         
  -5   5   7       1830.74       1912.56        20.33 o                         
  -3   5   7       7578.25       8492.13        87.96 o                         
  -1   5   7       2796.80       3230.61        33.16 o                         
   1   5   7        995.89       1065.46        14.47 o                         
   3   5   7        506.65        550.56         9.77 o                         
   5   5   7      18569.21      18230.57       147.14 o                         
   7   5   7        768.79        970.52        13.42 o                         
   9   5   7       1273.51       1191.11        26.28 o                         
  11   5   7        750.23        741.98        13.81 o                         
  13   5   7       3841.52       3986.37        41.41 o                         
  15   5   7        988.58       1013.31        16.54 o                         
  17   5   7        280.06        317.37        12.87 o                         
  19   5   7       6419.13       6267.61        71.41 o                         
  21   5   7          7.36         22.62         6.92 o                         
  23   5   7        957.32        834.58        20.80 o                         
  25   5   7        968.35        941.61        24.02 o                         
  27   5   7        135.13         98.04        13.49 o                         
  29   5   7        835.15        790.44        26.18 o                         
  31   5   7       1532.77       1573.21        35.98 o                         
  33   5   7        886.12        831.57        30.10 o                         
  35   5   7        351.05        268.06        29.39 o                         
 -44   6   7       1238.86       1207.05        35.09 o                         
 -42   6   7       1425.87       1360.78        36.24 o                         
 -40   6   7        254.59        247.39        19.47 o                         
 -38   6   7        330.07        268.70        21.47 o                         
 -36   6   7       1101.49       1058.32        31.86 o                         
 -34   6   7         21.66         -4.64         9.56 o                         
 -32   6   7       3734.43       3473.71        54.92 o                         
 -30   6   7         12.98         -1.70         8.83 o                         
 -28   6   7          0.84         18.70         8.83 o                         
 -26   6   7        163.71        146.52        13.38 o                         
 -24   6   7       3924.97       3814.47        55.80 o                         
 -22   6   7       1238.98       1096.70        32.46 o                         
 -20   6   7       9901.79       9208.25        97.95 o                         
 -18   6   7       2314.14       2226.60        29.54 o                         
 -16   6   7       1196.79       1292.36        21.28 o                         
 -14   6   7        171.20        151.37         9.57 o                         
 -12   6   7       3636.78       3438.35        41.40 o                         
 -10   6   7          2.64         17.00         4.16 o                         
  -8   6   7        707.65        660.20        11.31 o                         
  -6   6   7       2399.70       2606.49        33.01 o                         
  -4   6   7      11306.87      10996.50       112.17 o                         
  -2   6   7       6484.14       6845.67        64.31 o                         
   0   6   7        363.98        413.00        11.27 o                         
   2   6   7       1787.61       1691.22        22.67 o                         
   4   6   7       1228.76       1252.03        15.74 o                         
   6   6   7          4.25         19.01         3.79 o                         
   8   6   7       4488.32       4405.45        45.48 o                         
  10   6   7        788.12        779.82        14.06 o                         
  12   6   7        323.80        351.62        14.76 o                         
  14   6   7       3865.05       3820.82        41.34 o                         
  16   6   7         14.12         35.09         5.76 o                         
  18   6   7        275.55        311.94        12.16 o                         
  20   6   7        948.00        989.74        22.12 o                         
  22   6   7       1104.54       1044.16        20.93 o                         
  24   6   7        583.81        577.90        17.31 o                         
  26   6   7         15.93         36.72        10.50 o                         
  28   6   7       1109.42       1139.08        35.67 o                         
  30   6   7        568.82        572.47        56.79 o                         
  32   6   7         94.76        120.66        18.82 o                         
 -41   7   7        156.93        125.13        21.14 o                         
 -39   7   7          1.14         32.17        13.51 o                         
 -37   7   7          7.02         -3.28        12.56 o                         
 -35   7   7         54.21         56.62        13.51 o                         
 -33   7   7        544.41        536.92        37.59 o                         
 -31   7   7       2733.08       2724.11        46.93 o                         
 -29   7   7       1274.58       1344.10        39.67 o                         
 -27   7   7          8.19         -2.55        10.82 o                         
 -25   7   7       1886.71       1804.13        44.97 o                         
 -23   7   7       5339.04       5027.56        88.31 o                         
 -21   7   7        630.27        671.06        26.87 o                         
 -19   7   7       2473.47       2518.54        59.63 o                         
 -17   7   7       5013.74       5368.07       111.90 o                         
 -15   7   7         93.82        113.14         8.66 o                         
 -13   7   7        124.66        195.26        14.72 o                         
 -11   7   7        683.27        957.86        14.02 o                         
  -9   7   7        304.02        333.71        10.64 o                         
  -7   7   7        565.99        580.78        12.17 o                         
  -5   7   7       1015.67        947.13        16.14 o                         
  -3   7   7         91.30         84.67         5.25 o                         
  -1   7   7        573.03        450.78        10.99 o                         
   1   7   7       2005.24       2096.15        25.93 o                         
   3   7   7        608.97        721.83        18.51 o                         
   5   7   7       3303.61       3349.38        46.93 o                         
   7   7   7        706.12        733.99        20.33 o                         
   9   7   7          1.20          7.88         5.50 o                         
  11   7   7       1836.48       1855.45        26.54 o                         
  13   7   7       5171.36       5103.46        58.42 o                         
  15   7   7          8.72          5.56         5.50 o                         
  17   7   7        423.02        380.15        14.25 o                         
  19   7   7        750.08        681.09        19.57 o                         
  21   7   7       1081.11       1062.33        21.43 o                         
  23   7   7         35.48         63.89        16.93 o                         
  25   7   7        434.10        362.31        21.60 o                         
  27   7   7       2024.23       2017.50        76.51 o                         
  29   7   7        804.92        880.23        41.36 o                         
 -36   8   7       3264.23       3180.61        75.74 o                         
 -34   8   7         59.93         68.86        18.03 o                         
 -32   8   7        977.73       1015.92        39.67 o                         
 -30   8   7        835.84        772.46        34.12 o                         
 -28   8   7        325.82        306.03        26.87 o                         
 -26   8   7        448.15        463.30        28.85 o                         
 -24   8   7         18.88         12.39        12.24 o                         
 -22   8   7        688.40        643.71        35.70 o                         
 -20   8   7        128.93        119.21        11.04 o                         
 -18   8   7       3689.85       3569.45        53.24 o                         
 -16   8   7       1452.18       1318.68        27.71 o                         
 -14   8   7       1640.51       1506.71        50.98 o                         
 -12   8   7       4287.62       4209.91        50.13 o                         
 -10   8   7        493.92        431.66        14.18 o                         
  -8   8   7        775.98        738.66        17.58 o                         
  -6   8   7       5901.00       6200.58        97.64 o                         
  -4   8   7       1851.97       1657.41        30.63 o                         
  -2   8   7          3.25         29.10         6.98 o                         
   0   8   7        704.36        792.95        17.58 o                         
   2   8   7       2116.62       2112.51        35.09 o                         
   4   8   7         45.35         52.76         6.98 o                         
   6   8   7       4061.21       4059.01        50.62 o                         
   8   8   7        804.34        839.46        19.21 o                         
  10   8   7        100.09        103.92        16.20 o                         
  12   8   7       1711.95       1668.63        23.59 o                         
  14   8   7         22.68         13.88         7.53 o                         
  16   8   7        705.25        585.02        15.69 o                         
  18   8   7        505.91        461.80        15.45 o                         
  20   8   7        796.62        770.77        27.71 o                         
  22   8   7       1306.84       1347.60        50.75 o                         
  24   8   7       1034.78       1027.96        34.35 o                         
 -31   9   7        750.86        657.96        76.51 o                         
 -29   9   7        580.03        499.27        35.53 o                         
 -27   9   7        860.57        816.08        37.74 o                         
 -25   9   7        569.21        517.39        61.21 o                         
 -23   9   7        583.23        662.86        34.12 o                         
 -21   9   7          5.63        -14.43        14.43 o                         
 -19   9   7          5.72         10.20        14.43 o                         
 -17   9   7       5013.43       4897.91        88.31 o                         
 -15   9   7        127.24        146.80        12.56 o                         
 -13   9   7       6898.64       6856.71        91.19 o                         
 -11   9   7       1701.77       1615.96        33.29 o                         
  -9   9   7       6839.58       6975.79        79.00 o                         
  -7   9   7       5531.94       5555.65        66.23 o                         
  -5   9   7       1181.29       1193.77        34.12 o                         
  -3   9   7          6.04         14.62         8.11 o                         
  -1   9   7       2295.74       2355.90        35.57 o                         
   1   9   7       1524.13       1467.11        27.88 o                         
   3   9   7       1577.11       1516.45        58.43 o                         
   5   9   7        154.06        176.60        13.27 o                         
   7   9   7       4485.16       4270.83        55.10 o                         
   9   9   7       2823.16       2874.95        41.32 o                         
  11   9   7          2.16         22.26        11.67 o                         
  13   9   7       2982.94       2880.93        51.62 o                         
  15   9   7         38.77         68.86        21.64 o                         
  17   9   7       1666.08       1795.71        55.81 o                         
  19   9   7        458.39        422.04        39.67 o                         
 -20  10   7        698.19        659.09        37.74 o                         
 -18  10   7       2517.95       2404.73        59.43 o                         
 -16  10   7         15.97         48.45        18.03 o                         
 -14  10   7        505.20        526.71        30.50 o                         
 -12  10   7       4489.92       4496.13        84.70 o                         
 -10  10   7        720.70        756.94        34.38 o                         
  -8  10   7        546.14        504.14        28.66 o                         
  -6  10   7       2070.68       1955.31        40.17 o                         
  -4  10   7       1834.17       1859.04        40.25 o                         
  -2  10   7          2.43         12.95        17.48 o                         
   0  10   7        456.83        431.98        20.54 o                         
   2  10   7        120.80        104.49        15.54 o                         
   4  10   7         12.61         17.78        21.02 o                         
   6  10   7        584.93        570.85        27.71 o                         
   8  10   7       1255.09       1259.03        36.73 o                         
 -54   0   8         96.66        112.21        30.60 o                         
 -52   0   8         19.71         45.90        25.50 o                         
 -50   0   8        782.87        861.98        45.90 o                         
 -48   0   8        402.63        405.86        21.63 o                         
 -46   0   8          8.95         13.39         6.52 o                         
 -44   0   8        183.26        115.32         9.56 o                         
 -42   0   8         61.04          4.37         7.42 o                         
 -40   0   8       3598.19       3284.12        40.00 o                         
 -38   0   8       3069.82       3417.34        40.00 o                         
 -36   0   8      30122.17      28751.86       280.51 o                         
 -34   0   8      16593.18      16734.61       149.12 o                         
 -32   0   8          9.36         11.43         5.98 o                         
 -30   0   8       8930.81       8916.01        81.61 o                         
 -28   0   8      28435.52      26354.13       229.46 o                         
 -26   0   8       1303.55       1145.23        14.93 o                         
 -24   0   8       3926.56       4358.17        47.78 o                         
 -22   0   8      12485.02      10133.61       120.67 o                         
 -20   0   8      63058.94      63679.55      5564.63 o                         
 -18   0   8      19651.21      18901.00       169.17 o                         
 -16   0   8     130387.53     134270.94      5169.34 o                         
 -14   0   8      48756.09      52343.00      1106.81 o                         
 -12   0   8      36445.38      38712.16      1211.37 o                         
 -10   0   8      35247.88      36407.06       814.71 o                         
  -8   0   8       3385.55       3034.79        66.31 o                         
  -6   0   8        235.66        154.37         9.94 o                         
  -4   0   8      11126.06      11296.53       112.21 o                         
  -2   0   8       1496.86       1245.98        15.30 o                         
   0   0   8      10608.23       9913.66        99.46 o                         
   2   0   8      51376.17      53766.71      1146.28 o                         
   4   0   8      13290.53      12813.70       147.24 o                         
   6   0   8       1784.81       1744.73        26.50 o                         
   8   0   8        238.78        196.40        10.82 o                         
  10   0   8        783.01        605.46        13.51 o                         
  12   0   8      15924.06      15144.95       173.74 o                         
  14   0   8       4880.65       4555.20        51.00 o                         
  16   0   8      44182.50      42416.67       410.59 o                         
  18   0   8        883.69        848.15        15.30 o                         
  20   0   8         15.49         30.82         5.50 o                         
  22   0   8       2199.00       2271.56        37.22 o                         
  24   0   8        107.63         82.88        10.82 o                         
  26   0   8        928.66        897.95        28.85 o                         
  28   0   8        484.21        455.38        25.50 o                         
  30   0   8       1775.73       1725.43        41.36 o                         
  32   0   8         91.63        108.46        15.93 o                         
  34   0   8       1144.23       1122.32        36.07 o                         
  36   0   8         94.92        144.51        30.60 o                         
  38   0   8       1954.68       1825.28        48.59 o                         
  40   0   8        267.72        372.76        33.15 o                         
 -53   1   8          8.36         33.15        18.03 o                         
 -51   1   8       1115.86       1088.45        30.02 o                         
 -49   1   8        117.52         83.09        17.85 o                         
 -47   1   8        184.24        180.15        11.94 o                         
 -45   1   8       1335.75       1409.88        24.61 o                         
 -43   1   8       3599.22       3522.70        44.57 o                         
 -41   1   8         23.12         19.13         6.52 o                         
 -39   1   8       3831.71       3961.07        41.41 o                         
 -37   1   8        663.30        582.68        20.35 o                         
 -35   1   8      18651.70      18527.44       130.26 o                         
 -33   1   8       4108.09       4356.00        37.37 o                         
 -31   1   8        554.43        414.07         7.65 o                         
 -29   1   8        222.06        253.33         5.28 o                         
 -27   1   8      17898.89      17361.50       108.04 o                         
 -25   1   8       2777.11       2906.02        20.86 o                         
 -23   1   8       1966.73       1993.97        13.76 o                         
 -21   1   8      40995.71      38982.66       237.41 o                         
 -19   1   8      35175.31      33866.98       206.29 o                         
 -17   1   8       8135.68       9612.04        57.72 o                         
 -15   1   8        190.02         71.28         3.72 o                         
 -13   1   8      78675.24      83554.62      1202.20 o                         
 -11   1   8      10828.56      12007.28        74.51 o                         
  -9   1   8      27247.79      24492.53       474.35 o                         
  -7   1   8      13430.94      14866.89       186.21 o                         
  -5   1   8       3097.23       3407.36        29.80 o                         
  -3   1   8       6526.30       5547.19        40.10 o                         
  -1   1   8       1582.78       2092.81        18.10 o                         
   1   1   8       2713.79       2809.39        23.38 o                         
   3   1   8       1784.06       1594.55        15.42 o                         
   5   1   8      44400.09      40552.81       450.55 o                         
   7   1   8      54780.14      57536.33       920.56 o                         
   9   1   8      23714.43      22314.89       164.96 o                         
  11   1   8      13327.80      12758.67        96.66 o                         
  13   1   8         97.37        144.64         8.12 o                         
  15   1   8       8913.54       9056.88        66.26 o                         
  17   1   8       6826.56       6410.43        48.88 o                         
  19   1   8          0.37          8.74         4.84 o                         
  21   1   8        695.93        783.34        13.77 o                         
  23   1   8       2566.26       2500.90        30.96 o                         
  25   1   8       2311.84       2206.01        28.67 o                         
  27   1   8        647.15        639.66        17.10 o                         
  29   1   8       3904.40       3879.61        50.33 o                         
  31   1   8          1.81         -7.65         7.65 o                         
  33   1   8         36.76         47.70        10.31 o                         
  35   1   8        493.07        557.79        20.16 o                         
  37   1   8         15.13         21.38        11.62 o                         
  39   1   8       1222.07       1203.87        51.66 o                         
  41   1   8       1895.93       1954.87        84.16 o                         
 -52   2   8       2641.79       2525.72        46.65 o                         
 -50   2   8       1573.70       1584.57        29.24 o                         
 -48   2   8         37.77         39.63         9.33 o                         
 -46   2   8       3382.55       3300.63        80.80 o                         
 -44   2   8       3234.33       3218.47        43.24 o                         
 -42   2   8        371.75        368.16        14.52 o                         
 -40   2   8       6695.08       6723.23        74.57 o                         
 -38   2   8       1780.59       1807.24        26.69 o                         
 -36   2   8       1550.13       1692.97        23.22 o                         
 -34   2   8        935.33       1034.72        16.35 o                         
 -32   2   8       8705.40       8129.41        70.08 o                         
 -30   2   8         48.34         60.08         7.06 o                         
 -28   2   8         15.69         22.35         3.98 o                         
 -26   2   8       8890.62       8576.42        67.16 o                         
 -24   2   8       1065.65       1112.96        12.85 o                         
 -22   2   8       5811.85       5116.91        39.20 o                         
 -20   2   8      17585.97      15279.62       114.27 o                         
 -18   2   8         96.81         96.11         3.17 o                         
 -16   2   8        636.66        851.98         8.03 o                         
 -14   2   8      12201.64      12460.54        93.04 o                         
 -12   2   8       2194.21       2326.11        22.14 o                         
 -10   2   8      62297.26      65664.66      1083.38 o                         
  -8   2   8       5848.62       6388.31        53.42 o                         
  -6   2   8      13129.34      13473.65       114.33 o                         
  -4   2   8       2332.50       2420.61        21.21 o                         
  -2   2   8      20282.92      18151.54       133.83 o                         
   0   2   8       2681.64       3207.82        26.99 o                         
   2   2   8        369.48        293.87         5.78 o                         
   4   2   8      17048.17      16203.15       120.89 o                         
   6   2   8      79364.52      80395.83      1426.74 o                         
   8   2   8       2576.61       2499.73        24.60 o                         
  10   2   8      12502.42      12283.81        93.35 o                         
  12   2   8         24.98         26.91         3.08 o                         
  14   2   8       5168.09       5072.47        37.18 o                         
  16   2   8       6832.41       6980.54        52.71 o                         
  18   2   8        413.76        598.68        11.79 o                         
  20   2   8        465.24        500.88        10.99 o                         
  22   2   8         79.23         69.56         5.25 o                         
  24   2   8       3452.70       3293.39        34.24 o                         
  26   2   8        147.37        152.40         9.47 o                         
  28   2   8       8228.18       7897.82        87.27 o                         
  30   2   8        999.99       1037.75        23.29 o                         
  32   2   8         31.46         47.08         9.33 o                         
  34   2   8       1706.50       1729.38        31.62 o                         
  36   2   8       1336.81       1417.27        37.22 o                         
  38   2   8          3.84        -10.20        14.72 o                         
  40   2   8       1194.72       1247.70        46.89 o                         
 -51   3   8       2870.44       2994.83        44.57 o                         
 -49   3   8        193.35        168.06        13.27 o                         
 -47   3   8       3032.45       3171.22        51.97 o                         
 -45   3   8       3209.59       3274.93        49.32 o                         
 -43   3   8       1032.39        942.59        22.23 o                         
 -41   3   8       1236.42       1129.45        22.23 o                         
 -39   3   8       1247.14       1184.74        21.28 o                         
 -37   3   8        337.87        301.80        13.68 o                         
 -35   3   8       1685.70       1705.82        24.10 o                         
 -33   3   8       4126.05       3794.00        40.50 o                         
 -31   3   8      18426.82      18037.83       161.03 o                         
 -29   3   8        192.17        179.98        11.88 o                         
 -27   3   8        154.05        134.43         9.92 o                         
 -25   3   8         95.63         65.00         4.68 o                         
 -23   3   8       1054.02       1083.66        12.56 o                         
 -21   3   8       7342.48       7111.81        52.68 o                         
 -19   3   8       3746.46       3806.05        29.81 o                         
 -17   3   8       1361.54       1373.55        12.51 o                         
 -15   3   8       9941.71       9423.16        72.09 o                         
 -13   3   8       2335.30       2232.01        20.21 o                         
 -11   3   8       7092.16       7532.90        63.10 o                         
  -9   3   8      45103.55      42975.23       696.22 o                         
  -7   3   8       2443.77       3780.58        33.64 o                         
  -5   3   8        138.78        184.82         4.90 o                         
  -3   3   8        994.08        847.62        14.93 o                         
  -1   3   8      13077.48      12990.05       104.79 o                         
   1   3   8       1555.57       1644.36        16.96 o                         
   3   3   8       7154.19       6728.49        56.89 o                         
   5   3   8      14407.23      14096.46       114.17 o                         
   7   3   8       7363.19       8129.75        68.00 o                         
   9   3   8       3621.47       3512.04        32.58 o                         
  11   3   8       4749.16       5019.33        38.26 o                         
  13   3   8         99.22        116.67         5.03 o                         
  15   3   8      14214.23      14311.54       108.47 o                         
  17   3   8         18.92         35.05         3.42 o                         
  19   3   8        378.10        428.31        12.52 o                         
  21   3   8        195.78        230.60         8.55 o                         
  23   3   8       4282.34       4342.05        48.95 o                         
  25   3   8        191.06        171.92        12.56 o                         
  27   3   8        199.85        200.88        11.22 o                         
  29   3   8       1943.64       1961.57        38.06 o                         
  31   3   8        683.74        684.05        25.40 o                         
  33   3   8       4086.71       3983.78        63.76 o                         
  35   3   8       1360.07       1399.23        36.24 o                         
  37   3   8       2546.59       2681.83        57.95 o                         
  39   3   8       1188.99       1207.89        56.11 o                         
 -50   4   8       1772.71       1757.59        42.14 o                         
 -48   4   8        979.97        985.48        31.31 o                         
 -46   4   8        975.31        990.64        24.79 o                         
 -44   4   8       1070.83       1036.77        23.88 o                         
 -42   4   8         38.99         29.11         8.66 o                         
 -40   4   8       2938.70       2908.78        55.52 o                         
 -38   4   8       7148.99       6709.69        67.81 o                         
 -36   4   8        950.72        879.42        16.54 o                         
 -34   4   8       6174.16       5944.20       139.26 o                         
 -32   4   8          9.80         24.77         4.84 o                         
 -30   4   8       4453.90       4061.36        48.13 o                         
 -28   4   8       4637.93       4576.00        61.84 o                         
 -26   4   8      10887.70      10887.03       131.51 o                         
 -24   4   8       1988.48       1914.69        27.88 o                         
 -22   4   8        930.21        909.80        16.00 o                         
 -20   4   8       3984.04       4076.14        42.85 o                         
 -18   4   8        354.67        351.60         8.55 o                         
 -16   4   8       2266.75       2350.99        24.40 o                         
 -14   4   8       2852.40       2779.00        30.07 o                         
 -12   4   8        956.33       1255.60        15.01 o                         
 -10   4   8       8106.58       8177.94        75.23 o                         
  -8   4   8       4112.73       3751.23        37.36 o                         
  -6   4   8        965.96       1113.28        14.93 o                         
  -4   4   8        452.72        455.88         9.47 o                         
  -2   4   8       1577.80       1243.78        16.35 o                         
   0   4   8       4566.96       4890.71        42.65 o                         
   2   4   8       5345.96       5252.26        46.14 o                         
   4   4   8      17968.42      16605.93       248.82 o                         
   6   4   8         38.23         48.09         4.16 o                         
   8   4   8        558.74        668.04         9.89 o                         
  10   4   8      18814.94      18928.86       153.72 o                         
  12   4   8       7204.67       7134.32        68.38 o                         
  14   4   8       1754.86       1804.66        23.07 o                         
  16   4   8      31439.66      30009.21       263.67 o                         
  18   4   8       2474.44       2494.90        30.51 o                         
  20   4   8        960.12        918.99        18.40 o                         
  22   4   8       1574.04       1511.24        25.87 o                         
  24   4   8         94.22        105.73         9.71 o                         
  26   4   8        142.91        130.33        11.78 o                         
  28   4   8        369.98        440.31        26.87 o                         
  30   4   8       1793.56       1712.94        56.31 o                         
  32   4   8       2217.24       2179.69        43.98 o                         
  34   4   8         17.94         25.50        13.51 o                         
  36   4   8        442.29        458.61        35.96 o                         
 -47   5   8        695.09        683.04        32.56 o                         
 -45   5   8       2221.77       2260.85        46.00 o                         
 -43   5   8        698.80        683.50        27.38 o                         
 -41   5   8        727.89        731.18        33.86 o                         
 -39   5   8       1451.83       1396.92        25.37 o                         
 -37   5   8         38.85          7.88        11.48 o                         
 -35   5   8       6288.28       6031.35        69.80 o                         
 -33   5   8        965.41        993.70        30.50 o                         
 -31   5   8        145.22        161.23        20.40 o                         
 -29   5   8        119.70        142.94        11.78 o                         
 -27   5   8       3253.56       3257.59        49.02 o                         
 -25   5   8        134.30        204.02        12.56 o                         
 -23   5   8       1484.70       1450.51        27.38 o                         
 -21   5   8       8299.91       7240.72        92.24 o                         
 -19   5   8       2993.63       2910.09        36.76 o                         
 -17   5   8       5141.31       5271.08        57.86 o                         
 -15   5   8       5639.32       5767.24        64.37 o                         
 -13   5   8       8512.63       8754.91        91.81 o                         
 -11   5   8        879.81       1058.97        16.06 o                         
  -9   5   8       7961.49       8466.51        71.41 o                         
  -7   5   8       4917.95       4816.04        48.87 o                         
  -5   5   8         24.34         64.43         4.37 o                         
  -3   5   8      12730.60      13246.76       119.03 o                         
  -1   5   8       5745.84       5702.67        90.55 o                         
   1   5   8       1894.54       1778.80        18.92 o                         
   3   5   8        172.43        119.63         6.35 o                         
   5   5   8        890.80        831.51        11.90 o                         
   7   5   8        112.67        111.28         5.59 o                         
   9   5   8       2959.38       2826.49        31.84 o                         
  11   5   8       1451.00       1557.97        22.82 o                         
  13   5   8       8091.12       7925.03        75.23 o                         
  15   5   8       7952.86       8199.99        78.86 o                         
  17   5   8       2678.20       2638.82        50.17 o                         
  19   5   8         81.11        103.03         7.97 o                         
  21   5   8       3895.70       4018.70        45.85 o                         
  23   5   8        524.11        596.16        16.85 o                         
  25   5   8        147.14        157.45        14.72 o                         
  27   5   8       1905.80       1817.32        72.97 o                         
  29   5   8       1617.16       1576.97        39.89 o                         
  31   5   8        783.86        794.39        28.36 o                         
  33   5   8        576.49        539.20        28.36 o                         
  35   5   8       3484.71       3115.40        69.71 o                         
 -46   6   8        553.77        392.74        51.00 o                         
 -44   6   8        452.12        408.75        26.62 o                         
 -42   6   8        202.35        215.92        18.51 o                         
 -40   6   8       1527.83       1522.86        36.24 o                         
 -38   6   8       1853.04       1951.40        40.17 o                         
 -36   6   8        383.46        426.95        26.87 o                         
 -34   6   8       3013.51       3047.48        49.89 o                         
 -32   6   8        283.24        261.57        23.70 o                         
 -30   6   8       1201.37       1141.68        27.38 o                         
 -28   6   8        667.54        616.35        22.12 o                         
 -26   6   8       5821.73       5539.13       132.61 o                         
 -24   6   8        526.76        554.68        23.24 o                         
 -22   6   8       6556.60       6901.69       109.96 o                         
 -20   6   8        642.80        846.49        21.68 o                         
 -18   6   8          2.66         19.01         9.24 o                         
 -16   6   8         26.47         94.08         7.65 o                         
 -14   6   8       4738.47       4651.29        53.46 o                         
 -12   6   8       5514.83       5107.43        57.91 o                         
 -10   6   8        270.72        242.60         9.91 o                         
  -8   6   8       6947.58       6766.87        64.70 o                         
  -6   6   8        524.31        708.78        12.62 o                         
  -4   6   8        124.98        112.07         6.84 o                         
  -2   6   8         51.45         78.42         6.68 o                         
   0   6   8       3278.26       3402.72        40.12 o                         
   2   6   8        465.74        572.14        13.27 o                         
   4   6   8       4666.65       4860.76       116.80 o                         
   6   6   8       2957.52       3019.14        36.91 o                         
   8   6   8         44.52         79.92         6.00 o                         
  10   6   8        251.06        230.90         9.71 o                         
  12   6   8        115.98        174.23        12.52 o                         
  14   6   8        567.67        573.95        19.80 o                         
  16   6   8        495.51        496.72        14.25 o                         
  18   6   8       1029.02        971.49        19.45 o                         
  20   6   8          0.63          9.69         6.00 o                         
  22   6   8        738.65        716.12        17.65 o                         
  24   6   8        297.60        269.80        19.88 o                         
  26   6   8        726.60        664.04        32.46 o                         
  28   6   8       1493.05       1467.49        33.73 o                         
  30   6   8       1082.94       1190.41        33.73 o                         
  32   6   8        506.38        582.58        35.53 o                         
 -41   7   8       1852.06       1847.73        44.88 o                         
 -39   7   8         45.21         14.91        25.15 o                         
 -37   7   8       1212.40       1150.58        32.12 o                         
 -35   7   8       1087.79       1106.09        30.34 o                         
 -33   7   8       1318.54       1308.22        32.12 o                         
 -31   7   8        414.93        394.42        26.87 o                         
 -29   7   8         64.88         66.31        17.85 o                         
 -27   7   8       2146.09       2285.02        52.20 o                         
 -25   7   8        411.74        462.00        23.24 o                         
 -23   7   8        704.87        665.28        26.87 o                         
 -21   7   8        378.89        307.06        12.49 o                         
 -19   7   8       1938.92       1860.74        55.52 o                         
 -17   7   8        970.28        974.91        20.99 o                         
 -15   7   8         33.85         37.67         8.10 o                         
 -13   7   8        928.09        956.11        16.54 o                         
 -11   7   8       4201.01       3972.86        42.23 o                         
  -9   7   8       5692.13       5538.90        50.13 o                         
  -7   7   8       1015.72       1103.54        17.22 o                         
  -5   7   8       2207.98       2201.25        27.14 o                         
  -3   7   8       7300.29       7165.85        77.12 o                         
  -1   7   8        915.70       1000.04        18.40 o                         
   1   7   8        106.02        122.93         9.56 o                         
   3   7   8       3119.12       3145.60        46.07 o                         
   5   7   8        920.53        984.29        22.44 o                         
   7   7   8         26.14         61.81         6.00 o                         
   9   7   8         15.11         31.88         5.50 o                         
  11   7   8       8671.59       8910.96        94.21 o                         
  13   7   8         26.59         36.19         6.00 o                         
  15   7   8        773.09        868.17        17.93 o                         
  17   7   8        105.16        141.98        11.27 o                         
  19   7   8        390.94        399.48        15.30 o                         
  21   7   8       1529.91       1539.42        33.86 o                         
  23   7   8       1246.65       1300.62        30.73 o                         
  25   7   8         15.38         17.12        12.56 o                         
  27   7   8         27.08         65.10        25.50 o                         
 -36   8   8        851.39        924.37        58.66 o                         
 -34   8   8        135.13        148.10        33.15 o                         
 -32   8   8          6.15        -15.30        15.30 o                         
 -30   8   8        225.63        167.55        19.59 o                         
 -28   8   8         30.22         22.95        14.43 o                         
 -26   8   8         16.14         25.50        14.43 o                         
 -24   8   8         78.73        101.69        15.93 o                         
 -22   8   8       1825.09       1790.69        51.00 o                         
 -20   8   8        121.85         98.83         8.59 o                         
 -18   8   8        389.48        451.49        22.26 o                         
 -16   8   8       3244.54       3028.81        46.93 o                         
 -14   8   8       2719.88       2440.34        41.42 o                         
 -12   8   8        286.39        367.58        14.54 o                         
 -10   8   8       7088.27       7216.32        80.18 o                         
  -8   8   8       5268.45       5105.70        59.73 o                         
  -6   8   8        109.27        137.48         8.93 o                         
  -4   8   8        983.74        884.67        19.45 o                         
  -2   8   8       1276.77       1302.99        27.38 o                         
   0   8   8        842.70        925.01        20.54 o                         
   2   8   8       1821.08       1862.52        29.54 o                         
   4   8   8         52.78         64.67         8.66 o                         
   6   8   8         32.45         40.49         7.84 o                         
   8   8   8        422.10        489.51        15.83 o                         
  10   8   8        195.08        146.41        10.90 o                         
  12   8   8          8.58         29.62        10.02 o                         
  14   8   8       2801.97       3032.07        40.50 o                         
  16   8   8       1223.74       1269.99        22.83 o                         
  18   8   8         12.61         12.43         9.28 o                         
  20   8   8        671.06        669.15        28.62 o                         
  22   8   8        398.65        356.96        26.18 o                         
  24   8   8        159.01        226.69        23.51 o                         
 -31   9   8         87.24         45.90        40.80 o                         
 -29   9   8        368.47        426.83        34.12 o                         
 -27   9   8        333.58        391.52        66.31 o                         
 -25   9   8        598.42        687.04        38.25 o                         
 -23   9   8        378.42        403.20        28.85 o                         
 -21   9   8        139.58        140.74        20.40 o                         
 -19   9   8         41.40         58.66        14.43 o                         
 -17   9   8        747.93        839.90        34.12 o                         
 -15   9   8        770.28        825.34        25.40 o                         
 -13   9   8        122.98        231.64        17.67 o                         
 -11   9   8        133.69        124.30        14.87 o                         
  -9   9   8        200.61        235.97        13.99 o                         
  -7   9   8       1155.07       1158.87        25.00 o                         
  -5   9   8          5.83         18.94         9.25 o                         
  -3   9   8        962.46        958.32        22.74 o                         
  -1   9   8       2043.94       2022.86        35.92 o                         
   1   9   8         29.60         63.49        12.69 o                         
   3   9   8       1319.96       1338.85        26.32 o                         
   5   9   8       4116.04       4091.16        52.53 o                         
   7   9   8          9.21         17.66         8.95 o                         
   9   9   8       2654.43       2796.06        44.91 o                         
  11   9   8        927.27       1033.07        34.32 o                         
  13   9   8        400.64        467.77        25.37 o                         
  15   9   8       1795.07       1741.08        56.11 o                         
  17   9   8         60.28         84.55        40.80 o                         
 -20  10   8        364.57        336.23        35.70 o                         
 -18  10   8        239.90        234.59        35.70 o                         
 -16  10   8        424.87        430.23        43.35 o                         
 -14  10   8        103.41        144.16        19.59 o                         
 -12  10   8        212.13        306.71        30.50 o                         
 -10  10   8        128.08        126.43        15.54 o                         
  -8  10   8        611.48        683.68        27.02 o                         
  -6  10   8       1103.89       1091.62        31.31 o                         
  -4  10   8          6.04         -2.55        22.24 o                         
  -2  10   8        317.81        316.08        21.47 o                         
   0  10   8       1098.79       1122.68        27.88 o                         
   2  10   8        348.01        321.69        24.43 o                         
   4  10   8       2676.24       2654.39        50.66 o                         
   6  10   8        245.50        233.39        20.19 o                         
 -53   1   9          6.98         10.20        45.90 o                         
 -51   1   9         71.27         61.60        13.51 o                         
 -49   1   9        352.16        367.10        30.18 o                         
 -47   1   9        708.07        652.29        17.31 o                         
 -45   1   9         16.28         27.88         8.11 o                         
 -43   1   9        310.03        301.87        12.83 o                         
 -41   1   9        326.69        300.23        12.56 o                         
 -39   1   9        859.77        800.49        15.82 o                         
 -37   1   9        709.39        683.56        15.82 o                         
 -35   1   9        882.39        888.02        11.54 o                         
 -33   1   9        316.24        383.49         7.34 o                         
 -31   1   9       1539.76       1450.92        14.93 o                         
 -29   1   9         18.66         32.70         2.63 o                         
 -27   1   9        134.45         86.69         3.53 o                         
 -25   1   9        236.83        300.94         4.29 o                         
 -23   1   9          9.07          3.69         1.67 o                         
 -21   1   9        151.71        152.01         4.76 o                         
 -19   1   9       5263.18       5850.74        40.50 o                         
 -17   1   9        532.88        719.05         6.28 o                         
 -15   1   9       1531.41       1871.88        13.80 o                         
 -13   1   9        280.05        316.83         5.10 o                         
 -11   1   9       1912.72       1957.04        18.61 o                         
  -9   1   9          2.11          6.56         1.93 o                         
  -7   1   9        948.35       1109.04        10.53 o                         
  -5   1   9         48.38         21.13         1.93 o                         
  -3   1   9       5788.72       6177.04        45.08 o                         
  -1   1   9        406.54        431.60         6.49 o                         
   1   1   9      19858.00      18616.63       137.42 o                         
   3   1   9      12000.06      12366.35        92.53 o                         
   5   1   9      17711.41      17423.91       129.70 o                         
   7   1   9      16348.97      15739.76       117.60 o                         
   9   1   9       1050.19        899.81        11.22 o                         
  11   1   9         97.15        115.75         5.78 o                         
  13   1   9       1427.27       1423.06        14.82 o                         
  15   1   9        633.44        627.49        10.02 o                         
  17   1   9       5703.71       5414.90        49.25 o                         
  19   1   9       4179.26       4079.10        39.83 o                         
  21   1   9         16.67         22.36         5.17 o                         
  23   1   9         46.44         45.07         6.84 o                         
  25   1   9         82.00         99.07         8.66 o                         
  27   1   9        161.80        133.85        15.46 o                         
  29   1   9        373.63        363.24        20.93 o                         
  31   1   9         62.21         62.37         9.33 o                         
  33   1   9         25.44         44.83        10.69 o                         
  35   1   9         13.11         14.10        11.94 o                         
  37   1   9       1158.34       1186.24        29.90 o                         
  39   1   9       1473.73       1394.27        89.39 o                         
 -54   2   9        597.37        552.09        31.55 o                         
 -52   2   9       1121.40       1188.90        31.31 o                         
 -50   2   9         22.15         10.20        10.20 o                         
 -48   2   9         70.09         62.33        10.31 o                         
 -46   2   9        108.38        124.68        11.78 o                         
 -44   2   9          2.46         21.68         7.65 o                         
 -42   2   9         33.13         24.95         9.57 o                         
 -40   2   9       1326.01       1408.43        23.52 o                         
 -38   2   9        601.91        576.02        14.52 o                         
 -36   2   9        215.47        162.26         8.77 o                         
 -34   2   9         12.44          1.02         4.56 o                         
 -32   2   9       4449.28       3861.59        37.11 o                         
 -30   2   9        670.88        547.67        10.55 o                         
 -28   2   9          0.61          0.00         2.83 o                         
 -26   2   9        177.32        145.42         5.80 o                         
 -24   2   9       1684.03       1671.20        16.08 o                         
 -22   2   9         47.46         47.45         3.13 o                         
 -20   2   9       1862.11       2094.41        16.67 o                         
 -18   2   9       6924.14       7611.33        55.18 o                         
 -16   2   9         47.96         67.50         4.36 o                         
 -14   2   9        733.77        649.60         8.73 o                         
 -12   2   9      10195.18       9980.09       116.55 o                         
 -10   2   9      18725.78      18202.13       125.55 o                         
  -8   2   9       4317.92       4793.90        37.97 o                         
  -6   2   9         78.67        141.96         4.37 o                         
  -4   2   9        219.31        269.98         5.33 o                         
  -2   2   9       7481.48       8135.07        62.49 o                         
   0   2   9      23429.04      23512.71       173.22 o                         
   2   2   9       3101.87       3056.61        26.39 o                         
   4   2   9      35277.70      36705.92       289.78 o                         
   6   2   9      16167.73      15517.49       116.21 o                         
   8   2   9        971.85       1007.75        12.03 o                         
  10   2   9        292.69        264.84         6.68 o                         
  12   2   9        688.37        803.97        10.53 o                         
  14   2   9      12341.86      12650.15        90.80 o                         
  16   2   9      15237.63      15410.21       126.63 o                         
  18   2   9        740.26        707.71        12.14 o                         
  20   2   9       2535.89       2500.28        27.30 o                         
  22   2   9        336.42        303.46        10.30 o                         
  24   2   9        108.00        198.81        13.99 o                         
  26   2   9       1476.30       1405.61        37.02 o                         
  28   2   9       1366.95       1312.09        25.87 o                         
  30   2   9       3866.78       3626.97        48.13 o                         
  32   2   9       1506.20       1509.78        29.05 o                         
  34   2   9        273.19        262.99        19.91 o                         
  36   2   9          5.28         28.90        16.03 o                         
  38   2   9         11.52          1.20        15.54 o                         
 -51   3   9        220.93        231.17        15.30 o                         
 -49   3   9         30.42         41.61        10.69 o                         
 -47   3   9       1553.66       1580.80        30.44 o                         
 -45   3   9         83.29         96.23        10.20 o                         
 -43   3   9       1207.89       1146.38        23.52 o                         
 -41   3   9       1098.18        909.91        19.66 o                         
 -39   3   9        561.54        540.10        14.62 o                         
 -37   3   9         71.75         35.55         6.12 o                         
 -35   3   9       3972.61       3926.95        42.85 o                         
 -33   3   9       3855.40       4022.02        42.38 o                         
 -31   3   9        287.91        307.82        12.42 o                         
 -29   3   9      30940.97      28998.55       285.86 o                         
 -27   3   9       9724.33       9512.61        80.06 o                         
 -25   3   9      14499.72      13863.15       105.41 o                         
 -23   3   9      12240.04      11869.14       112.65 o                         
 -21   3   9        891.58        889.05        10.76 o                         
 -19   3   9         87.75        140.13         4.29 o                         
 -17   3   9        434.39        410.04         7.13 o                         
 -15   3   9        700.26        887.10        10.90 o                         
 -13   3   9       1342.78       1242.91        13.37 o                         
 -11   3   9       3638.52       4180.45        37.05 o                         
  -9   3   9       1199.82        907.88        10.61 o                         
  -7   3   9        143.32        275.30         6.24 o                         
  -5   3   9        856.90        824.63        10.69 o                         
  -3   3   9       5678.01       6311.85        49.55 o                         
  -1   3   9       7820.86       8476.00        65.55 o                         
   1   3   9       2087.87       2566.25        24.99 o                         
   3   3   9       3704.80       3604.10        32.94 o                         
   5   3   9         58.82         65.77         4.16 o                         
   7   3   9         97.61         78.30         4.16 o                         
   9   3   9       1184.56       1099.72        14.16 o                         
  11   3   9          0.40         29.41         3.96 o                         
  13   3   9        750.58        810.98        11.29 o                         
  15   3   9          1.70         62.63         8.08 o                         
  17   3   9        176.58        207.78         6.98 o                         
  19   3   9       1185.35       1251.42        15.66 o                         
  21   3   9        421.92        491.47        19.56 o                         
  23   3   9        538.44        656.10        18.55 o                         
  25   3   9        908.50        867.41        18.89 o                         
  27   3   9          2.56         -2.83         6.68 o                         
  29   3   9       1003.49        959.36        28.36 o                         
  31   3   9       1156.26       1125.85        31.31 o                         
  33   3   9        126.59        164.67        26.79 o                         
  35   3   9         33.51         45.12        15.81 o                         
  37   3   9       1665.42       1674.44        44.72 o                         
 -50   4   9         46.53         38.10        15.54 o                         
 -48   4   9       1353.85       1324.25        30.44 o                         
 -46   4   9       1077.83       1172.85        33.13 o                         
 -44   4   9        823.65        791.60        21.28 o                         
 -42   4   9        167.94        178.88        12.75 o                         
 -40   4   9        600.11        630.33        28.35 o                         
 -38   4   9         65.36         41.58         8.24 o                         
 -36   4   9        958.48       1024.73        17.14 o                         
 -34   4   9       1126.13       1040.89        26.50 o                         
 -32   4   9         51.11         45.59         5.59 o                         
 -30   4   9         51.99         23.86         6.98 o                         
 -28   4   9        599.02        645.43        13.36 o                         
 -26   4   9      12232.33      11759.34       141.35 o                         
 -24   4   9       3323.14       3275.10        47.12 o                         
 -22   4   9        114.13        137.13         7.73 o                         
 -20   4   9        190.09        277.76        10.30 o                         
 -18   4   9      19995.46      19137.29       155.79 o                         
 -16   4   9        430.41        514.82         9.33 o                         
 -14   4   9       1386.48       1772.45        17.83 o                         
 -12   4   9        741.70        881.54        11.09 o                         
 -10   4   9       9861.44      10285.04        79.02 o                         
  -8   4   9       6810.60       7246.76        62.43 o                         
  -6   4   9       7539.87       8450.38        77.95 o                         
  -4   4   9       4326.79       4579.26        40.16 o                         
  -2   4   9       1813.18       1863.91        19.36 o                         
   0   4   9        205.59        275.18         6.84 o                         
   2   4   9        436.70        517.58         9.88 o                         
   4   4   9        423.84        444.12         8.59 o                         
   6   4   9       1053.62       1145.77        14.16 o                         
   8   4   9        150.34        132.16         8.00 o                         
  10   4   9          2.68         44.80         6.08 o                         
  12   4   9       2132.80       2051.03        22.58 o                         
  14   4   9        187.15        289.96        11.65 o                         
  16   4   9        959.03       1052.84        17.56 o                         
  18   4   9       1980.21       1937.44        26.28 o                         
  20   4   9       3194.19       3105.69        45.90 o                         
  22   4   9         61.59         53.79         9.56 o                         
  24   4   9        205.38        189.12        15.54 o                         
  26   4   9         50.66         10.20        20.40 o                         
  28   4   9        422.30        388.41        20.99 o                         
  30   4   9         60.34         53.56        12.56 o                         
  32   4   9        260.07        226.61        17.67 o                         
  34   4   9       2363.64       2295.42        46.93 o                         
  36   4   9        194.08        227.50        40.80 o                         
 -49   5   9         17.75         28.28        25.50 o                         
 -47   5   9        424.58        435.85        35.41 o                         
 -45   5   9         11.82         34.53        13.51 o                         
 -43   5   9         46.33         29.15        20.09 o                         
 -41   5   9        998.11        988.51        24.79 o                         
 -39   5   9         15.32          4.20         6.98 o                         
 -35   5   9        475.52        414.07        18.51 o                         
 -33   5   9        736.61        619.80        25.25 o                         
 -31   5   9        195.39        194.03        17.85 o                         
 -29   5   9        186.40        183.17        16.94 o                         
 -27   5   9          3.62         -2.55         6.52 o                         
 -25   5   9       1813.72       1619.70        30.34 o                         
 -23   5   9         44.22         57.96        10.82 o                         
 -21   5   9       8900.80       8633.54       200.39 o                         
 -19   5   9       1886.41       1880.33        26.47 o                         
 -17   5   9      10813.37      11041.43       113.42 o                         
 -15   5   9        104.27        185.71        11.01 o                         
 -13   5   9       2674.68       2691.69        86.85 o                         
 -11   5   9       6991.77       7735.09        72.95 o                         
  -9   5   9       3321.81       3253.11        34.12 o                         
  -7   5   9       4376.55       4372.58        40.12 o                         
  -5   5   9       1392.73       1543.11        19.39 o                         
  -3   5   9       1981.70       1964.95        23.65 o                         
  -1   5   9         38.83        135.86        11.55 o                         
   1   5   9       2056.79       2039.87        21.59 o                         
   3   5   9         16.78         27.16         4.37 o                         
   5   5   9       2470.68       2389.56        25.30 o                         
   7   5   9         84.63         75.14         5.59 o                         
   9   5   9       4508.36       4470.17        53.26 o                         
  11   5   9        991.58       1016.67        16.77 o                         
  13   5   9       7902.06       7944.30        85.99 o                         
  15   5   9         58.82        104.95        10.31 o                         
  17   5   9         21.53         63.06         6.63 o                         
  19   5   9          7.82         19.60         6.21 o                         
  21   5   9        332.16        362.75        14.25 o                         
  23   5   9       1940.86       1820.77        30.29 o                         
  25   5   9          6.60         25.50        30.60 o                         
  27   5   9       2133.90       1995.87        39.72 o                         
  29   5   9        288.82        259.16        41.85 o                         
  31   5   9         19.05         50.01        15.39 o                         
  33   5   9          3.90         36.66        16.50 o                         
 -46   6   9        149.26        137.71        30.60 o                         
 -44   6   9         23.04         10.20        14.72 o                         
 -42   6   9       1129.04       1152.83        33.29 o                         
 -40   6   9        271.13        304.29        21.47 o                         
 -38   6   9        522.51        539.86        24.43 o                         
 -36   6   9      10850.78      10904.85       138.34 o                         
 -34   6   9        446.00        443.09        28.70 o                         
 -32   6   9       5119.65       4890.66        70.55 o                         
 -30   6   9       1811.34       1721.55        34.27 o                         
 -28   6   9          8.58         28.05        10.82 o                         
 -26   6   9       1513.19       1428.14        51.00 o                         
 -24   6   9       1711.30       1723.02        44.97 o                         
 -22   6   9       1550.82       1799.65        41.36 o                         
 -20   6   9       1844.39       1909.78        25.53 o                         
 -18   6   9        563.90        658.60        14.86 o                         
 -16   6   9       2207.65       2382.26        32.46 o                         
 -14   6   9       1285.80       1196.84        20.16 o                         
 -12   6   9       6917.69       6583.95        70.60 o                         
 -10   6   9        168.06        217.54        10.31 o                         
  -8   6   9        510.40        443.74        11.94 o                         
  -6   6   9        950.20        703.77        13.12 o                         
  -4   6   9        788.28        759.51        13.69 o                         
  -2   6   9        320.09        366.56        13.51 o                         
   0   6   9       2422.84       2537.41        32.46 o                         
   2   6   9       8551.94       8851.75       108.26 o                         
   4   6   9       2480.42       2424.44        31.02 o                         
   6   6   9       2907.02       3042.67        37.44 o                         
   8   6   9       7668.67       7999.48        85.99 o                         
  10   6   9         44.49         56.79        11.24 o                         
  12   6   9       3891.47       3744.29        46.75 o                         
  14   6   9       2704.38       2815.85        37.44 o                         
  16   6   9       3512.07       3591.61        45.12 o                         
  18   6   9       2204.78       2188.23        32.32 o                         
  20   6   9       1834.25       1728.03        28.14 o                         
  22   6   9         26.94         28.42         8.83 o                         
  24   6   9         71.82         82.60        10.69 o                         
  26   6   9         60.92         56.50        13.51 o                         
  28   6   9        615.85        725.29        44.72 o                         
  30   6   9         37.09         11.81        16.10 o                         
 -41   7   9       3211.49       3349.92        76.68 o                         
 -39   7   9         23.99         37.16        12.56 o                         
 -37   7   9        576.04        577.23        25.40 o                         
 -35   7   9       1044.48       1067.49        37.74 o                         
 -33   7   9         50.11         56.11        14.43 o                         
 -31   7   9         48.77         40.80        14.43 o                         
 -29   7   9        722.92        704.20        28.85 o                         
 -25   7   9          8.20         15.30        15.30 o                         
 -23   7   9       1070.17       1073.53        51.00 o                         
 -21   7   9       4988.20       4634.66        62.19 o                         
 -19   7   9        228.72        209.51        10.07 o                         
 -17   7   9       3056.32       2589.76        35.57 o                         
 -15   7   9       2394.59       2059.51        34.27 o                         
 -13   7   9         30.42         23.28         6.12 o                         
 -11   7   9       1082.91       1085.23        18.07 o                         
  -9   7   9         11.41         20.83         7.18 o                         
  -7   7   9       2423.64       2574.82        29.55 o                         
  -5   7   9        650.11        685.28        15.84 o                         
  -3   7   9         54.86         88.06         7.65 o                         
  -1   7   9         20.72         74.84         8.49 o                         
   1   7   9       5497.09       5508.38        72.60 o                         
   3   7   9       1532.24       1606.97        28.36 o                         
   5   7   9       3534.32       3475.60        49.89 o                         
   7   7   9       3126.43       3103.31        39.22 o                         
   9   7   9         11.90         64.45         7.90 o                         
  11   7   9       3662.02       3691.60        45.61 o                         
  13   7   9       2929.10       2865.27        37.90 o                         
  15   7   9       1843.94       1916.05        29.11 o                         
  17   7   9        323.27        351.18        17.18 o                         
  19   7   9        400.37        393.61        24.29 o                         
  21   7   9        740.55        767.67        24.67 o                         
  23   7   9        232.44        262.90        19.47 o                         
  25   7   9        235.65        208.55        16.50 o                         
  27   7   9        948.23        989.49        56.11 o                         
 -36   8   9        929.95        884.31        68.86 o                         
 -34   8   9       1209.95       1242.39        43.28 o                         
 -32   8   9         84.80        107.35        18.03 o                         
 -30   8   9         21.57        -10.20        14.43 o                         
 -28   8   9        137.33        159.60        18.03 o                         
 -26   8   9        165.85        152.03        20.40 o                         
 -24   8   9        184.68        166.75        18.03 o                         
 -22   8   9         31.11         22.95        14.43 o                         
 -20   8   9        405.37        403.95        22.60 o                         
 -18   8   9        773.53        892.60        23.19 o                         
 -16   8   9          4.45         23.18         9.56 o                         
 -14   8   9       2863.19       2869.66        46.93 o                         
 -12   8   9       1181.00       1157.92        21.73 o                         
 -10   8   9       3767.15       3657.13        52.27 o                         
  -8   8   9        117.18        140.22        10.69 o                         
  -6   8   9       4493.62       4383.04        54.07 o                         
  -4   8   9       1046.80       1134.63        22.03 o                         
  -2   8   9        292.73        331.71        14.25 o                         
   0   8   9        683.95        688.46        17.93 o                         
   2   8   9       1962.64       1914.73        32.78 o                         
   4   8   9       2783.54       2778.60        86.71 o                         
   6   8   9        167.09        142.78        12.24 o                         
   8   8   9       9816.35       9525.26       166.48 o                         
  10   8   9       1051.97       1005.47        25.37 o                         
  12   8   9        751.12        802.50        26.85 o                         
  14   8   9       1283.86       1282.09        36.51 o                         
  16   8   9        545.96        551.27        27.75 o                         
  18   8   9          1.65         26.64        15.93 o                         
  20   8   9         48.49          5.10        25.50 o                         
  22   8   9        539.54        535.55        56.11 o                         
 -29   9   9          8.19         -5.10        19.59 o                         
 -27   9   9        107.10         74.99        45.90 o                         
 -25   9   9          8.93        -10.77        17.85 o                         
 -23   9   9          6.98        -10.20        15.30 o                         
 -21   9   9        450.02        444.27        28.85 o                         
 -19   9   9         11.82         25.50        20.40 o                         
 -17   9   9       5434.32       5494.00        97.18 o                         
 -15   9   9       1644.70       1645.11        35.09 o                         
 -13   9   9       1717.08       1621.31        33.29 o                         
 -11   9   9       3088.14       2854.38        48.04 o                         
  -9   9   9        782.95        905.17        22.03 o                         
  -7   9   9          4.70         20.04         8.66 o                         
  -5   9   9       3647.28       3631.31        48.25 o                         
  -3   9   9        365.70        413.81        18.40 o                         
  -1   9   9         37.61         45.29         9.71 o                         
   1   9   9        446.98        456.18        17.93 o                         
   3   9   9        795.25        746.96        25.84 o                         
   5   9   9        644.86        688.97        28.60 o                         
   7   9   9       1301.57       1335.41        28.14 o                         
   9   9   9        336.83        378.10        27.24 o                         
  11   9   9          1.95          6.20        14.13 o                         
  13   9   9        613.83        591.64        28.44 o                         
  15   9   9        346.05        288.20        28.85 o                         
 -18  10   9       1570.22       1394.89        61.21 o                         
 -16  10   9       1756.34       1783.08        53.56 o                         
 -14  10   9        366.03        314.00        30.50 o                         
 -12  10   9       3416.07       3385.47        84.16 o                         
 -10  10   9       2358.48       2450.73        45.09 o                         
  -8  10   9       1013.01       1068.30        31.31 o                         
  -6  10   9        805.16        722.16        27.02 o                         
  -4  10   9       1388.67       1401.49        35.09 o                         
  -2  10   9          2.16         -5.49        18.13 o                         
   0  10   9        105.27         81.89        18.40 o                         
   2  10   9        479.36        501.75        29.15 o                         
   4  10   9        824.92        863.69        33.73 o                         
 -54   0  10         41.12         45.90        25.50 o                         
 -52   0  10         20.70          5.10        20.40 o                         
 -50   0  10       1483.37       1672.96        61.21 o                         
 -48   0  10       3441.09       3635.85        64.62 o                         
 -46   0  10       3115.73       2880.40        41.75 o                         
 -44   0  10       1151.40       1186.05        22.12 o                         
 -42   0  10       1542.10       1522.04        28.84 o                         
 -40   0  10      15166.05      15394.94       154.24 o                         
 -38   0  10      20889.40      20676.55       204.00 o                         
 -36   0  10        818.17        758.25        16.93 o                         
 -34   0  10      32177.38      30289.54       715.94 o                         
 -32   0  10      24196.13      22735.34       199.81 o                         
 -30   0  10       1155.29       1015.49        14.20 o                         
 -28   0  10      17242.79      16511.89       145.96 o                         
 -26   0  10      35668.10      34152.29       269.99 o                         
 -24   0  10       1490.35       1374.42        15.18 o                         
 -22   0  10      36262.99      36687.66       288.74 o                         
 -20   0  10       5651.56       9031.12        74.25 o                         
 -18   0  10      70494.47      75154.77      2019.79 o                         
 -16   0  10      20730.39      22408.18       247.71 o                         
 -14   0  10      20652.70      18916.99       164.23 o                         
 -12   0  10      37591.70      39658.69       935.49 o                         
 -10   0  10       3601.64       3916.62        41.40 o                         
  -8   0  10       1453.94       1170.89        15.30 o                         
  -6   0  10      13282.14      14253.78       140.26 o                         
  -4   0  10       4024.16       4219.69        45.90 o                         
  -2   0  10       1757.71       1229.64        22.94 o                         
   0   0  10       6479.14       5995.54        62.44 o                         
   2   0  10        710.12        746.14        12.75 o                         
   4   0  10      98422.30      99585.19      1932.49 o                         
   6   0  10      14426.83      13739.83       137.71 o                         
   8   0  10       1070.94       1031.05        18.51 o                         
  10   0  10      13903.39      13118.97       153.13 o                         
  12   0  10      18521.68      18803.72       214.97 o                         
  14   0  10        405.47        469.65        13.99 o                         
  16   0  10       7091.27       7159.87        90.27 o                         
  18   0  10       4359.96       4460.38        75.74 o                         
  20   0  10       1596.91       1694.95        37.74 o                         
  22   0  10        995.12       1045.60        28.85 o                         
  24   0  10       4389.11       4460.70        79.34 o                         
  26   0  10        380.19        311.88        21.64 o                         
  28   0  10          7.29         16.76        12.24 o                         
  30   0  10       1774.76       1703.44        58.66 o                         
  32   0  10        126.42        103.28        15.93 o                         
  34   0  10         10.41         15.30        15.93 o                         
  36   0  10       4582.64       4316.66       102.01 o                         
  38   0  10       1907.31       1959.34        61.21 o                         
 -55   1  10        524.78        500.01        51.00 o                         
 -53   1  10        291.51        305.69        26.87 o                         
 -51   1  10       1281.34       1383.60        32.12 o                         
 -49   1  10         71.00         40.80        10.20 o                         
 -47   1  10        419.48        403.26        17.03 o                         
 -45   1  10        101.62         69.22         9.56 o                         
 -43   1  10       4156.13       4006.79        48.25 o                         
 -41   1  10         36.77         42.02         6.52 o                         
 -39   1  10       4453.39       4351.41        46.36 o                         
 -37   1  10       8017.99       7853.84        62.42 o                         
 -35   1  10        107.62        144.46         5.02 o                         
 -33   1  10      12167.31      12140.15        86.98 o                         
 -31   1  10        830.97        701.16         8.64 o                         
 -29   1  10        409.10        298.42         6.29 o                         
 -27   1  10      13293.90      12546.60        72.24 o                         
 -25   1  10      17075.34      16256.61        92.62 o                         
 -23   1  10        386.95        361.66         4.88 o                         
 -21   1  10      14845.03      14566.92        82.94 o                         
 -19   1  10      19351.71      19112.53       107.72 o                         
 -17   1  10       4104.18       4528.21        31.90 o                         
 -15   1  10      40570.56      38205.71       328.92 o                         
 -13   1  10      32843.79      31191.74       261.18 o                         
 -11   1  10       4154.36       4286.86        30.40 o                         
  -9   1  10        338.70        291.98         5.03 o                         
  -7   1  10       1301.08       1078.63        11.57 o                         
  -5   1  10         83.49        112.79         3.61 o                         
  -3   1  10      11675.46      11314.34        79.56 o                         
  -1   1  10       1566.81       1469.16        17.54 o                         
   1   1  10         10.22         30.04         4.42 o                         
   3   1  10      22372.08      22131.70       163.86 o                         
   5   1  10         30.96         21.63         3.18 o                         
   7   1  10       4019.82       3833.49        35.40 o                         
   9   1  10       2025.57       1880.18        18.96 o                         
  11   1  10       5918.29       5779.89        47.62 o                         
  13   1  10      16392.59      16358.38       124.19 o                         
  15   1  10       4766.34       4851.64        45.08 o                         
  17   1  10       1123.63       1221.70        18.64 o                         
  19   1  10       3291.13       3203.69        36.41 o                         
  21   1  10        207.50        256.95        16.93 o                         
  23   1  10       5896.04       5721.37        67.55 o                         
  25   1  10       1590.45       1555.98        27.34 o                         
  27   1  10        634.68        650.01        19.00 o                         
  29   1  10       1315.46       1339.80        27.34 o                         
  31   1  10       2286.30       2229.82        44.17 o                         
  33   1  10       1304.88       1330.16        31.35 o                         
  35   1  10        326.73        321.42        22.09 o                         
  37   1  10        607.13        672.65        31.31 o                         
 -54   2  10        427.15        377.27        26.18 o                         
 -52   2  10       2054.73       2140.96        41.02 o                         
 -50   2  10       3786.88       4114.99        52.79 o                         
 -48   2  10       1907.01       1965.26        31.80 o                         
 -46   2  10         11.86         23.80         8.11 o                         
 -44   2  10       4835.22       5056.28        59.89 o                         
 -42   2  10        564.49        540.90        15.30 o                         
 -40   2  10       1952.68       1982.11        28.63 o                         
 -38   2  10        223.75        205.06        10.24 o                         
 -36   2  10          2.41          4.37         4.84 o                         
 -34   2  10        251.75        197.74         9.47 o                         
 -32   2  10       4176.73       3997.40        38.14 o                         
 -30   2  10       2140.05       1953.12        21.45 o                         
 -28   2  10        389.29        401.94         8.14 o                         
 -26   2  10        543.07        650.72         9.22 o                         
 -24   2  10       1074.31       1156.44        12.43 o                         
 -22   2  10      18499.09      17535.18       115.20 o                         
 -20   2  10        271.31        248.24         4.79 o                         
 -18   2  10       7662.06       7849.78        61.12 o                         
 -16   2  10       1304.33       1265.68        12.85 o                         
 -14   2  10      20670.64      20001.71       129.95 o                         
 -12   2  10        175.94        101.43         3.63 o                         
 -10   2  10       2682.52       3147.91        31.44 o                         
  -8   2  10       2586.03       2761.85        23.64 o                         
  -6   2  10      11347.93      10712.25        80.97 o                         
  -4   2  10        547.71        650.04         8.39 o                         
  -2   2  10       4355.61       3802.32        33.97 o                         
   0   2  10      12807.76      12340.95        93.35 o                         
   2   2  10       9203.65      10047.39        77.11 o                         
   4   2  10       5413.41       5181.54        42.12 o                         
   6   2  10        886.69        741.70        11.13 o                         
   8   2  10       1106.06       1012.89        14.70 o                         
  10   2  10       7929.93       7698.73        61.40 o                         
  12   2  10       4983.91       4812.68        44.00 o                         
  14   2  10        576.03        655.96        10.90 o                         
  16   2  10      12285.89      12088.79       101.30 o                         
  18   2  10         74.89        106.58         8.62 o                         
  20   2  10         11.64         45.82         6.12 o                         
  22   2  10       3198.28       3250.52        41.27 o                         
  24   2  10       5792.49       5709.69        67.55 o                         
  26   2  10        267.07        249.23        14.52 o                         
  28   2  10         12.58         19.67         8.66 o                         
  30   2  10        412.09        471.90        20.61 o                         
  32   2  10        507.69        523.81        20.70 o                         
  34   2  10       2293.38       2222.86        46.07 o                         
  36   2  10       1349.24       1381.99        39.19 o                         
 -53   3  10         20.07        -15.93        15.93 o                         
 -51   3  10       2297.66       2403.75        38.85 o                         
 -49   3  10        867.21        804.85        22.95 o                         
 -47   3  10        614.90        722.47        20.96 o                         
 -45   3  10       1286.27       1332.48        25.31 o                         
 -43   3  10      11157.98      11103.38       117.89 o                         
 -41   3  10        611.69        588.30        17.10 o                         
 -39   3  10       2589.69       2665.83        32.68 o                         
 -37   3  10        106.69        143.09         8.49 o                         
 -35   3  10          3.95         -4.84         4.84 o                         
 -33   3  10       4158.01       4048.80        42.38 o                         
 -31   3  10       3753.20       3781.48        39.56 o                         
 -29   3  10        487.29        472.74        15.14 o                         
 -27   3  10       4367.35       4347.44        43.62 o                         
 -25   3  10       9206.85       8997.77        68.97 o                         
 -23   3  10       3771.47       3530.32        28.97 o                         
 -21   3  10        426.26        442.56         6.71 o                         
 -19   3  10      13836.57      13495.38       141.38 o                         
 -17   3  10       2895.74       2950.86        41.43 o                         
 -15   3  10       4242.64       4560.67        40.81 o                         
 -13   3  10      13454.90      12829.75        96.91 o                         
 -11   3  10       3569.20       4245.65        34.91 o                         
  -9   3  10       4525.31       4304.32        38.48 o                         
  -7   3  10       3435.86       3176.78        31.93 o                         
  -5   3  10        151.01        251.50         6.08 o                         
  -3   3  10       2879.12       2699.82        23.90 o                         
  -1   3  10      11539.75      10799.75        82.61 o                         
   1   3  10       2304.30       2737.54        24.76 o                         
   3   3  10         70.61         94.95         4.42 o                         
   5   3  10       2699.57       2424.76        22.83 o                         
   7   3  10        396.41        415.01         8.14 o                         
   9   3  10        195.58        253.49         7.42 o                         
  11   3  10      32751.88      31445.93       250.21 o                         
  13   3  10       1663.05       1703.58        18.38 o                         
  15   3  10        969.83       1037.98        13.48 o                         
  17   3  10       2587.48       2569.59        26.91 o                         
  19   3  10        686.05        641.61        14.39 o                         
  21   3  10       1008.35       1063.07        17.91 o                         
  23   3  10       8893.64       8896.66        96.75 o                         
  25   3  10        745.28        776.20        18.48 o                         
  27   3  10         29.18         30.88         8.83 o                         
  29   3  10         52.84         61.72        11.78 o                         
  31   3  10        799.14        782.37        28.36 o                         
  33   3  10        257.81        288.44        34.32 o                         
  35   3  10        746.42        736.68        42.60 o                         
 -50   4  10       1629.97       1572.35        38.28 o                         
 -48   4  10        957.98       1050.12        27.24 o                         
 -46   4  10        413.18        498.41        19.66 o                         
 -44   4  10        291.32        229.59        13.61 o                         
 -42   4  10       1848.63       1791.62        29.05 o                         
 -40   4  10       2956.46       2921.09        44.88 o                         
 -38   4  10       6765.42       6605.93        66.44 o                         
 -36   4  10       1348.53       1308.62        20.23 o                         
 -34   4  10         60.98         60.65         6.68 o                         
 -32   4  10         11.42          3.30         3.74 o                         
 -30   4  10        697.68        696.47        12.92 o                         
 -28   4  10          3.84         11.90         3.61 o                         
 -26   4  10        938.58       1026.73        23.20 o                         
 -24   4  10       9492.22       8875.74       107.95 o                         
 -22   4  10       5858.64       5361.80        92.02 o                         
 -20   4  10       1514.48       1433.32        16.98 o                         
 -18   4  10      16062.52      15421.89       126.63 o                         
 -16   4  10       1591.92       1622.37        18.62 o                         
 -14   4  10      27052.58      26880.40       198.55 o                         
 -12   4  10       3070.61       2887.25        26.26 o                         
 -10   4  10       3406.51       3487.46        30.50 o                         
  -8   4  10      35871.27      34272.20       251.16 o                         
  -6   4  10       6974.27       7371.13        63.14 o                         
  -4   4  10       4081.88       4308.95        39.14 o                         
  -2   4  10       9736.57      10011.30        83.60 o                         
   0   4  10       7702.79       7886.23        67.31 o                         
   2   4  10          0.52          9.56         2.94 o                         
   4   4  10        387.84        394.44         8.88 o                         
   6   4  10      11130.68      11096.24        92.62 o                         
   8   4  10       8033.84       7794.11        67.27 o                         
  10   4  10      11417.78      11637.93        97.11 o                         
  12   4  10       6127.19       6243.33        50.83 o                         
  14   4  10       2741.74       2711.83        27.74 o                         
  16   4  10       3959.46       4033.88        38.60 o                         
  18   4  10       4156.04       4249.66        56.69 o                         
  20   4  10         11.75         86.17        10.31 o                         
  22   4  10        704.60        769.68        22.44 o                         
  24   4  10       1832.55       1711.97        38.89 o                         
  26   4  10        130.50        140.49        19.78 o                         
  28   4  10        140.79        125.55        13.51 o                         
  30   4  10        158.81        142.07        19.41 o                         
  32   4  10        460.92        475.66        26.18 o                         
  34   4  10         52.82         39.53        16.50 o                         
 -49   5  10          2.79        -12.75        18.03 o                         
 -47   5  10        206.90        156.89        16.50 o                         
 -45   5  10       1025.42       1023.52        37.66 o                         
 -43   5  10        378.18        341.11        21.47 o                         
 -41   5  10        899.83        952.68        32.07 o                         
 -39   5  10       4720.80       4733.76        57.52 o                         
 -37   5  10       4476.22       4379.12        53.86 o                         
 -35   5  10        136.49        100.41         7.71 o                         
 -33   5  10       3278.96       3017.11        57.71 o                         
 -31   5  10       2174.40       2123.15        51.38 o                         
 -29   5  10        531.87        569.87        23.24 o                         
 -27   5  10      10881.73      10492.19       158.69 o                         
 -25   5  10       3167.74       3407.32        61.31 o                         
 -23   5  10        490.16        623.76        30.60 o                         
 -21   5  10      10858.31      10568.00       107.60 o                         
 -19   5  10       1729.54       1544.82        23.29 o                         
 -17   5  10       3706.93       3832.91        44.45 o                         
 -15   5  10       4653.76       4303.72        43.20 o                         
 -13   5  10      17671.30      16308.58       132.53 o                         
 -11   5  10        416.57        479.38        10.81 o                         
  -9   5  10       1439.83       1401.68        18.07 o                         
  -7   5  10        156.31        144.40         7.53 o                         
  -5   5  10        466.43        482.25        11.27 o                         
  -3   5  10       3195.34       3170.16        37.57 o                         
  -1   5  10      18860.50      18788.91       166.03 o                         
   1   5  10       4170.88       4267.18        42.38 o                         
   3   5  10       3318.92       3345.09        35.08 o                         
   5   5  10      13176.32      13670.17       138.97 o                         
   7   5  10        378.19        411.00        14.11 o                         
   9   5  10        148.08        159.20        10.31 o                         
  11   5  10         20.78         48.18         5.50 o                         
  13   5  10       5252.79       5105.61        59.26 o                         
  15   5  10       2134.72       2077.75        29.75 o                         
  17   5  10       2048.39       2084.64        31.49 o                         
  19   5  10        614.35        633.67        16.85 o                         
  21   5  10         92.87        106.41         8.66 o                         
  23   5  10        514.10        529.47        39.44 o                         
  25   5  10         86.25         81.34        12.56 o                         
  27   5  10        582.75        585.03        25.40 o                         
  29   5  10        231.57        254.54        27.76 o                         
  31   5  10         23.68         15.62        17.96 o                         
 -46   6  10        118.07         97.93        25.46 o                         
 -44   6  10        282.86        260.23        21.66 o                         
 -42   6  10         62.51         60.81        13.51 o                         
 -40   6  10        279.73        253.84        20.19 o                         
 -38   6  10        142.04        119.79        15.04 o                         
 -36   6  10        715.82        618.00        44.28 o                         
 -34   6  10        132.99        104.44        12.56 o                         
 -32   6  10       2375.33       2376.76       104.56 o                         
 -30   6  10        858.16        984.63        32.46 o                         
 -28   6  10        128.83        123.26        14.43 o                         
 -26   6  10      15928.11      14922.78       221.78 o                         
 -24   6  10        483.98        341.73        35.70 o                         
 -22   6  10        642.23        553.61        23.24 o                         
 -20   6  10       5213.72       4846.50        53.89 o                         
 -18   6  10         52.42         59.09         6.42 o                         
 -16   6  10        962.08        993.60        19.00 o                         
 -14   6  10        258.94        259.65        10.13 o                         
 -12   6  10       1849.80       1822.02        25.31 o                         
 -10   6  10        187.45        237.69        13.25 o                         
  -8   6  10       2708.10       2397.52        31.18 o                         
  -6   6  10       4306.56       4706.26        52.79 o                         
  -4   6  10         47.07         37.97         5.50 o                         
  -2   6  10       4065.76       4128.23        48.35 o                         
   0   6  10        623.38        625.08        27.11 o                         
   2   6  10       4603.46       4406.94        49.57 o                         
   4   6  10        153.60        154.75         8.66 o                         
   6   6  10        216.56        212.36         9.71 o                         
   8   6  10          1.98         41.17         5.50 o                         
  10   6  10        381.17        445.69        13.61 o                         
  12   6  10       1541.32       1608.23        25.31 o                         
  14   6  10        814.40        754.90        17.58 o                         
  16   6  10        904.89        950.31        20.70 o                         
  18   6  10        288.64        312.06        14.25 o                         
  20   6  10        270.02        255.47        17.06 o                         
  22   6  10        959.66        966.15        22.92 o                         
  24   6  10       1511.22       1532.63        28.91 o                         
  26   6  10        149.98        149.26        15.54 o                         
  28   6  10       1512.74       1533.27        38.77 o                         
 -41   7  10        438.64        424.15        28.36 o                         
 -39   7  10        523.91        517.20        34.12 o                         
 -37   7  10        681.58        726.98        34.12 o                         
 -35   7  10          3.02          0.00        15.30 o                         
 -33   7  10        125.27        132.81        18.03 o                         
 -31   7  10       1856.68       1683.36        44.97 o                         
 -29   7  10          4.68          9.47        12.24 o                         
 -27   7  10       2638.67       2636.51        55.81 o                         
 -25   7  10         52.70         29.26        22.95 o                         
 -23   7  10        690.22        648.12        25.25 o                         
 -21   7  10        347.20        417.19        22.59 o                         
 -19   7  10         39.01         69.25         7.65 o                         
 -17   7  10         10.17         32.75         6.98 o                         
 -15   7  10          4.86         28.90         5.59 o                         
 -13   7  10       1271.78       1198.57        20.70 o                         
 -11   7  10       4264.03       4389.37        46.81 o                         
  -9   7  10      10654.95      10245.06       106.41 o                         
  -7   7  10        478.50        573.04        15.84 o                         
  -5   7  10       2148.15       2145.41        30.44 o                         
  -3   7  10       3008.01       2996.20        45.09 o                         
  -1   7  10      15828.31      16003.83       187.47 o                         
   1   7  10        487.34        559.03        23.57 o                         
   3   7  10        816.60        871.75        21.47 o                         
   5   7  10          4.81         10.93         7.42 o                         
   7   7  10       2041.14       2037.43        41.36 o                         
   9   7  10       2943.54       3027.04        39.22 o                         
  11   7  10       1973.28       1967.70        29.75 o                         
  13   7  10        352.63        370.34        14.98 o                         
  15   7  10        184.28        191.85        12.36 o                         
  17   7  10         37.97         55.90         9.71 o                         
  19   7  10         52.71         69.47        10.69 o                         
  21   7  10        540.40        529.85        28.71 o                         
  23   7  10       1205.31       1265.21        32.80 o                         
  25   7  10         18.66        -15.91        20.58 o                         
 -36   8  10        853.35        916.74        43.28 o                         
 -34   8  10        175.34        223.54        48.45 o                         
 -32   8  10       3308.20       3354.27        70.26 o                         
 -30   8  10       2020.08       2079.83        52.20 o                         
 -28   8  10        150.41        171.36        19.59 o                         
 -26   8  10        388.40        323.35        25.50 o                         
 -24   8  10          2.26         -2.91        12.24 o                         
 -22   8  10        216.25        232.77        21.64 o                         
 -20   8  10       2147.66       2239.89        38.22 o                         
 -18   8  10        617.97        660.03        23.33 o                         
 -16   8  10        798.59        746.06        21.47 o                         
 -14   8  10       1594.09       1574.70        25.87 o                         
 -12   8  10        230.35        198.75        13.30 o                         
 -10   8  10         77.12        120.04         9.33 o                         
  -8   8  10       8154.57       8201.47       103.93 o                         
  -6   8  10        475.50        434.16        23.56 o                         
  -4   8  10        471.18        527.03        16.85 o                         
  -2   8  10       1778.05       1856.65        48.57 o                         
   0   8  10        496.45        573.49        28.18 o                         
   2   8  10        224.13        234.84        16.50 o                         
   4   8  10        521.40        472.73        31.64 o                         
   6   8  10       3686.64       3930.14        58.75 o                         
   8   8  10       7533.50       7631.66        97.96 o                         
  10   8  10        183.66        259.39        17.18 o                         
  12   8  10       2174.35       2220.99        50.11 o                         
  14   8  10          0.16         17.47        11.51 o                         
  16   8  10         85.81        106.29        13.42 o                         
  18   8  10        297.01        275.43        35.70 o                         
  20   8  10         57.50         61.21        30.60 o                         
 -29   9  10        176.98        160.31        23.24 o                         
 -27   9  10         77.10         48.45        28.05 o                         
 -25   9  10         13.53         13.60        15.93 o                         
 -23   9  10        782.58        778.10        34.12 o                         
 -21   9  10       1275.90       1331.70        41.36 o                         
 -19   9  10        454.38        490.96        43.35 o                         
 -17   9  10         14.74         90.68        15.93 o                         
 -15   9  10       3395.19       3501.78        55.80 o                         
 -13   9  10       3302.04       3440.95        97.82 o                         
 -11   9  10       1032.56       1135.84        30.89 o                         
  -9   9  10       2098.38       2249.68        52.20 o                         
  -7   9  10         11.61         40.58         8.95 o                         
  -5   9  10        187.44        212.12        13.85 o                         
  -3   9  10        493.87        540.04        19.45 o                         
  -1   9  10        501.51        501.59        20.16 o                         
   1   9  10        244.36        240.96        16.03 o                         
   3   9  10         47.93         63.87         9.71 o                         
   5   9  10        124.92        132.59        13.98 o                         
   7   9  10        415.36        507.20        21.43 o                         
   9   9  10       1067.79       1082.31        27.18 o                         
  11   9  10       1307.99       1398.22        38.31 o                         
  13   9  10       1376.24       1373.45        40.54 o                         
 -18  10  10        795.82        902.79        61.21 o                         
 -16  10  10          3.49         35.70        35.70 o                         
 -14  10  10       1078.54       1038.62        41.36 o                         
 -12  10  10        920.79        888.48        37.74 o                         
 -10  10  10        131.13        125.94        22.47 o                         
  -8  10  10         29.28         20.95        17.90 o                         
  -6  10  10       1156.28       1160.27        32.12 o                         
  -4  10  10        286.44        326.01        22.44 o                         
  -2  10  10        309.37        421.09        26.79 o                         
   0  10  10       1719.68       1728.48        38.77 o                         
 -55   1  11        408.46        382.60        32.46 o                         
 -53   1  11        688.77        638.21        36.07 o                         
 -51   1  11        182.42        199.70        14.72 o                         
 -49   1  11        340.95        320.26        16.43 o                         
 -47   1  11          4.44         -7.65         7.65 o                         
 -45   1  11         28.94         10.93         9.79 o                         
 -43   1  11         13.82         19.84         9.57 o                         
 -41   1  11       2026.30       2011.92        33.29 o                         
 -39   1  11        669.80        729.37        15.77 o                         
 -37   1  11       3722.40       3215.96        39.92 o                         
 -35   1  11         67.56         32.07         3.09 o                         
 -33   1  11       8222.71       8256.64        57.15 o                         
 -31   1  11       3831.74       3864.60        28.00 o                         
 -29   1  11       1204.34       1306.88        11.12 o                         
 -27   1  11       1461.69       1288.17        11.78 o                         
 -25   1  11       2520.66       2500.01        20.35 o                         
 -23   1  11       1712.80       1967.65        15.59 o                         
 -21   1  11       1007.65       1173.52        10.09 o                         
 -19   1  11       1891.27       2290.22        18.08 o                         
 -17   1  11      14531.32      15469.91        96.44 o                         
 -15   1  11       2328.62       2633.17        19.17 o                         
 -13   1  11        757.81        870.37         8.19 o                         
 -11   1  11      14927.52      16077.23       111.80 o                         
  -9   1  11         43.10         23.18         2.41 o                         
  -7   1  11      29452.13      28518.28       195.43 o                         
  -5   1  11       8728.15       9234.60        66.26 o                         
  -3   1  11       6780.78       7028.17        55.06 o                         
  -1   1  11       6525.09       6594.50        52.05 o                         
   1   1  11      22312.79      22142.23       163.86 o                         
   3   1  11       5201.88       5448.96        48.66 o                         
   5   1  11       3587.83       3538.15        30.84 o                         
   7   1  11       2915.61       2901.42        26.69 o                         
   9   1  11      17117.42      17010.44       128.60 o                         
  11   1  11        550.69        604.95        11.31 o                         
  13   1  11        249.12        293.67        10.99 o                         
  15   1  11       1071.61        975.87        17.51 o                         
  17   1  11       1481.98       1470.51        21.81 o                         
  19   1  11        276.99        379.83        13.27 o                         
  21   1  11         94.09        118.60         8.66 o                         
  23   1  11        327.12        391.07        15.30 o                         
  25   1  11       5606.77       5376.31        65.64 o                         
  27   1  11        568.58        519.56        22.82 o                         
  29   1  11         86.08         92.05        10.69 o                         
  31   1  11         68.37         59.23        19.14 o                         
  33   1  11        117.04        126.15        20.22 o                         
  35   1  11        779.45        694.89        26.69 o                         
 -54   2  11        461.75        376.73        26.18 o                         
 -52   2  11        246.97        240.43        21.81 o                         
 -50   2  11        507.03        510.55        19.14 o                         
 -48   2  11          6.67         14.57         8.83 o                         
 -46   2  11        162.00        198.97        13.27 o                         
 -44   2  11         61.51         74.05         8.83 o                         
 -42   2  11          0.34         -0.51         6.00 o                         
 -40   2  11        121.66        107.70         8.11 o                         
 -38   2  11       1642.14       1738.48        26.07 o                         
 -36   2  11        267.17        199.02         9.12 o                         
 -34   2  11       1133.13       1138.98        17.71 o                         
 -32   2  11       4903.41       4894.00        49.23 o                         
 -30   2  11       4285.84       4032.21        38.14 o                         
 -28   2  11         64.04         66.53         4.86 o                         
 -26   2  11      21060.42      20153.34       125.29 o                         
 -24   2  11        354.49        348.52         5.88 o                         
 -22   2  11       2566.95       2641.07        20.65 o                         
 -20   2  11        119.59        106.60         4.63 o                         
 -18   2  11       1462.42       1753.10        15.89 o                         
 -16   2  11         65.51        104.95         4.34 o                         
 -14   2  11       6712.24       6905.59        50.23 o                         
 -12   2  11       3157.26       3365.27        24.70 o                         
 -10   2  11       2999.49       3095.90        26.39 o                         
  -8   2  11         65.18         43.07         2.55 o                         
  -6   2  11        736.80        927.49        11.31 o                         
  -4   2  11        892.38        876.28        10.61 o                         
  -2   2  11       2104.61       2320.65        21.21 o                         
   0   2  11       8316.37       8891.62        71.48 o                         
   2   2  11       6025.78       5924.96        47.90 o                         
   4   2  11         71.13         82.36         5.10 o                         
   6   2  11        651.66        701.21        10.99 o                         
   8   2  11        717.33        781.61        11.43 o                         
  10   2  11       1937.01       2051.92        34.12 o                         
  12   2  11       4663.68       5215.24        66.56 o                         
  14   2  11       4092.35       4368.52        41.92 o                         
  16   2  11         87.28        100.70         6.84 o                         
  18   2  11       1491.64       1548.81        21.81 o                         
  20   2  11        631.44        745.02        16.85 o                         
  22   2  11        309.57        297.34        14.98 o                         
  24   2  11        985.79       1037.84        22.23 o                         
  26   2  11       1137.98       1168.00        24.13 o                         
  28   2  11         84.45        108.97        11.27 o                         
  30   2  11          8.15          3.53         9.33 o                         
  32   2  11        507.93        465.54        23.52 o                         
  34   2  11        606.55        584.87        47.69 o                         
  36   2  11         50.15         22.95        21.64 o                         
 -53   3  11         26.45        -10.20        18.03 o                         
 -51   3  11        122.66        197.50        15.46 o                         
 -49   3  11        119.04        107.77        11.27 o                         
 -47   3  11         72.49         33.15        10.20 o                         
 -45   3  11       1357.87       1480.78        26.69 o                         
 -43   3  11       1066.61       1157.66        22.74 o                         
 -41   3  11        255.56        226.72        13.27 o                         
 -39   3  11        815.65        882.75        16.98 o                         
 -37   3  11         13.27         14.52         5.17 o                         
 -35   3  11       1671.60       1601.79        21.81 o                         
 -33   3  11       3475.06       3289.24        35.53 o                         
 -31   3  11       2163.73       1954.19        24.10 o                         
 -29   3  11        129.50         91.10         5.59 o                         
 -27   3  11       3456.26       3244.78        32.06 o                         
 -25   3  11        648.82        643.20         9.88 o                         
 -23   3  11       1803.66       1866.04        18.91 o                         
 -21   3  11       1237.53       1144.07        13.48 o                         
 -19   3  11       3345.50       3384.98        32.15 o                         
 -17   3  11         13.96         30.73         2.83 o                         
 -15   3  11        651.00        735.20         9.89 o                         
 -13   3  11       1510.83       1608.25        16.73 o                         
 -11   3  11      12866.11      13178.50        99.68 o                         
  -9   3  11       8990.97       8930.60       127.97 o                         
  -7   3  11       1435.46       1724.01        17.96 o                         
  -5   3  11        548.42        613.07         9.22 o                         
  -3   3  11       4714.34       4668.38        41.65 o                         
  -1   3  11       7269.65       7768.79        60.84 o                         
   1   3  11       1038.65       1032.37        18.80 o                         
   3   3  11       2089.64       2314.80        21.97 o                         
   5   3  11        174.31        199.11         6.56 o                         
   7   3  11       1100.74       1075.37        14.87 o                         
   9   3  11        737.98        821.09        16.84 o                         
  11   3  11        497.66        569.62        11.90 o                         
  13   3  11         61.65         81.32         5.25 o                         
  15   3  11       2884.35       2879.33        29.72 o                         
  17   3  11        254.37        229.36        10.29 o                         
  19   3  11       1307.54       1268.99        20.23 o                         
  21   3  11        497.10        476.39        13.98 o                         
  23   3  11       1027.16       1053.20        22.21 o                         
  25   3  11          7.97         -2.55         8.66 o                         
  27   3  11        507.85        510.63        18.10 o                         
  29   3  11        486.40        443.08        24.43 o                         
  31   3  11        106.86        101.70        15.54 o                         
  33   3  11        815.19        881.60        32.39 o                         
 -50   4  11        296.84        261.07        20.19 o                         
 -48   4  11        706.94        723.49        22.95 o                         
 -46   4  11       2024.95       2166.19        34.19 o                         
 -44   4  11         17.37         24.33        10.31 o                         
 -42   4  11          8.38         -5.10         6.68 o                         
 -40   4  11        137.98        128.92        10.69 o                         
 -38   4  11        510.86        475.39        14.24 o                         
 -36   4  11        158.98        143.72         8.49 o                         
 -34   4  11         32.46         71.11         6.12 o                         
 -32   4  11        115.11        136.41         8.20 o                         
 -30   4  11       2805.17       2857.74        32.15 o                         
 -28   4  11         53.45         76.92         5.59 o                         
 -26   4  11        187.79        172.93         7.32 o                         
 -24   4  11        524.72        530.37        14.13 o                         
 -22   4  11        525.33        519.02         9.74 o                         
 -20   4  11        630.06        572.94        11.46 o                         
 -18   4  11       2190.36       2112.62        23.34 o                         
 -16   4  11       6528.74       6768.00        54.91 o                         
 -14   4  11      11087.89      11477.36        88.08 o                         
 -12   4  11       2304.36       2101.17        20.82 o                         
 -10   4  11       5612.34       5739.76        49.93 o                         
  -8   4  11          6.28         66.69         4.61 o                         
  -6   4  11        690.21        577.31         9.12 o                         
  -4   4  11       2220.20       2394.24        25.09 o                         
  -2   4  11         63.97         59.90         5.17 o                         
   0   4  11       1767.86       1860.92        18.96 o                         
   2   4  11       4434.10       4309.64        43.76 o                         
   4   4  11        419.84        470.89        17.87 o                         
   6   4  11         24.72         41.82         5.51 o                         
   8   4  11       7227.44       7339.25        78.40 o                         
  10   4  11          9.91         39.40         5.17 o                         
  12   4  11        267.82        323.04         9.12 o                         
  14   4  11       2895.38       2869.45        29.58 o                         
  16   4  11        474.31        437.14        10.45 o                         
  18   4  11       5382.21       5313.11        54.94 o                         
  20   4  11       3026.01       3020.69        42.02 o                         
  22   4  11        798.30        856.47        25.40 o                         
  24   4  11        129.11        102.20        12.56 o                         
  26   4  11         62.03         42.50        11.78 o                         
  28   4  11       1022.26        918.16        30.02 o                         
  30   4  11         24.49         32.30        14.72 o                         
  32   4  11        353.90        366.51        26.79 o                         
 -49   5  11         14.68         33.15        18.03 o                         
 -47   5  11          2.80         -9.84        12.56 o                         
 -45   5  11         86.08         71.73        21.72 o                         
 -43   5  11          5.69        -11.78        11.78 o                         
 -41   5  11       3247.43       3366.32        58.16 o                         
 -39   5  11        141.07        150.56        11.27 o                         
 -37   5  11       1706.46       1709.21        28.00 o                         
 -35   5  11       3343.55       3360.18        51.97 o                         
 -33   5  11        516.88        538.65        12.99 o                         
 -31   5  11       2969.45       2956.98        46.07 o                         
 -29   5  11       7815.69       7399.32       456.49 o                         
 -27   5  11          2.43         59.65        10.82 o                         
 -25   5  11       3271.26       2885.70        55.81 o                         
 -23   5  11       5657.97       5594.35        91.91 o                         
 -21   5  11      19245.67      18579.97       213.89 o                         
 -19   5  11          3.31         32.79         3.89 o                         
 -17   5  11       8611.25       7641.65        71.97 o                         
 -15   5  11      10656.36      10389.80        94.80 o                         
 -13   5  11       9100.69       9345.85        86.64 o                         
 -11   5  11      11397.58      11560.54       105.34 o                         
  -9   5  11       3074.49       3448.59        33.25 o                         
  -7   5  11         23.49         84.03         6.46 o                         
  -5   5  11        509.55        521.20        12.75 o                         
  -3   5  11        623.35        737.37        15.01 o                         
  -1   5  11       3623.60       3457.18        36.41 o                         
   1   5  11       1353.69       1311.71        18.07 o                         
   3   5  11       2423.57       2406.85        31.18 o                         
   5   5  11       2988.53       3108.10        37.57 o                         
   7   5  11        149.62        196.03         9.47 o                         
   9   5  11          2.72         40.53        10.96 o                         
  11   5  11        389.59        394.86        22.82 o                         
  13   5  11       1269.40       1284.64        22.74 o                         
  15   5  11       4024.74       4133.52        50.91 o                         
  17   5  11       1143.35       1160.40        22.74 o                         
  19   5  11       2657.28       2537.71        37.44 o                         
  21   5  11        253.84        245.29        22.09 o                         
  23   5  11        143.26        112.01        12.56 o                         
  25   5  11        712.23        678.97        25.40 o                         
  27   5  11        119.07        133.53        14.72 o                         
  29   5  11         29.24          8.24        13.51 o                         
 -46   6  11        437.13        418.24        34.12 o                         
 -44   6  11          1.00          0.78        13.51 o                         
 -42   6  11        476.52        476.61        24.43 o                         
 -40   6  11        586.83        529.31        24.43 o                         
 -38   6  11          7.06         18.70        12.82 o                         
 -36   6  11        244.72        195.70        19.68 o                         
 -34   6  11       1045.38       1049.31        34.12 o                         
 -32   6  11        167.69        176.99        30.60 o                         
 -30   6  11       1270.73       1187.90        34.12 o                         
 -28   6  11        781.96        831.50        28.85 o                         
 -26   6  11        541.62        456.78        23.24 o                         
 -24   6  11        145.21        115.97        20.40 o                         
 -22   6  11        453.71        388.98        12.00 o                         
 -20   6  11       2475.31       2495.23        32.00 o                         
 -18   6  11       1449.42       1320.49        19.93 o                         
 -16   6  11       2011.88       2227.62        26.50 o                         
 -14   6  11        237.96        315.33        11.12 o                         
 -12   6  11        560.11        604.98        16.01 o                         
 -10   6  11       7187.37       7429.64        79.61 o                         
  -8   6  11       1215.47       1135.22        19.66 o                         
  -6   6  11        468.03        637.70        15.30 o                         
  -4   6  11        164.26        193.04        10.20 o                         
  -2   6  11        352.43        347.09        12.36 o                         
   0   6  11       6643.54       6424.86       108.61 o                         
   2   6  11        228.89        302.31        11.78 o                         
   4   6  11          4.80          6.38         5.10 o                         
   6   6  11        937.90       1007.41        19.00 o                         
   8   6  11       2577.65       2638.75        34.88 o                         
  10   6  11       1633.63       1677.11        26.54 o                         
  12   6  11         71.86         67.31         7.65 o                         
  14   6  11       1198.94       1160.60        22.74 o                         
  16   6  11       1067.06       1115.37        22.74 o                         
  18   6  11        447.24        436.62        20.19 o                         
  20   6  11        198.77        158.14        13.99 o                         
  22   6  11       3464.20       3369.85        46.20 o                         
  24   6  11          2.94          6.92        18.81 o                         
  26   6  11         24.48         41.13        21.56 o                         
 -41   7  11       2527.35       2386.30       102.01 o                         
 -39   7  11       1245.58       1143.08        41.36 o                         
 -37   7  11        241.49        316.19        48.45 o                         
 -35   7  11        634.38        638.97        63.76 o                         
 -33   7  11       3502.56       3624.04        72.13 o                         
 -31   7  11        209.30        230.81        23.24 o                         
 -29   7  11       1924.76       1755.92        44.97 o                         
 -27   7  11        174.83        182.18        20.40 o                         
 -25   7  11        559.82        480.94        23.24 o                         
 -23   7  11        209.72        224.02        12.06 o                         
 -21   7  11        950.39        839.68        21.60 o                         
 -19   7  11       3213.72       2945.59        45.68 o                         
 -17   7  11        957.96        908.15        16.14 o                         
 -15   7  11         34.49         37.21         6.06 o                         
 -13   7  11       1332.12       1301.67        25.77 o                         
 -11   7  11       1373.37       1364.71        25.03 o                         
  -9   7  11        561.75        669.44        17.67 o                         
  -7   7  11        411.15        477.49        14.52 o                         
  -5   7  11        741.07        747.93        25.25 o                         
  -3   7  11       4199.89       4145.58        56.88 o                         
  -1   7  11        457.46        557.80        18.51 o                         
   1   7  11       4453.96       4505.85        61.84 o                         
   3   7  11       3439.33       3490.71        51.97 o                         
   5   7  11       1067.83       1104.73        28.85 o                         
   7   7  11        128.58        135.16         9.33 o                         
   9   7  11        210.49        241.73        12.75 o                         
  11   7  11       1886.69       1814.38        29.11 o                         
  13   7  11         62.49         56.44        10.31 o                         
  15   7  11        539.61        467.55        19.09 o                         
  17   7  11        224.60        265.67        18.51 o                         
  19   7  11         77.29         60.60        11.27 o                         
  21   7  11        171.87        212.61        23.09 o                         
  23   7  11        761.91        826.39        36.09 o                         
 -36   8  11       2782.42       2698.45        69.71 o                         
 -34   8  11        164.28        139.29        19.59 o                         
 -32   8  11          5.47         14.17        15.93 o                         
 -30   8  11        415.51        452.55        40.80 o                         
 -28   8  11        385.74        386.25        26.87 o                         
 -26   8  11       1694.51       1771.84        44.97 o                         
 -24   8  11        396.71        423.28        45.90 o                         
 -22   8  11       3205.12       3265.21        66.65 o                         
 -20   8  11          9.94         -6.03         9.56 o                         
 -18   8  11       1781.71       1762.15        35.09 o                         
 -16   8  11         78.68         98.20        11.04 o                         
 -14   8  11        174.30        185.21        17.21 o                         
 -12   8  11        255.89        229.32        12.83 o                         
 -10   8  11          6.14          6.23         6.68 o                         
  -8   8  11        253.97        261.99        13.85 o                         
  -6   8  11       3285.83       3295.01        45.64 o                         
  -4   8  11       8962.08       8546.19       245.77 o                         
  -2   8  11        220.02        229.29        22.95 o                         
   0   8  11        981.88        968.33        63.76 o                         
   2   8  11       3067.25       3101.10        61.31 o                         
   4   8  11        271.06        329.33        56.11 o                         
   6   8  11        871.56        804.59        26.79 o                         
   8   8  11       3538.57       3555.17        55.80 o                         
  10   8  11         90.32        131.61        14.19 o                         
  12   8  11        183.85        158.72        14.13 o                         
  14   8  11        167.13        180.30        27.23 o                         
  16   8  11       2498.29       2442.28        43.63 o                         
  18   8  11        205.40        204.02        35.70 o                         
 -29   9  11       2286.66       2120.96        61.21 o                         
 -27   9  11       1616.83       1647.77        68.86 o                         
 -25   9  11        238.72        242.49        45.90 o                         
 -23   9  11        813.22        900.42        36.07 o                         
 -21   9  11        565.94        543.37        40.80 o                         
 -19   9  11        172.06        152.26        19.59 o                         
 -17   9  11       3759.07       3934.28        77.48 o                         
 -15   9  11       5597.68       5619.29        79.40 o                         
 -13   9  11        348.39        397.74        25.27 o                         
 -11   9  11        974.32       1006.50        29.80 o                         
  -9   9  11       2157.43       2143.85        40.17 o                         
  -7   9  11         11.09         24.33         9.33 o                         
  -5   9  11        202.33        221.45        14.98 o                         
  -3   9  11       1394.32       1339.42        27.88 o                         
  -1   9  11         34.60         50.18        13.99 o                         
   1   9  11         47.76         54.12        11.27 o                         
   3   9  11        695.04        639.19        22.08 o                         
   5   9  11         96.80        124.67        13.90 o                         
   7   9  11       1510.31       1445.79        30.92 o                         
   9   9  11       1227.40       1308.38        29.81 o                         
  11   9  11         35.65         24.86        16.50 o                         
 -14  10  11        242.34        238.52        21.64 o                         
 -12  10  11        201.40        196.26        43.35 o                         
 -10  10  11       2685.19       2542.68        50.66 o                         
  -8  10  11        719.82        667.91        34.80 o                         
  -6  10  11       1346.86       1245.66        35.09 o                         
  -4  10  11        796.44        735.32        45.88 o                         
 -54   0  12         38.99         20.40        25.50 o                         
 -52   0  12         27.03         10.20        20.40 o                         
 -50   0  12        232.16        249.92        30.60 o                         
 -48   0  12       3475.94       3383.98        60.99 o                         
 -46   0  12        364.21        353.70        16.41 o                         
 -44   0  12       5110.18       5121.00        65.47 o                         
 -42   0  12       3312.03       3543.47        41.79 o                         
 -40   0  12        599.75        645.66        22.09 o                         
 -38   0  12         47.57         17.21         6.52 o                         
 -36   0  12        752.16       1053.95        17.31 o                         
 -34   0  12       1465.71       1304.11        19.00 o                         
 -32   0  12       1256.97       1489.29        19.52 o                         
 -30   0  12       9918.53      10111.66        84.66 o                         
 -28   0  12        106.71         99.78         5.25 o                         
 -26   0  12       3316.79       3183.27        30.14 o                         
 -24   0  12      14532.54      14507.77       117.98 o                         
 -22   0  12          3.57         28.71         4.91 o                         
 -20   0  12        257.39        157.19         5.59 o                         
 -18   0  12      54003.39      53616.52       728.53 o                         
 -16   0  12      14002.33      14263.64       148.16 o                         
 -14   0  12      29582.39      27869.96       241.79 o                         
 -12   0  12        493.10        815.29        12.75 o                         
 -10   0  12       2324.48       2353.35        28.05 o                         
  -8   0  12      14239.58      13621.92       135.16 o                         
  -6   0  12       4620.49       4237.17        53.01 o                         
  -4   0  12       2061.91       2132.26        29.45 o                         
  -2   0  12        272.02        324.69         8.11 o                         
   0   0  12        314.77        249.36        10.69 o                         
   2   0  12       3371.70       3431.11        40.12 o                         
   4   0  12       2183.18       2270.08        28.63 o                         
   6   0  12        839.73        652.04        15.54 o                         
   8   0  12       3959.94       3812.85        51.97 o                         
  10   0  12      12450.61      12040.98       174.89 o                         
  12   0  12         18.25        -37.40       355.69 o                         
  14   0  12        676.57        637.56        30.60 o                         
  16   0  12       3474.12       3373.99        61.31 o                         
  18   0  12       3557.41       3626.45        64.92 o                         
  20   0  12          5.81         33.15        10.82 o                         
  22   0  12         18.58         43.99        13.12 o                         
  24   0  12       1104.08       1085.20        38.25 o                         
  26   0  12        628.16        614.70        28.85 o                         
  28   0  12        203.20        261.02        25.25 o                         
  30   0  12        955.54        943.84        36.07 o                         
  32   0  12        173.58        169.49        19.59 o                         
  34   0  12          6.63        -18.03        18.03 o                         
 -55   1  12        726.02        618.21        36.07 o                         
 -53   1  12        534.38        469.47        32.46 o                         
 -51   1  12        564.47        608.87        25.40 o                         
 -49   1  12        704.56        617.54        19.88 o                         
 -47   1  12        558.16        580.16        27.98 o                         
 -45   1  12          4.73         13.84         7.42 o                         
 -43   1  12       5298.06       5423.14        61.73 o                         
 -41   1  12         23.98         17.00         8.01 o                         
 -39   1  12       5086.42       4854.17        55.35 o                         
 -37   1  12       7119.18       6630.07        58.19 o                         
 -35   1  12       1012.33       1023.74        11.91 o                         
 -33   1  12      11480.58      10731.84        73.07 o                         
 -31   1  12       3586.51       3927.05        26.49 o                         
 -29   1  12       1507.98       1482.40        11.89 o                         
 -27   1  12       4219.75       4423.19        28.17 o                         
 -25   1  12      24031.69      22773.61       128.33 o                         
 -23   1  12       1148.71       1352.15        11.71 o                         
 -21   1  12        273.90        388.16         5.86 o                         
 -19   1  12      35007.36      32440.44       198.54 o                         
 -17   1  12      10241.40       9941.24        63.37 o                         
 -15   1  12       2498.14       2712.91        19.80 o                         
 -13   1  12      14681.75      15070.32        94.02 o                         
 -11   1  12       8808.99       8901.78        63.77 o                         
  -9   1  12       1586.47       1710.33        15.72 o                         
  -7   1  12      12767.55      12061.43        85.42 o                         
  -5   1  12      11426.13      11514.08        81.81 o                         
  -3   1  12      10117.20      10395.67        74.60 o                         
  -1   1  12      17629.58      18010.63       134.67 o                         
   1   1  12       3218.97       3057.46        26.99 o                         
   3   1  12        339.33        276.82         9.88 o                         
   5   1  12       9713.03       9543.08        74.62 o                         
   7   1  12       4929.25       5024.07        62.17 o                         
   9   1  12         15.61         26.25         6.19 o                         
  11   1  12       2230.49       2268.03        35.34 o                         
  13   1  12         62.34        141.65        11.78 o                         
  15   1  12       1375.25       1395.33        22.95 o                         
  17   1  12       2830.35       2851.95        38.25 o                         
  19   1  12       8102.47       7767.35        88.34 o                         
  21   1  12        386.11        457.81        15.84 o                         
  23   1  12       1794.09       1757.52        29.90 o                         
  25   1  12        593.23        690.53        23.56 o                         
  27   1  12        111.24         96.47        13.25 o                         
  29   1  12       1707.80       1732.47        32.46 o                         
  31   1  12       1448.67       1396.68        29.90 o                         
  33   1  12        502.33        454.21        23.52 o                         
  35   1  12        140.92         71.41        21.64 o                         
 -54   2  12        357.76        337.22        25.40 o                         
 -52   2  12          4.75        -11.78        11.78 o                         
 -50   2  12        353.36        330.65        17.58 o                         
 -48   2  12        166.33        147.22        11.58 o                         
 -46   2  12         13.92         16.66         8.11 o                         
 -44   2  12       1663.17       1721.02        27.88 o                         
 -42   2  12       2913.41       3066.49        39.47 o                         
 -40   2  12       1238.50       1104.33        20.96 o                         
 -38   2  12       1571.29       1428.72        28.71 o                         
 -36   2  12         63.96         55.61         5.17 o                         
 -34   2  12        721.25        688.49        13.12 o                         
 -32   2  12      11103.05      11471.57       105.37 o                         
 -30   2  12       6844.29       6601.16        53.92 o                         
 -28   2  12       1455.49       1735.26        16.70 o                         
 -26   2  12        939.69       1064.33        10.60 o                         
 -24   2  12       7612.91       7528.52        59.71 o                         
 -22   2  12         11.35         65.20         5.72 o                         
 -20   2  12       7077.27       7192.06        49.83 o                         
 -18   2  12      30825.83      29880.36       248.68 o                         
 -16   2  12        407.75        383.51         5.47 o                         
 -14   2  12         94.63         40.75         3.42 o                         
 -12   2  12        602.88        605.81         7.42 o                         
 -10   2  12      15308.60      15093.47       113.18 o                         
  -8   2  12       6714.63       7063.47        55.33 o                         
  -6   2  12      31152.46      29369.96       233.21 o                         
  -4   2  12       6658.38       7730.89        60.57 o                         
  -2   2  12       8340.14       8424.64        70.80 o                         
   0   2  12      11801.38      11005.87        84.54 o                         
   2   2  12       1176.33       1306.39        15.10 o                         
   4   2  12      21586.09      20863.04       155.87 o                         
   6   2  12        957.51       1010.54        14.16 o                         
   8   2  12       3409.40       3492.07        49.14 o                         
  10   2  12       9843.05      10089.22       105.13 o                         
  12   2  12      10176.56       9970.72       103.90 o                         
  14   2  12       2880.29       3033.75        31.48 o                         
  16   2  12        532.08        515.57        13.12 o                         
  18   2  12       7903.85       7504.37       270.18 o                         
  20   2  12       9425.01       9217.06       104.09 o                         
  22   2  12       2943.22       2964.41        41.27 o                         
  24   2  12       8444.84       8323.43        94.31 o                         
  26   2  12        609.00        609.82        20.16 o                         
  28   2  12          4.82         -9.33         9.33 o                         
  30   2  12        110.36         97.71        14.72 o                         
  32   2  12       1270.91       1273.67        36.24 o                         
  34   2  12         23.36         17.85        21.64 o                         
 -53   3  12        356.40        339.79        25.40 o                         
 -51   3  12        554.79        595.96        35.11 o                         
 -49   3  12        762.09        708.19        24.29 o                         
 -47   3  12       1388.52       1308.82        25.31 o                         
 -45   3  12        384.77        397.17        17.86 o                         
 -43   3  12       3413.44       3346.98        43.24 o                         
 -41   3  12       4982.13       5031.78        59.18 o                         
 -39   3  12        561.55        552.53        20.06 o                         
 -37   3  12        715.28        765.11        15.42 o                         
 -35   3  12        914.75        943.58        20.40 o                         
 -33   3  12       1613.83       1568.79        21.18 o                         
 -31   3  12       2140.28       2124.67        25.79 o                         
 -29   3  12       2006.51       1839.20        22.54 o                         
 -27   3  12      11968.22      11834.92       107.59 o                         
 -25   3  12         18.98         59.58         6.00 o                         
 -23   3  12       1831.52       2094.29        25.70 o                         
 -21   3  12       5828.08       5412.92        44.79 o                         
 -19   3  12       5063.90       4949.15        40.93 o                         
 -17   3  12       8988.03       8966.33        69.89 o                         
 -15   3  12       6108.32       6315.53        50.89 o                         
 -13   3  12       6056.89       6195.78        49.80 o                         
 -11   3  12       6595.65       6637.59        46.22 o                         
  -9   3  12       1362.65       1339.92        15.87 o                         
  -7   3  12      28485.72      26996.70       199.11 o                         
  -5   3  12       2012.86       1933.85        19.19 o                         
  -3   3  12        261.08        304.17         6.98 o                         
  -1   3  12       4850.11       4815.01        40.48 o                         
   1   3  12       1804.86       1627.58        18.74 o                         
   3   3  12       1919.33       1929.26        25.66 o                         
   5   3  12         11.00         17.93         4.56 o                         
   7   3  12       9103.49       8978.82        93.70 o                         
   9   3  12        422.08        872.05        32.43 o                         
  11   3  12       3111.21       3329.06        40.68 o                         
  13   3  12       7331.37       7462.47        66.57 o                         
  15   3  12       1663.20       1653.08        26.31 o                         
  17   3  12       4338.01       4479.78        43.63 o                         
  19   3  12      10954.08      10616.41       101.59 o                         
  21   3  12        213.92        229.06        13.85 o                         
  23   3  12       1387.81       1406.64        29.13 o                         
  25   3  12        981.95        963.62        31.55 o                         
  27   3  12         48.79         54.73        11.78 o                         
  29   3  12         39.15         62.91        14.72 o                         
  31   3  12        839.14        852.97        31.31 o                         
  33   3  12        444.82        467.55        37.74 o                         
 -50   4  12       2495.30       2454.82        56.15 o                         
 -48   4  12       2376.18       2537.90        41.40 o                         
 -46   4  12        204.77        263.53        17.67 o                         
 -44   4  12       2816.60       2872.05        39.62 o                         
 -42   4  12       3118.73       3124.93        41.89 o                         
 -40   4  12         25.88          9.07         6.68 o                         
 -38   4  12       1994.81       1995.21        29.54 o                         
 -36   4  12       2572.90       2419.73        31.32 o                         
 -34   4  12        129.72        105.00         7.16 o                         
 -32   4  12      13091.67      12902.36       118.01 o                         
 -30   4  12        374.45        325.68         9.41 o                         
 -28   4  12       2183.00       2154.40        34.13 o                         
 -26   4  12         22.15         54.65        10.48 o                         
 -24   4  12       1661.11       1629.32        27.02 o                         
 -22   4  12       1789.14       1747.59        24.29 o                         
 -20   4  12        196.93        226.31        11.54 o                         
 -18   4  12       7230.90       6855.18        64.70 o                         
 -16   4  12      12995.63      13006.96       107.20 o                         
 -14   4  12       8356.03       8445.34        71.78 o                         
 -12   4  12      16233.56      15819.52       129.08 o                         
 -10   4  12          5.04         19.99         4.16 o                         
  -8   4  12       5162.42       4789.96        47.42 o                         
  -6   4  12       8653.27       8602.83        72.85 o                         
  -4   4  12        286.98        267.94        10.62 o                         
  -2   4  12        399.57        403.15         8.59 o                         
   0   4  12          9.71         18.36         4.56 o                         
   2   4  12        246.29        311.18        11.74 o                         
   4   4  12       5460.96       5570.21        60.54 o                         
   6   4  12         79.41        113.41        11.04 o                         
   8   4  12       5277.38       5340.22        59.89 o                         
  10   4  12         68.33         94.33         6.84 o                         
  12   4  12       1903.61       1994.59        23.02 o                         
  14   4  12        843.01        849.32        16.35 o                         
  16   4  12        193.32        212.00        10.73 o                         
  18   4  12       8025.66       8293.48        82.44 o                         
  20   4  12       1326.33       1340.81        26.69 o                         
  22   4  12        482.24        502.30        23.42 o                         
  24   4  12        156.00        200.38        20.09 o                         
  26   4  12        242.62        276.97        22.44 o                         
  28   4  12         97.46         89.65        14.72 o                         
  30   4  12       1024.88        969.25        34.27 o                         
 -49   5  12        501.63        440.34        71.41 o                         
 -47   5  12         34.62         10.57        12.56 o                         
 -45   5  12       1046.72       1123.66        31.31 o                         
 -43   5  12        508.70        448.62        22.44 o                         
 -41   5  12        148.57        170.46        14.72 o                         
 -39   5  12       2241.42       2192.65        33.22 o                         
 -37   5  12       4429.61       4397.73        53.86 o                         
 -35   5  12       3428.32       3264.54        41.49 o                         
 -33   5  12        614.01        581.07        15.87 o                         
 -31   5  12      10799.96      10252.37       408.04 o                         
 -29   5  12       5140.61       4858.25        82.95 o                         
 -27   5  12       4867.93       4564.47       132.61 o                         
 -25   5  12       6978.19       6745.39       108.20 o                         
 -23   5  12         21.57         53.35         6.00 o                         
 -21   5  12       5956.29       5570.02        60.29 o                         
 -19   5  12        315.67        244.87         8.95 o                         
 -17   5  12       5266.11       5584.15        55.06 o                         
 -15   5  12        199.84        198.64         8.77 o                         
 -13   5  12        946.15       1073.22        16.14 o                         
 -11   5  12       1148.96       1196.18        17.71 o                         
  -9   5  12       4642.98       4925.34        49.70 o                         
  -7   5  12       8921.85       8891.02        83.46 o                         
  -5   5  12          8.87         29.75         5.50 o                         
  -3   5  12       7273.96       6909.53        66.10 o                         
  -1   5  12         46.73         73.78         5.59 o                         
   1   5  12        652.36        654.95        13.85 o                         
   3   5  12         99.76         85.63         7.65 o                         
   5   5  12       2644.53       2594.79        33.01 o                         
   7   5  12      20601.15      20655.55       184.26 o                         
   9   5  12       3959.30       3988.25        38.30 o                         
  11   5  12        925.89        926.05        20.16 o                         
  13   5  12       7816.50       7899.27        87.33 o                         
  15   5  12         58.72         94.86         9.33 o                         
  17   5  12       2948.21       3010.31        49.89 o                         
  19   5  12        352.07        310.71        16.43 o                         
  21   5  12        787.53        793.68        21.56 o                         
  23   5  12         72.39        103.27        13.51 o                         
  25   5  12        206.66        231.70        18.51 o                         
  27   5  12        131.40        147.41        16.50 o                         
  29   5  12        544.97        532.66        63.76 o                         
 -46   6  12        861.08        907.89        56.11 o                         
 -44   6  12        715.08        595.91        27.38 o                         
 -42   6  12       2738.45       2792.24        50.99 o                         
 -40   6  12         10.94         20.40        12.56 o                         
 -38   6  12       4996.88       5078.16        91.91 o                         
 -36   6  12       2429.06       2422.92        58.66 o                         
 -34   6  12        350.82        307.60        23.24 o                         
 -32   6  12       8750.56       8776.93       178.52 o                         
 -30   6  12       3892.44       3833.02        72.13 o                         
 -28   6  12        325.91        383.62        21.64 o                         
 -26   6  12       1644.79       1514.38        37.74 o                         
 -24   6  12        325.06        374.83        20.40 o                         
 -22   6  12       2430.96       2293.38        38.81 o                         
 -20   6  12         30.30         87.64         9.10 o                         
 -18   6  12        138.27        107.99         8.11 o                         
 -16   6  12        952.79        767.08        15.48 o                         
 -14   6  12        874.14        832.23        16.14 o                         
 -12   6  12         22.78         32.17         5.59 o                         
 -10   6  12        108.57         93.41         7.16 o
[truncated: 284,068 more chars]
